# Supplementary material for: Rice receptor kinase FLR7 regulates rhizosphere oxygen levels and enriches the dominant Anaeromyxobacter that improves submergence tolerance in rice
Source: ISME J. 2024 Jan 23;18(1):wrae006. doi: 10.1093/ismejo/wrae006 (PMC10900889; doi:10.1093/ismejo/wrae006)
Supplement: Table_S1_Supplementary_mutation_information_for_FLRs_wrae006 [file table_s1_supplementary_mutation_information_for_flrs_wrae006.xlsx]

## Sheet: Sheet1
Lines	Sequencing results for target 1	Sequencing results for target 2
flr1-1	GAGAAGCGCGCGG----GTACGG (-4 bp)	TTGCGGTTGGAGTAGTTCGCCGG (no change)
flr1-2	GAGAAGCGCGCGG---GGTACGG (-3 bp)	TTGCGGTTGGAGTAGTTCGCCGG (no change)
flr2-1	GAGACCCTCGCGGT--GGTAGGG (-2 bp)	GTGAAGGTGAGCTCC--CGTCGG (-2 bp)
flr2-2	GAGACCCTCGCGGTGAGGTAGGG (no change)	GTGAAGGTGAG--------TCGG (-8 bp)
flr3-1	GCCCTCCTATCGATT-CCATGG (-1 bp)	TATGGCA------------TGG (-12 bp)
flr3-2	GCCCTCCTATCGATTGTTCCATGG (+2 bp)	TA-----------------TGG (-17 bp)
flr5-1	GACAGTGCGACCCATT---TGG (-3 bp)	TTCCTTCCCAATTAGCC-AGGG (-1 bp)
flr5-2	GACAGTGCGACCCATTAGGATGG (+1 bp)	TT-------------------- (-20 bp)
flr7-1	GGAGGATCC-------TGGAGG (-7 bp)	TAGAGCCTCAAAGGC-CCGAGG (-1 bp)
flr7-2	GGA---TCCTGGCTTGGTGGAGG (-3 bp; +1 bp)	TAGAGCCTCAAAGGC-CCGAGG (-1 bp)
flr8-1	TAACTTCAGCGTGCT-CCGGGG (-1 bp)	CACATTCGGGAA-----GTGGG (-5 bp)
flr8-2	TAACTTCAGCGTGCTGCCGGGG (no change)	CACATTCGGGAA-----GTGGG (-5 bp)
flr10-1	TGAGGAGGATGGAGAAACAATGG (+1 bp)	GACGAATCCAATGG--ACCAGG (-2 bp)
flr10-2	TGAGGAGGATGGAGAACAATGG (no change)	GACGAATCCAATGGTGAACCAGG (+1 bp)
flr11-1	GAC----------------------	ACTTCCACAGAAGCTCGAGAGG (-190 bp)
flr11-2	GACGCTGAACCGCGC-GAGAGG (-1 bp)	ACTTCCACAGAAGCTC-TGCGG (-1 bp)
flr12-1	AGATGGGAC-------GGAGGG (-7 bp)	GGGAAGGACGAGTGCGCAATGCGG (+2 bp)
flr12-2	AGATGGGAC-------GGAGGG (-7 bp)	GGGAAGGACGA--GCGATGCGG (-2 bp)
flr14-1	TCCGGAACGAGTAGGATCGACGG (+1 bp)	CGAGTCAGCAGCGCCGCATGAGG (+1 bp)
flr14-2	TCCGGAACGAGTAG----ACGG (-4 bp)	CGAGTCAGCAGCGCC-ATGAGG (-1 bp)
flr16-1	GATGGAATTGCTTGGCTGAGGG (no change)	ACATTCCTGTGGAATGTTTGCAATGG (+4 bp)
flr16-2	GATGGAATTGCT------AGGG (-6 bp)	ACATTCCACAGGATC-ATGTGG (-1 bp)
