# Supplementary material for: Rice receptor kinase FLR7 regulates rhizosphere oxygen levels and enriches the dominant Anaeromyxobacter that improves submergence tolerance in rice
Source: ISME J. 2024 Jan 23;18(1):wrae006. doi: 10.1093/ismejo/wrae006 (PMC10900889; doi:10.1093/ismejo/wrae006)
Supplement: Table_S2_Specific_primers_used_in_this_study_wrae006 [file table_s2_specific_primers_used_in_this_study_wrae006.xlsx]

## Sheet: Sheet1
Table S2. Specific primers used in this study
Primers	Sequence (5’ to 3’)
799F	AACMGGATTAGATACCCKG
1193R	ACGTCATCCCCACCTTCC
PSR-1-qF	TGTAGAGGTGAAATTCGTAGA
PSR-1-qR	GTCTCAGCGTCAGTATCC
OsActin1-qF	TGCTATGTACGTCGCCATCCAG
OsActin1-qR	AATGAGTAACCACGCTCCGTCA
OsPCO1-qF	ATGCCTCACAAGATTCAAC
OsPCO1-qR	ATTCAAGGTGCCATCAAC
OsPDC1-qF	ATCATCTTCCTCATCAACAA
OsPDC1-qR	GTGTAGTCCCAGTTCTTG
OsLBD41-qF	CAGCAACACGATCATCGG
OsLBD41-qR	TCATTGAGCTGCTACTTTAGTT
OsADH-qF	TGCTTCACGGATTATTGG
OsADH-qR	TTGGGTTCACAAAGTCTG
LOC_Os01g44050-qF	TCAACAACAAGGAATAAGAGT
LOC_Os01g44050-qR	AATCTGACACTGGTAGCA
LOC_Os04g57860-qF	GTCCATCCCGTCCATCTA
LOC_Os04g57860-qR	GCGTTCTTGCTGTTGTAG
LOC_Os05g28770-qF	CTTCTCCATTGGTATCTC
LOC_Os05g28770-qR	ATCACTTGTCTATTGTCA
LOC_Os01g22560-qF (OsGPAT1)	CGGAGTTGGCGAACGAGGTG
LOC_Os01g22560-qR (OsGPAT1)	TTGCCGGTGAGGGCGAGGTA
LOC_Os06g48850-qF (OsSAUR27)	ATGGAGGATCATCAGGGT
LOC_Os06g48850-qR (OsSAUR27)	CTTCTTCCACCTCTTGAG
LOC_Os11g29420-qF	CGGACAAGTGCGAGAAGGAC
LOC_Os11g29420-qR	CAGTAGGAGCCAGGGAGGAGT
LOC_Os12g13350-qF	CCCGACTGGTTTGAATCC
LOC_Os12g13350-qR	TCTTCGCTTTGGGAGATTT
LOC_Os03g14654-qF	GTTAATGCTCTCGTCAATCTG
LOC_Os03g14654-qR	AACTACAGCGGAGACCTT
LOC_Os02g13800-qF	GCCCACTTCAAGCACTCC
LOC_Os02g13800-qR	CGGATCAACCTTGCGAAAC
LOC_Os01g61160-qF	GGCTACGACTTCTACATC
LOC_Os01g61160-qR	GTAGTTGAACTTCTTGGC
