# Supplementary material for: Rice receptor kinase FLR7 regulates rhizosphere oxygen levels and enriches the dominant Anaeromyxobacter that improves submergence tolerance in rice
Source: ISME J. 2024 Jan 23;18(1):wrae006. doi: 10.1093/ismejo/wrae006 (PMC10900889; doi:10.1093/ismejo/wrae006)
Supplement: Table_S3_Relative_abundance_of_bacterial_genera_wrae006 [file table_s3_relative_abundance_of_bacterial_genera_wrae006.xlsx]

## Sheet: otu_table_group.g.relative
Taxonomy	NIP	flr1	flr2	flr3	flr5	flr7	flr8	flr10	flr11	flr12	flr14	flr15	flr16	Bulk.soil	Tax_detail
Others	0.375413	0.365432	0.349321	0.353544	0.39398	0.392757	0.433845	0.401658	0.378291	0.365088	0.370975	0.337944	0.358711	0.607144	Others
Anaeromyxobacter	0.092766	0.064956	0.052809	0.039014	0.045745	0.021395	0.034436	0.039	0.035691	0.047575	0.042986	0.023257	0.044862	0.041968	k__Bacteria;p__Myxococcota;c__Myxococcia;o__Myxococcales;f__Anaeromyxobacteraceae;g__Anaeromyxobacter;
Geothrix	0.056999	0.036656	0.041574	0.030999	0.030932	0.019417	0.023963	0.033982	0.02636	0.028815	0.024704	0.016828	0.032425	0.014171	k__Bacteria;p__Acidobacteriota;c__Holophagae;o__Holophagales;f__Holophagaceae;g__Geothrix;
Sideroxydans	0.043458	0.068151	0.073212	0.071283	0.050277	0.070658	0.048181	0.059924	0.04338	0.035677	0.041787	0.046071	0.038929	0.001653	k__Bacteria;p__Proteobacteria;c__Gammaproteobacteria;o__Burkholderiales;f__Gallionellaceae;g__Sideroxydans;
Azospira	0.028753	0.008448	0.011334	0.017416	0.020346	0.008983	0.005809	0.005901	0.013877	0.012075	0.004717	0.008763	0.005738	0.00083	k__Bacteria;p__Proteobacteria;c__Gammaproteobacteria;o__Burkholderiales;f__Rhodocyclaceae;g__Azospira;
Georgfuchsia	0.026347	0.052419	0.066105	0.040617	0.040986	0.065594	0.065928	0.061587	0.091299	0.058799	0.1022	0.084355	0.067172	0.005348	k__Bacteria;p__Proteobacteria;c__Gammaproteobacteria;o__Burkholderiales;f__Rhodocyclaceae;g__Georgfuchsia;
Streptomyces	0.024404	0.015473	0.030034	0.022747	0.028619	0.020218	0.033815	0.025364	0.045621	0.018115	0.023463	0.019771	0.047837	0.002248	k__Bacteria;p__Actinobacteria;c__unidentified_Actinobacteria;o__Streptomycetales;f__Streptomycetaceae;g__Streptomyces;
Ferribacterium	0.024277	0.031081	0.017512	0.015047	0.01281	0.009689	0.010366	0.008256	0.010178	0.019239	0.016555	0.014718	0.015601	0.001411	k__Bacteria;p__Proteobacteria;c__Gammaproteobacteria;o__Burkholderiales;f__Rhodocyclaceae;g__Ferribacterium;
Haliangium	0.017061	0.011207	0.015132	0.018778	0.022399	0.013576	0.014008	0.012799	0.017338	0.00971	0.016413	0.022711	0.020275	0.006384	k__Bacteria;p__Myxococcota;c__Polyangia;o__Haliangiales;f__Haliangiaceae;g__Haliangium;
Methylibium	0.016582	0.025637	0.018775	0.018885	0.019378	0.025573	0.029464	0.023236	0.021317	0.015356	0.023396	0.021349	0.020154	0.001234	k__Bacteria;p__Proteobacteria;c__Gammaproteobacteria;o__Burkholderiales;f__Comamonadaceae;g__Methylibium;
Bradyrhizobium	0.011924	0.004898	0.00704	0.005681	0.007589	0.003919	0.00488	0.007735	0.007157	0.006263	0.006607	0.009416	0.007855	0.021094	k__Bacteria;p__Proteobacteria;c__Alphaproteobacteria;o__Rhizobiales;f__Xanthobacteraceae;g__Bradyrhizobium;
Staphylococcus	0.011247	0.002823	0.003671	0.006004	0.00694	0.002099	0.004302	0.002752	0.003096	0.001128	0.001096	0.000528	0.001011	0.00027	k__Bacteria;p__Firmicutes;c__Bacilli;o__Staphylococcales;f__Staphylococcaceae;g__Staphylococcus;
Hydrogenophaga	0.009792	0.015856	0.015054	0.013551	0.011012	0.014061	0.011196	0.011614	0.009097	0.009636	0.009416	0.012983	0.008632	0.001149	k__Bacteria;p__Proteobacteria;c__Gammaproteobacteria;o__Burkholderiales;f__Comamonadaceae;g__Hydrogenophaga;
WCHB1-32	0.00833	0.009976	0.010168	0.013182	0.012831	0.021005	0.017026	0.011568	0.009724	0.014788	0.009419	0.012267	0.009852	0.00488	k__Bacteria;p__Bacteroidota;c__Bacteroidia;o__Bacteroidales;f__Prolixibacteraceae;g__WCHB1-32;
Spirochaeta_2	0.008221	0.008423	0.00799	0.009175	0.008806	0.004507	0.003678	0.004951	0.006412	0.006235	0.007986	0.007362	0.007986	0.000532	k__Bacteria;p__Spirochaetota;c__Spirochaetia;o__Spirochaetales;f__Spirochaetaceae;g__Spirochaeta_2;
Candidatus_Accumulibacter	0.007734	0.007912	0.007511	0.006277	0.004699	0.00594	0.003302	0.002936	0.00661	0.006653	0.006476	0.009533	0.005586	0.000553	k__Bacteria;p__Proteobacteria;c__Gammaproteobacteria;o__Burkholderiales;f__Rhodocyclaceae;g__Candidatus_Accumulibacter;
Desulfovibrio	0.007579	0.01137	0.016331	0.010774	0.008263	0.009299	0.007838	0.006373	0.008806	0.009288	0.00894	0.010873	0.008479	0.001596	k__Bacteria;p__Desulfobacterota;c__Desulfovibrionia;o__Desulfovibrionales;f__Desulfovibrionaceae;g__Desulfovibrio;
[Cytophaga]_xylanolytica_group	0.007324	0.03512	0.017069	0.026126	0.016062	0.016094	0.011143	0.017523	0.02181	0.031588	0.015796	0.016335	0.021661	0.000993	k__Bacteria;p__Bacteroidota;c__Bacteroidia;o__Bacteroidales;f__Marinilabiliaceae;g__[Cytophaga]_xylanolytica_group;
Methylosinus	0.006809	0.001713	0.00505	0.003412	0.006809	0.0041	0.005497	0.007611	0.005217	0.004564	0.007908	0.019037	0.008944	0.000922	k__Bacteria;p__Proteobacteria;c__Alphaproteobacteria;o__Rhizobiales;f__Beijerinckiaceae;g__Methylosinus;
Acidovorax	0.006654	0.010306	0.011483	0.010015	0.011863	0.01276	0.007806	0.009157	0.007047	0.009572	0.00766	0.010051	0.009132	0.003185	k__Bacteria;p__Proteobacteria;c__Gammaproteobacteria;o__Burkholderiales;f__Comamonadaceae;g__Acidovorax;
unidentified_Chloroplast	0.006387	0.005855	0.000848	0.00188	0.001021	0.000149	0.000436	0.000872	0.000316	0.000305	0.001497	0.00039	0.001167	0	k__Bacteria;p__Cyanobacteria;c__Cyanobacteriia;o__Chloroplast;f__unidentified_Chloroplast;g__unidentified_Chloroplast;
Uliginosibacterium	0.006368	0.004561	0.006898	0.006859	0.006632	0.004575	0.005387	0.004908	0.007377	0.004401	0.006664	0.004734	0.004199	0.000447	k__Bacteria;p__Proteobacteria;c__Gammaproteobacteria;o__Burkholderiales;f__Rhodocyclaceae;g__Uliginosibacterium;
Treponema	0.005559	0.007866	0.007916	0.00876	0.010249	0.008125	0.005635	0.004	0.013948	0.012054	0.006802	0.005674	0.008284	0.000582	k__Bacteria;p__Spirochaetota;c__Spirochaetia;o__Spirochaetales;f__Spirochaetaceae;g__Treponema;
Dechloromonas	0.004933	0.00188	0.002256	0.001497	0.001557	0.000791	0.000936	0.000968	0.001227	0.002057	0.002731	0.001333	0.0026	0.000333	k__Bacteria;p__Proteobacteria;c__Gammaproteobacteria;o__Burkholderiales;f__Rhodocyclaceae;g__Dechloromonas;
Sulfuritalea	0.004863	0.006277	0.004156	0.003805	0.004734	0.005415	0.005288	0.007267	0.005249	0.005199	0.006635	0.004954	0.00621	0.000709	k__Bacteria;p__Proteobacteria;c__Gammaproteobacteria;o__Burkholderiales;f__Rhodocyclaceae;g__Sulfuritalea;
Citrifermentans	0.004813	0.002131	0.002656	0.002642	0.002975	0.002589	0.003433	0.001975	0.002192	0.002663	0.001915	0.001245	0.002373	0.007455	k__Bacteria;p__Desulfobacterota;c__Desulfuromonadia;o__Geobacterales;f__Geobacteraceae;g__Citrifermentans;
Pelomonas	0.00448	0.006444	0.005834	0.006603	0.006724	0.007791	0.004653	0.005508	0.004529	0.003617	0.005944	0.006898	0.005043	0.000454	k__Bacteria;p__Proteobacteria;c__Gammaproteobacteria;o__Burkholderiales;f__Comamonadaceae;g__Pelomonas;
Acidibacter	0.004291	0.00211	0.001323	0.002121	0.002071	0.001447	0.002043	0.001993	0.001614	0.001943	0.001642	0.002639	0.002241	0.004334	k__Bacteria;p__Proteobacteria;c__Gammaproteobacteria;o__unidentified_Gammaproteobacteria;f__unidentified_Gammaproteobacteria;g__Acidibacter;
Salinispira	0.004167	0.005504	0.006671	0.007763	0.004717	0.004121	0.003117	0.003387	0.006295	0.00521	0.007298	0.004312	0.004901	0.000589	k__Bacteria;p__Spirochaetota;c__Spirochaetia;o__Spirochaetales;f__Spirochaetaceae;g__Salinispira;
Roseimarinus	0.004113	0.013469	0.006689	0.009586	0.006536	0.012891	0.007323	0.005259	0.005483	0.006479	0.004954	0.006816	0.006983	0.000447	k__Bacteria;p__Bacteroidota;c__Bacteroidia;o__Bacteroidales;f__Prolixibacteraceae;g__Roseimarinus;
Rhodobacter	0.003977	0.007465	0.002461	0.004206	0.003252	0.002646	0.002929	0.002944	0.002032	0.00205	0.002436	0.001872	0.002412	0.000418	k__Bacteria;p__Proteobacteria;c__Alphaproteobacteria;o__Rhodobacterales;f__Rhodobacteraceae;g__Rhodobacter;
Ruminiclostridium	0.003911	0.001706	0.002929	0.002787	0.003376	0.001943	0.003575	0.008263	0.004812	0.005089	0.00366	0.005054	0.004185	0.003426	k__Bacteria;p__Firmicutes;c__Clostridia;o__Oscillospirales;f__Hungateiclostridiaceae;g__Ruminiclostridium;
Methylomonas	0.00388	0.002617	0.005536	0.005132	0.009394	0.013962	0.005866	0.006986	0.005422	0.005061	0.009586	0.032875	0.018324	0.000319	k__Bacteria;p__Proteobacteria;c__Gammaproteobacteria;o__Methylococcales;f__Methylomonadaceae;g__Methylomonas;
BBMC-4	0.003726	0.005504	0.004355	0.002841	0.00411	0.004103	0.002961	0.002983	0.003539	0.005483	0.00522	0.004784	0.005891	0.000447	k__Bacteria;p__Fibrobacterota;c__Fibrobacteria;o__Fibrobacterales;f__unidentified_Fibrobacterales;g__BBMC-4;
Allorhizobium-Neorhizobium-Pararhizobium-Rhizobium	0.003691	0.007451	0.006376	0.004685	0.004217	0.006841	0.006291	0.007777	0.003383	0.004614	0.005412	0.007338	0.004564	0.001199	k__Bacteria;p__Proteobacteria;c__Alphaproteobacteria;o__Rhizobiales;f__Rhizobiaceae;g__Allorhizobium-Neorhizobium-Pararhizobium-Rhizobium;
Cellvibrio	0.003683	0.001337	0.001135	0.001369	0.001755	0.001663	0.001294	0.000972	0.00094	0.00094	0.001121	0.001018	0.001302	0.000121	k__Bacteria;p__Proteobacteria;c__Gammaproteobacteria;o__Pseudomonadales;f__Cellvibrionaceae;g__Cellvibrio;
Xanthomonas	0.003405	0.004217	0.004007	0.004929	0.005	0.008699	0.00377	0.005642	0.003979	0.003681	0.004539	0.005391	0.003366	0.000816	k__Bacteria;p__Proteobacteria;c__Gammaproteobacteria;o__Xanthomonadales;f__Xanthomonadaceae;g__Xanthomonas;
Geobacter	0.00325	0.001674	0.001766	0.001716	0.001497	0.001514	0.001951	0.001138	0.001298	0.001858	0.001454	0.00117	0.001617	0.002064	k__Bacteria;p__Desulfobacterota;c__Desulfuromonadia;o__Geobacterales;f__Geobacteraceae;g__Geobacter;
Propionivibrio	0.003215	0.004071	0.003436	0.002897	0.002085	0.002167	0.001685	0.00233	0.002561	0.003965	0.003905	0.00249	0.004107	0.000397	k__Bacteria;p__Proteobacteria;c__Gammaproteobacteria;o__Burkholderiales;f__Rhodocyclaceae;g__Propionivibrio;
Pleomorphomonas	0.003126	0.003433	0.00439	0.004625	0.003351	0.004029	0.003124	0.002947	0.003114	0.005642	0.003188	0.004667	0.003213	0.000518	k__Bacteria;p__Proteobacteria;c__Alphaproteobacteria;o__Rhizobiales;f__Pleomorphomonadaceae;g__Pleomorphomonas;
Paludibacter	0.00306	0.001677	0.002968	0.003249	0.002362	0.002163	0.00105	0.001486	0.001603	0.002621	0.003756	0.002326	0.001972	0.000681	k__Bacteria;p__Bacteroidota;c__Bacteroidia;o__Bacteroidales;f__Paludibacteraceae;g__Paludibacter;
Trichlorobacter	0.003025	0.002578	0.003149	0.002912	0.003124	0.002277	0.002117	0.001649	0.002227	0.003071	0.002298	0.00189	0.003014	0.001085	k__Bacteria;p__Desulfobacterota;c__Desulfuromonadia;o__Geobacterales;f__Geobacteraceae;g__Trichlorobacter;
Derxia	0.002905	0.004302	0.003564	0.006767	0.003209	0.011441	0.006018	0.005146	0.010863	0.008575	0.004132	0.006001	0.016714	0.000702	k__Bacteria;p__Proteobacteria;c__Gammaproteobacteria;o__Burkholderiales;f__Alcaligenaceae;g__Derxia;
Novosphingobium	0.002724	0.003504	0.002947	0.002844	0.002312	0.002323	0.002138	0.00211	0.002259	0.003593	0.00305	0.002876	0.00222	0.001206	k__Bacteria;p__Proteobacteria;c__Alphaproteobacteria;o__Sphingomonadales;f__Sphingomonadaceae;g__Novosphingobium;
unidentified_Fibrobacteraceae	0.002596	0.001649	0.004763	0.00577	0.006947	0.007015	0.002975	0.003504	0.002493	0.001965	0.002826	0.012675	0.00227	0.000298	k__Bacteria;p__unidentified_Bacteria;c__Fibrobacteria;o__Fibrobacterales;f__Fibrobacteraceae;g__unidentified_Fibrobacteraceae;
Candidatus_Solibacter	0.00248	0.000606	0.000809	0.001131	0.001958	0.000546	0.001706	0.001837	0.001638	0.001511	0.000869	0.000692	0.001369	0.021654	k__Bacteria;p__Acidobacteriota;c__Acidobacteriae;o__Solibacterales;f__Solibacteraceae;g__Candidatus_Solibacter;
Ideonella	0.00236	0.00532	0.004156	0.005813	0.004532	0.005969	0.008178	0.008586	0.00267	0.002656	0.003231	0.004692	0.002426	0.00017	k__Bacteria;p__Proteobacteria;c__Gammaproteobacteria;o__Burkholderiales;f__Comamonadaceae;g__Ideonella;
Actinoplanes	0.002228	0.001025	0.001592	0.001117	0.000653	0.000791	0.000656	0.00066	0.000543	0.000809	0.000287	0.000507	0.000642	0.000113	k__Bacteria;p__Actinobacteria;c__unidentified_Actinobacteria;o__Micromonosporales;f__Micromonosporaceae;g__Actinoplanes;
Paenibacillus	0.002128	0.00127	0.002458	0.003841	0.002727	0.001763	0.006405	0.005617	0.004614	0.004096	0.001979	0.002504	0.003919	0.014682	k__Bacteria;p__Firmicutes;c__Bacilli;o__Paenibacillales;f__Paenibacillaceae;g__Paenibacillus;
AAP99	0.002047	0.00499	0.001497	0.002571	0.002138	0.001812	0.001323	0.002412	0.000872	0.001518	0.001695	0.001053	0.001688	4.3e-05	k__Bacteria;p__Proteobacteria;c__Gammaproteobacteria;o__Burkholderiales;f__Sutterellaceae;g__AAP99;
Anaerovorax	0.001989	0.001341	0.001511	0.001489	0.001532	0.001947	0.001525	0.001475	0.001968	0.002415	0.001667	0.001709	0.001408	0.000858	k__Bacteria;p__Firmicutes;c__Clostridia;o__Peptostreptococcales-Tissierellales;f__Anaerovoracaceae;g__Anaerovorax;
ADurb.Bin063-1	0.001969	0.000628	0.000805	0.000993	0.001461	0.000734	0.00161	0.001642	0.001603	0.001387	0.000645	0.000603	0.001181	0.02325	k__Bacteria;p__Verrucomicrobiota;c__Verrucomicrobiae;o__Pedosphaerales;f__Pedosphaeraceae;g__ADurb.Bin063-1;
Sphaerisporangium	0.001961	0.000752	0.001117	0.000936	0.000993	0.000532	0.000674	0.000762	0.000887	0.000759	0.001028	0.001138	0.001394	3.5e-05	k__Bacteria;p__Actinobacteria;c__unidentified_Actinobacteria;o__Streptosporangiales;f__Streptosporangiaceae;g__Sphaerisporangium;
Acidothermus	0.001931	0.000617	0.001117	0.000997	0.001482	0.000429	0.001177	0.002365	0.001497	0.001454	0.000482	0.000429	0.000794	0.009554	k__Bacteria;p__Actinobacteria;c__unidentified_Actinobacteria;o__Frankiales;f__Acidothermaceae;g__Acidothermus;
Desulfobulbus	0.00178	0.002756	0.003773	0.004341	0.003688	0.004281	0.002291	0.002192	0.00288	0.004167	0.005135	0.00766	0.004632	0.000922	k__Bacteria;p__Desulfobacterota;c__Desulfobulbia;o__Desulfobulbales;f__Desulfobulbaceae;g__Desulfobulbus;
Magnetospirillum	0.001753	0.001099	0.001376	0.001372	0.003174	0.00166	0.003022	0.001862	0.001408	0.001777	0.001702	0.002209	0.001454	0.000227	k__Bacteria;p__Proteobacteria;c__Alphaproteobacteria;o__Rhodospirillales;f__Magnetospirillaceae;g__Magnetospirillum;
Devosia	0.001637	0.004302	0.003039	0.002688	0.002482	0.004043	0.002454	0.002486	0.002298	0.003323	0.003092	0.004763	0.002592	0.00061	k__Bacteria;p__Proteobacteria;c__Alphaproteobacteria;o__Rhizobiales;f__Devosiaceae;g__Devosia;
Bryobacter	0.001582	0.000819	0.000752	0.001248	0.001291	0.000745	0.001667	0.001578	0.000982	0.001057	0.000787	0.000479	0.000997	0.006717	k__Bacteria;p__Acidobacteriota;c__Acidobacteriae;o__Bryobacterales;f__Bryobacteraceae;g__Bryobacter;
Ellin6067	0.001575	0.001167	0.001231	0.001319	0.001848	0.001376	0.001443	0.001869	0.001695	0.002224	0.001433	0.001131	0.001316	0.009249	k__Bacteria;p__Proteobacteria;c__Gammaproteobacteria;o__Burkholderiales;f__Nitrosomonadaceae;g__Ellin6067;
Bacillus	0.001571	0.000511	0.000748	0.001919	0.001685	0.001145	0.003628	0.002702	0.002046	0.00255	0.00144	0.001454	0.001727	0.006547	k__Bacteria;p__Firmicutes;c__Bacilli;o__Bacillales;f__Bacillaceae;g__Bacillus;
Christensenellaceae_R-7_group	0.001459	0.002706	0.003227	0.002454	0.001968	0.003756	0.001851	0.001372	0.001965	0.003373	0.001972	0.003614	0.002135	0.000355	k__Bacteria;p__Firmicutes;c__Clostridia;o__Christensenellales;f__Christensenellaceae;g__Christensenellaceae_R-7_group;
Ramlibacter	0.001335	0.000752	0.001036	0.001036	0.001369	0.000865	0.001589	0.002319	0.001184	0.001021	0.000989	0.000858	0.001114	0.001291	k__Bacteria;p__Proteobacteria;c__Gammaproteobacteria;o__Burkholderiales;f__Comamonadaceae;g__Ramlibacter;
Kineosporia	0.001223	0.00172	0.015764	0.002082	0.001199	0.001284	0.000805	0.001135	0.001734	0.003951	0.00133	0.00183	0.001791	0.00034	k__Bacteria;p__Actinobacteria;c__unidentified_Actinobacteria;o__Kineosporiales;f__Kineosporiaceae;g__Kineosporia;
Rhizomicrobium	0.001095	0.000674	0.000596	0.001447	0.001142	0.000688	0.000337	0.000411	0.00066	0.001656	0.001202	0.001947	0.000901	0.000404	k__Bacteria;p__Proteobacteria;c__Alphaproteobacteria;o__Micropepsales;f__Micropepsaceae;g__Rhizomicrobium;
Asticcacaulis	0.001091	0.001841	0.001216	0.00127	0.001053	0.002404	0.002546	0.002043	0.001514	0.001904	0.003092	0.004717	0.002451	0.000248	k__Bacteria;p__Proteobacteria;c__Alphaproteobacteria;o__Caulobacterales;f__Caulobacteraceae;g__Asticcacaulis;
Sphingomonas	0.001087	0.000904	0.001195	0.001216	0.001224	0.001085	0.001057	0.00144	0.002199	0.002412	0.001465	0.001763	0.001553	0.010327	k__Bacteria;p__Proteobacteria;c__Alphaproteobacteria;o__Sphingomonadales;f__Sphingomonadaceae;g__Sphingomonas;
MND1	0.001064	0.000372	0.000521	0.000642	0.00084	0.000344	0.000557	0.000812	0.001277	0.001192	0.000486	0.000557	0.000723	0.00666	k__Bacteria;p__Proteobacteria;c__Gammaproteobacteria;o__Burkholderiales;f__Nitrosomonadaceae;g__MND1;
Gemmatimonas	0.001045	0.001291	0.000933	0.001167	0.001145	0.000851	0.000904	0.001167	0.000958	0.001106	0.000734	0.000816	0.000968	0.002901	k__Bacteria;p__Gemmatimonadetes;c__unidentified_Gemmatimonadetes;o__Gemmatimonadales;f__Gemmatimonadaceae;g__Gemmatimonas;
possible_genus_04	0.001014	0.00088	0.000631	0.00128	0.002433	0.002568	0.001234	0.001163	0.003837	0.001206	0.002936	0.011022	0.002114	0.000163	k__Bacteria;p__Fibrobacterota;c__Fibrobacteria;o__Fibrobacterales;f__Fibrobacteraceae;g__possible_genus_04;
Methylobacter	0.000975	0.000787	0.001504	0.001443	0.0026	0.001433	0.00116	0.00156	0.001408	0.001085	0.002085	0.005536	0.003699	0.000277	k__Bacteria;p__Proteobacteria;c__Gammaproteobacteria;o__Methylococcales;f__Methylomonadaceae;g__Methylobacter;
Candidatus_Koribacter	0.000971	0.000149	0.000287	0.000422	0.000518	0.000177	0.00106	0.000752	0.00044	0.000411	0.000294	0.000188	0.000369	0.006206	k__Bacteria;p__Acidobacteriota;c__Acidobacteriae;o__Acidobacteriales;f__Koribacteraceae;g__Candidatus_Koribacter;
Ancalomicrobium	0.000963	0.001436	0.002103	0.002479	0.001805	0.001901	0.001429	0.001358	0.002656	0.002092	0.002862	0.003607	0.001791	0.000156	k__Bacteria;p__Proteobacteria;c__Alphaproteobacteria;o__Rhizobiales;f__Ancalomicrobiaceae;g__Ancalomicrobium;
Arenimonas	0.000956	0.000975	0.001461	0.001248	0.001138	0.001699	0.001291	0.002153	0.001245	0.001848	0.001497	0.002032	0.001734	0.001184	k__Bacteria;p__Proteobacteria;c__Gammaproteobacteria;o__Xanthomonadales;f__Xanthomonadaceae;g__Arenimonas;
Hydrogenispora	0.000952	0.000816	0.001823	0.0036	0.00378	0.000199	0.001004	0.001706	0.002624	0.00311	0.003071	0.001628	0.005756	0.007547	k__Bacteria;p__Firmicutes;c__Limnochordia;o__unidentified_Limnochordia;f__unidentified_Limnochordia;g__Hydrogenispora;
Gaiella	0.000929	0.000294	0.000525	0.000379	0.000521	0.000372	0.002146	0.000805	0.000656	0.000571	0.000252	0.000223	0.00039	0.001816	k__Bacteria;p__Actinobacteriota;c__Thermoleophilia;o__Gaiellales;f__Gaiellaceae;g__Gaiella;
Methylovulum	0.000905	0.000387	0.00045	0.000383	0.000358	0.000152	0.000156	0.000167	0.000174	0.000291	0.000578	0.000677	0.000479	1.4e-05	k__Bacteria;p__Proteobacteria;c__Gammaproteobacteria;o__Methylococcales;f__Methylomonadaceae;g__Methylovulum;
Pantoea	0.000894	0.000447	0.000862	0.004688	0.001546	0.002546	0.001887	0.002557	0.001844	0.010551	0.004444	0.002897	0.00177	0.000745	k__Bacteria;p__Proteobacteria;c__Gammaproteobacteria;o__Enterobacterales;f__Erwiniaceae;g__Pantoea;
Reyranella	0.000824	0.000518	0.000496	0.000663	0.000692	0.000372	0.001071	0.001057	0.000752	0.000926	0.000418	0.000578	0.00055	0.004156	k__Bacteria;p__Proteobacteria;c__Alphaproteobacteria;o__Reyranellales;f__Reyranellaceae;g__Reyranella;
Pajaroellobacter	0.000824	0.000468	0.000709	0.000684	0.000933	0.000631	0.000422	0.000656	0.000784	0.000692	0.000692	0.001018	0.000812	0.001568	k__Bacteria;p__Myxococcota;c__Polyangia;o__Polyangiales;f__Polyangiaceae;g__Pajaroellobacter;
Sporobacter	0.00082	0.00084	0.001011	0.001145	0.001075	0.001071	0.000915	0.000972	0.001341	0.001912	0.001447	0.00156	0.001511	0.000631	k__Bacteria;p__Firmicutes;c__Clostridia;o__Oscillospirales;f__Oscillospiraceae;g__Sporobacter;
Gallionella	0.000816	0.000656	0.000479	0.000628	0.001376	0.000784	0.000362	0.000475	0.00077	0.000465	0.000603	0.000752	0.001117	0.001199	k__Bacteria;p__Proteobacteria;c__Gammaproteobacteria;o__Burkholderiales;f__Gallionellaceae;g__Gallionella;
Caulobacter	0.000797	0.001326	0.000638	0.000507	0.000472	0.000638	0.000504	0.000521	0.000426	0.00084	0.000603	0.00078	0.000695	0.00027	k__Bacteria;p__Proteobacteria;c__Alphaproteobacteria;o__Caulobacterales;f__Caulobacteraceae;g__Caulobacter;
unidentified_Pleomorphomonadaceae	0.000793	0.000731	0.00145	0.000979	0.000614	0.000298	0.000223	0.000305	0.000333	0.000248	0.000436	0.000202	0.00045	2.1e-05	k__Bacteria;p__unidentified_Bacteria;c__Alphaproteobacteria;o__Rhizobiales;f__Pleomorphomonadaceae;g__unidentified_Pleomorphomonadaceae;
Flavobacterium	0.000778	0.001057	0.001028	0.001103	0.000833	0.000936	0.001135	0.000823	0.001319	0.002121	0.002908	0.001188	0.001302	0.003632	k__Bacteria;p__Bacteroidota;c__Bacteroidia;o__Flavobacteriales;f__Flavobacteriaceae;g__Flavobacterium;
Mycobacterium	0.000774	0.000394	0.000536	0.000521	0.000532	0.000287	0.000649	0.000958	0.000855	0.000642	0.000401	0.000337	0.000486	0.001688	k__Bacteria;p__Actinobacteria;c__unidentified_Actinobacteria;o__Corynebacteriales;f__Mycobacteriaceae;g__Mycobacterium;
Pedomicrobium	0.000766	0.000968	0.000617	0.000688	0.000684	0.000848	0.001021	0.000979	0.000773	0.000979	0.000621	0.000752	0.00066	0.001787	k__Bacteria;p__Proteobacteria;c__Alphaproteobacteria;o__Rhizobiales;f__Hyphomicrobiaceae;g__Pedomicrobium;
Dongia	0.000766	0.000525	0.000504	0.000599	0.000681	0.000536	0.000606	0.000787	0.00061	0.000741	0.000702	0.001142	0.000798	0.001184	k__Bacteria;p__Proteobacteria;c__Alphaproteobacteria;o__Dongiales;f__Dongiaceae;g__Dongia;
Azoarcus	0.000762	0.000422	0.000614	0.000511	0.000571	0.000656	0.000695	0.000688	0.000677	0.00072	0.000536	0.000394	0.00055	0.001021	k__Bacteria;p__Proteobacteria;c__Gammaproteobacteria;o__Burkholderiales;f__Rhodocyclaceae;g__Azoarcus;
Burkholderia-Caballeronia-Paraburkholderia	0.000743	0.000216	0.0005	0.000369	0.000429	0.000695	0.000816	0.000457	0.000539	0.000486	0.00106	0.000582	0.000489	0.001915	k__Bacteria;p__Proteobacteria;c__Gammaproteobacteria;o__Burkholderiales;f__Burkholderiaceae;g__Burkholderia-Caballeronia-Paraburkholderia;
Methylomicrobium	0.000739	0.000794	0.001649	0.001975	0.001688	0.003149	0.001617	0.001894	0.000986	0.00156	0.001401	0.003869	0.002199	0.000369	k__Bacteria;p__Proteobacteria;c__Gammaproteobacteria;o__Methylococcales;f__Methylomonadaceae;g__Methylomicrobium;
Cutibacterium	0.000731	0.000103	0.000362	0.000255	0.000312	0.001365	0.000911	0.000344	0.00056	0.000816	0.000805	0.00016	0.000369	5e-05	k__Bacteria;p__Actinobacteria;c__unidentified_Actinobacteria;o__Propionibacteriales;f__Propionibacteriaceae;g__Cutibacterium;
Anaerobacterium	0.000716	0.000213	0.000348	0.000457	0.000436	0.000305	0.000372	0.000266	0.000355	0.002099	0.001149	0.000557	0.000801	0.000291	k__Bacteria;p__Firmicutes;c__Clostridia;o__Oscillospirales;f__Hungateiclostridiaceae;g__Anaerobacterium;
Methylocystis	0.000712	0.00033	0.00072	0.000511	0.000521	0.000482	0.000709	0.000614	0.001309	0.000656	0.000596	0.000979	0.000507	9.9e-05	k__Bacteria;p__Proteobacteria;c__Alphaproteobacteria;o__Rhizobiales;f__Beijerinckiaceae;g__Methylocystis;
Steroidobacter	0.000677	0.000234	9.2e-05	0.000149	7.4e-05	3.5e-05	6.7e-05	3.2e-05	1.8e-05	3.9e-05	8.9e-05	9.9e-05	5e-05	2.8e-05	k__Bacteria;p__Proteobacteria;c__Gammaproteobacteria;o__Steroidobacterales;f__Steroidobacteraceae;g__Steroidobacter;
Methylotenera	0.000673	0.00083	0.000911	0.000954	0.000961	0.001479	0.000745	0.00088	0.000919	0.001085	0.000965	0.002404	0.001833	0.001184	k__Bacteria;p__Proteobacteria;c__Gammaproteobacteria;o__Burkholderiales;f__Methylophilaceae;g__Methylotenera;
Blvii28_wastewater-sludge_group	0.000669	0.001369	0.001028	0.000989	0.000915	0.001273	0.001089	0.000908	0.000954	0.00088	0.001007	0.000649	0.000823	0.000206	k__Bacteria;p__Bacteroidota;c__Bacteroidia;o__Bacteroidales;f__Williamwhitmaniaceae;g__Blvii28_wastewater-sludge_group;
Ohtaekwangia	0.000658	0.001401	0.001514	0.003114	0.002681	0.001504	0.001323	0.002032	0.001667	0.001337	0.001621	0.003007	0.002241	0.000128	k__Bacteria;p__Bacteroidota;c__Bacteroidia;o__Cytophagales;f__Microscillaceae;g__Ohtaekwangia;
Methylocaldum	0.000658	0.000106	0.000192	0.000231	0.000624	0.000181	0.000227	0.000284	0.000188	0.000234	0.000443	0.000528	0.000475	0.000106	k__Bacteria;p__Proteobacteria;c__Gammaproteobacteria;o__Methylococcales;f__Methylococcaceae;g__Methylocaldum;
Aquabacterium	0.000631	0.00056	0.000465	0.000589	0.000582	0.001575	0.001844	0.000869	0.001099	0.000667	0.000603	0.000723	0.000457	6.4e-05	k__Bacteria;p__Proteobacteria;c__Gammaproteobacteria;o__Burkholderiales;f__Comamonadaceae;g__Aquabacterium;
Herpetosiphon	0.000611	0.001323	0.001341	0.006547	0.004507	0.000702	0.002344	0.003032	0.004043	0.001972	0.001901	0.001954	0.001972	0.000177	k__Bacteria;p__Chloroflexi;c__Chloroflexia;o__Chloroflexales;f__Herpetosiphonaceae;g__Herpetosiphon;
Acetobacteroides	0.000607	0.000422	0.00088	0.000674	0.000521	0.00127	0.001745	0.000876	0.000496	0.000794	0.002217	0.000567	0.000337	4.3e-05	k__Bacteria;p__Bacteroidota;c__Bacteroidia;o__Bacteroidales;f__Williamwhitmaniaceae;g__Acetobacteroides;
Porphyrobacter	0.0006	0.000553	0.000401	0.000486	0.000479	0.000348	0.000316	0.000383	0.000259	0.00027	0.000326	0.000316	0.000301	0.000184	k__Bacteria;p__Proteobacteria;c__Alphaproteobacteria;o__Sphingomonadales;f__Sphingomonadaceae;g__Porphyrobacter;
Propionicimonas	0.000592	0.000585	0.001504	0.000745	0.000454	0.000979	0.000241	0.000167	0.000628	0.000901	0.000496	0.000401	0.000312	4.3e-05	k__Bacteria;p__Actinobacteria;c__unidentified_Actinobacteria;o__Propionibacteriales;f__Propionibacteriaceae;g__Propionicimonas;
Mesorhizobium	0.000592	0.000309	0.000532	0.000525	0.000681	0.000674	0.000773	0.000997	0.000748	0.000851	0.000681	0.000791	0.000755	0.001568	k__Bacteria;p__Proteobacteria;c__Alphaproteobacteria;o__Rhizobiales;f__Rhizobiaceae;g__Mesorhizobium;
BSV13	0.000584	0.000298	0.00027	0.000472	0.00072	0.000294	0.000614	0.000521	0.000496	0.000599	0.000319	0.000188	0.000408	0.00217	k__Bacteria;p__Bacteroidota;c__Bacteroidia;o__Bacteroidales;f__Prolixibacteraceae;g__BSV13;
Exiguobacterium	0.00058	0.00061	0.000816	0.005667	0.001326	0.006951	0.003614	0.004578	0.00189	0.008171	0.001844	0.002146	0.00327	0.000922	k__Bacteria;p__Firmicutes;c__Bacilli;o__Exiguobacterales;f__Exiguobacteraceae;g__Exiguobacterium;
RBG-16-49-21	0.000573	0.000805	0.000518	0.000539	0.000387	0.000457	0.000397	0.000277	0.00039	0.000617	0.000436	0.000404	0.000521	0.000376	k__Bacteria;p__Spirochaetota;c__Leptospirae;o__Leptospirales;f__Leptospiraceae;g__RBG-16-49-21;
Conexibacter	0.000557	0.000195	0.000316	0.000248	0.000358	0.000145	0.000681	0.000461	0.000337	0.000309	0.000124	0.000156	0.000301	0.001447	k__Bacteria;p__Actinobacteriota;c__Thermoleophilia;o__Solirubrobacterales;f__Solirubrobacteraceae;g__Conexibacter;
Pseudomonas	0.000549	0.00066	0.000723	0.002585	0.001358	0.003362	0.001635	0.002454	0.001951	0.008451	0.002199	0.001351	0.001848	0.002298	k__Bacteria;p__Proteobacteria;c__Gammaproteobacteria;o__Pseudomonadales;f__Pseudomonadaceae;g__Pseudomonas;
Sulfurospirillum	0.000546	0.000231	0.000557	0.000773	0.000482	7.4e-05	0.000149	0.000195	0.000379	0.000816	0.000723	0.000436	0.000706	7e-06	k__Bacteria;p__Campylobacterota;c__Campylobacteria;o__Campylobacterales;f__Sulfurospirillaceae;g__Sulfurospirillum;
Chitinimonas	0.00053	0.000482	0.00045	0.000507	0.000543	0.000528	0.000298	0.000362	0.000316	0.000262	0.000422	0.000394	0.000589	2.8e-05	k__Bacteria;p__Proteobacteria;c__Gammaproteobacteria;o__Burkholderiales;f__Chitinimonadaceae;g__Chitinimonas;
[Desulfobacterium]_catecholicum_group	0.000518	0.001145	0.001103	0.00189	0.001355	0.001209	0.000589	0.000816	0.000681	0.000823	0.000631	0.002021	0.000844	0.000709	k__Bacteria;p__Desulfobacterota;c__Desulfobulbia;o__Desulfobulbales;f__Desulfocapsaceae;g__[Desulfobacterium]_catecholicum_group;
mle1-7	0.000515	0.000149	0.000252	0.000348	0.000397	0.00028	0.001224	0.000617	0.000536	0.000486	0.000206	0.000245	0.000298	0.00288	k__Bacteria;p__Proteobacteria;c__Gammaproteobacteria;o__Burkholderiales;f__Nitrosomonadaceae;g__mle1-7;
Simplicispira	0.000503	0.001082	0.000351	0.00016	0.000418	0.00067	0.000298	0.000255	0.000156	0.000106	0.000192	0.000124	0.000206	0.000142	k__Bacteria;p__Proteobacteria;c__Gammaproteobacteria;o__Burkholderiales;f__Comamonadaceae;g__Simplicispira;
Phaselicystis	0.000499	0.000394	0.000454	0.000429	0.000557	0.000287	0.000433	0.000429	0.000479	0.000521	0.000418	0.000472	0.000436	0.001206	k__Bacteria;p__Myxococcota;c__Polyangia;o__Polyangiales;f__Phaselicystidaceae;g__Phaselicystis;
Pseudobacteroides	0.000476	9.6e-05	0.000103	0.000103	0.000177	0.000447	0.000209	0.000213	0.000394	0.00055	0.000167	0.000135	0.000457	0.000383	k__Bacteria;p__Firmicutes;c__Clostridia;o__Oscillospirales;f__Hungateiclostridiaceae;g__Pseudobacteroides;
Longivirga	0.000476	0.000443	0.000599	0.000404	0.000316	0.000401	0.000351	0.000309	0.000372	0.000291	0.000291	0.000284	0.000312	0.00017	k__Bacteria;p__Actinobacteria;c__unidentified_Actinobacteria;o__Frankiales;f__Sporichthyaceae;g__Longivirga;
P3OB-42	0.000464	0.000259	0.00027	0.000238	0.00027	0.000199	0.000156	0.000142	0.000234	0.000174	0.000301	0.000184	0.000231	0.000404	k__Bacteria;p__Myxococcota;c__Myxococcia;o__Myxococcales;f__Myxococcaceae;g__P3OB-42;
Phreatobacter	0.000449	0.000865	0.000482	0.000606	0.000614	0.000628	0.000468	0.000465	0.000348	0.000426	0.000443	0.000422	0.000372	7.1e-05	k__Bacteria;p__Proteobacteria;c__Alphaproteobacteria;o__Rhizobiales;f__unidentified_Rhizobiales;g__Phreatobacter;
unidentified_Mitochondria	0.000445	0.000255	0.000429	0.00027	0.000433	0.000415	0.000323	0.000362	0.000167	0.000227	0.000379	0.000266	0.000319	0	k__Bacteria;p__Proteobacteria;c__Alphaproteobacteria;o__Rickettsiales;f__Mitochondria;g__unidentified_Mitochondria;
Williamwhitmania	0.000429	0.000387	0.000369	0.000376	0.000326	0.000301	0.000206	0.000177	0.000642	0.000557	0.000348	0.00022	0.000326	2.8e-05	k__Bacteria;p__Bacteroidota;c__Bacteroidia;o__Bacteroidales;f__Williamwhitmaniaceae;g__Williamwhitmania;
Ilumatobacter	0.000418	0.000656	0.00033	0.000475	0.000362	0.000298	0.000507	0.000326	0.000262	0.000255	0.000326	0.000259	0.000255	7.1e-05	k__Bacteria;p__Actinobacteriota;c__Acidimicrobiia;o__Microtrichales;f__Ilumatobacteraceae;g__Ilumatobacter;
Rhodoplanes	0.000418	0.000163	0.000284	0.000255	0.000305	0.000163	0.000415	0.000489	0.000262	0.000397	0.00022	0.000209	0.000241	0.002099	k__Bacteria;p__Proteobacteria;c__Alphaproteobacteria;o__Rhizobiales;f__Xanthobacteraceae;g__Rhodoplanes;
Prosthecomicrobium	0.000418	0.00105	0.000514	0.000411	0.000404	0.000624	0.000372	0.000362	0.000418	0.000656	0.000436	0.000404	0.00044	5.7e-05	k__Bacteria;p__Proteobacteria;c__Alphaproteobacteria;o__Rhizobiales;f__Pleomorphomonadaceae;g__Prosthecomicrobium;
Pseudolabrys	0.000414	0.000121	0.000184	0.000252	0.000284	0.000106	0.00039	0.000397	0.000294	0.000404	0.000255	0.000326	0.000255	0.002177	k__Bacteria;p__Proteobacteria;c__Alphaproteobacteria;o__Rhizobiales;f__Xanthobacteraceae;g__Pseudolabrys;
Phenylobacterium	0.000398	0.00033	0.000486	0.000422	0.000418	0.000482	0.000536	0.00055	0.000468	0.000539	0.000422	0.000741	0.000511	0.001057	k__Bacteria;p__Proteobacteria;c__Alphaproteobacteria;o__Caulobacterales;f__Caulobacteraceae;g__Phenylobacterium;
Ralstonia	0.000391	0.000213	0.000426	0.000514	0.000351	0.000238	0.000532	0.000422	0.000475	0.000536	0.00172	0.000365	0.000507	0.001106	k__Bacteria;p__Proteobacteria;c__Gammaproteobacteria;o__Burkholderiales;f__Burkholderiaceae;g__Ralstonia;
Paludibaculum	0.000391	0.000152	0.000177	0.00022	0.000199	0.000326	0.000277	0.000294	0.000199	0.000209	0.00033	0.000252	0.000262	0.000291	k__Bacteria;p__Acidobacteriota;c__Acidobacteriae;o__unidentified_Acidobacteriae;f__unidentified_Acidobacteriae;g__Paludibaculum;
Azospirillum	0.000375	0.000422	0.000585	0.000514	0.000557	0.000553	0.000514	0.000904	0.000461	0.000518	0.000486	0.000681	0.000408	4.3e-05	k__Bacteria;p__Proteobacteria;c__Alphaproteobacteria;o__Azospirillales;f__Azospirillaceae;g__Azospirillum;
Clostridium_sensu_stricto_1	0.000364	0.000599	0.00034	0.000621	0.000681	0.000982	0.000553	0.000408	0.000454	0.000642	0.000812	0.000447	0.000762	0.000567	k__Bacteria;p__Firmicutes;c__Clostridia;o__Clostridiales;f__Clostridiaceae;g__Clostridium_sensu_stricto_1;
Roseomonas	0.000352	0.000575	0.000404	0.000518	0.000369	0.000557	0.000489	0.000482	0.000284	0.000298	0.000262	0.000234	0.000259	0.000291	k__Bacteria;p__Proteobacteria;c__Alphaproteobacteria;o__Acetobacterales;f__Acetobacteraceae;g__Roseomonas;
Pirellula	0.000348	0.00077	0.000358	0.000379	0.000177	0.000149	0.000124	7.8e-05	0.000131	0.000177	0.000287	0.000213	0.000199	0.000142	k__Bacteria;p__Planctomycetes;c__unidentified_Planctomycetes;o__Pirellulales;f__Pirellulaceae;g__Pirellula;
Intrasporangium	0.000344	0.000216	0.000369	0.000418	0.00034	0.000227	0.000358	0.000443	0.000457	0.00039	0.000234	0.000262	0.000433	0.000348	k__Bacteria;p__Actinobacteria;c__unidentified_Actinobacteria;o__Micrococcales;f__Intrasporangiaceae;g__Intrasporangium;
Collimonas	0.000337	0.000411	0.000337	0.000305	0.000326	0.000234	0.000238	0.000305	0.00034	0.000567	0.000426	0.000511	0.000507	0.000688	k__Bacteria;p__Proteobacteria;c__Gammaproteobacteria;o__Burkholderiales;f__Oxalobacteraceae;g__Collimonas;
Niveibacterium	0.000329	0.000411	0.000259	0.000287	0.000468	0.000454	0.000326	0.000262	0.000177	0.000202	0.000312	0.000454	0.000323	1.4e-05	k__Bacteria;p__Proteobacteria;c__Gammaproteobacteria;o__Burkholderiales;f__Rhodocyclaceae;g__Niveibacterium;
Kitasatospora	0.000325	0.000177	0.000436	0.00039	0.000479	0.000397	0.000521	0.000348	0.001121	0.000273	0.00033	0.00033	0.000539	0.000319	k__Bacteria;p__Actinobacteria;c__unidentified_Actinobacteria;o__Streptomycetales;f__Streptomycetaceae;g__Kitasatospora;
Leeia	0.000325	0.000273	0.000564	0.000727	0.001117	0.000681	0.000571	0.000543	0.000926	0.000536	0.000894	0.000901	0.000947	0.000177	k__Bacteria;p__Proteobacteria;c__Gammaproteobacteria;o__Burkholderiales;f__Leeiaceae;g__Leeia;
Occallatibacter	0.000321	1.8e-05	6.4e-05	0.000145	0.000149	4.3e-05	0.000231	9.2e-05	0.000206	0.00017	7.1e-05	5.7e-05	0.000128	0.003114	k__Bacteria;p__Acidobacteriota;c__Acidobacteriae;o__Acidobacteriales;f__Acidobacteriaceae_(Subgroup_1);g__Occallatibacter;
HN-HF0106	0.000321	4.3e-05	4.6e-05	0.000103	0.00011	5e-05	4.3e-05	6.4e-05	0.000106	0.000103	8.5e-05	6e-05	8.5e-05	0.00039	k__Bacteria;p__Firmicutes;c__Clostridia;o__Oscillospirales;f__Hungateiclostridiaceae;g__HN-HF0106;
Desulfurivibrio	0.000313	0.000121	0.000284	0.000709	0.000465	0.000181	0.000231	0.000337	0.000837	0.000564	0.000309	0.000372	0.00045	0.004043	k__Bacteria;p__Desulfobacterota;c__Desulfobulbia;o__Desulfobulbales;f__Desulfurivibrionaceae;g__Desulfurivibrio;
Thioalkalispira-Sulfurivermis	0.000302	0.000152	0.000301	0.000585	0.000858	0.000333	0.000273	0.000401	0.000504	0.000287	0.000362	0.000486	0.000397	5e-05	k__Bacteria;p__Proteobacteria;c__Gammaproteobacteria;o__Ectothiorhodospirales;f__Thioalkalispiraceae;g__Thioalkalispira-Sulfurivermis;
Lacibacter	0.000298	0.000152	0.00039	0.00061	0.000319	0.000128	0.000202	0.000227	0.000362	0.000358	0.000862	0.000709	0.000489	0.000447	k__Bacteria;p__Bacteroidota;c__Bacteroidia;o__Chitinophagales;f__Chitinophagaceae;g__Lacibacter;
Haliscomenobacter	0.000298	0.000752	0.00039	0.001255	0.000628	0.000528	0.00034	0.000603	0.000465	0.000546	0.000752	0.000734	0.000397	7.1e-05	k__Bacteria;p__Bacteroidota;c__Bacteroidia;o__Chitinophagales;f__Saprospiraceae;g__Haliscomenobacter;
Polaromonas	0.000294	0.000514	0.000589	0.000536	0.000238	0.00039	0.000415	0.000784	0.000479	0.000727	0.000426	0.000546	0.000355	0.000915	k__Bacteria;p__Proteobacteria;c__Gammaproteobacteria;o__Burkholderiales;f__Comamonadaceae;g__Polaromonas;
Fonticella	0.00029	0.000121	0.000128	0.000202	0.00028	0.000184	0.000206	0.000326	0.00033	0.000369	0.000319	0.000192	0.000259	0.000837	k__Bacteria;p__Firmicutes;c__Clostridia;o__Clostridiales;f__Caloramatoraceae;g__Fonticella;
Bauldia	0.000286	7.4e-05	8.2e-05	0.000131	0.000103	5e-05	0.00016	0.000199	0.000174	0.000167	7.4e-05	8.9e-05	9.6e-05	0.001021	k__Bacteria;p__Proteobacteria;c__Alphaproteobacteria;o__Rhizobiales;f__unidentified_Rhizobiales;g__Bauldia;
Hyphomicrobium	0.000286	0.000298	0.000259	0.00028	0.000252	0.000223	0.000383	0.000344	0.000206	0.000273	0.000284	0.000443	0.00033	0.000241	k__Bacteria;p__Proteobacteria;c__Alphaproteobacteria;o__Rhizobiales;f__Hyphomicrobiaceae;g__Hyphomicrobium;
Nordella	0.000282	9.2e-05	0.000202	0.000241	0.000238	0.000199	0.000294	0.000433	0.000429	0.000298	0.000277	0.000312	0.00028	0.001568	k__Bacteria;p__Proteobacteria;c__Alphaproteobacteria;o__Rhizobiales;f__unidentified_Rhizobiales;g__Nordella;
Flavisolibacter	0.000271	0.000202	0.000223	0.000454	0.00044	8.5e-05	0.000124	0.000323	0.000319	0.000585	0.001128	0.000702	0.000738	0.000731	k__Bacteria;p__Bacteroidota;c__Bacteroidia;o__Chitinophagales;f__Chitinophagaceae;g__Flavisolibacter;
SM1A02	0.000259	0.000213	0.000163	0.000184	0.000277	0.00017	0.000252	0.00027	0.000234	0.000149	0.000145	0.00017	9.9e-05	0.000312	k__Bacteria;p__Planctomycetota;c__Phycisphaerae;o__Phycisphaerales;f__Phycisphaeraceae;g__SM1A02;
unidentified_Gaiellales	0.000259	0.000181	0.000152	0.000149	0.000184	7.4e-05	0.000152	0.000223	0.000145	0.000149	7.1e-05	6.7e-05	0.000142	0.000511	k__Bacteria;p__unidentified_Bacteria;c__Thermoleophilia;o__Gaiellales;f__unidentified_Gaiellales;g__unidentified_Gaiellales;
Lysobacter	0.000255	0.000365	0.000362	0.000344	0.000326	0.000376	0.000482	0.001326	0.000369	0.000404	0.000532	0.000621	0.000578	0.000142	k__Bacteria;p__Proteobacteria;c__Gammaproteobacteria;o__Xanthomonadales;f__Xanthomonadaceae;g__Lysobacter;
Clostridium_sensu_stricto_12	0.000251	0.000482	0.00033	0.000379	0.000468	0.000457	0.00067	0.000603	0.000518	0.000553	0.000348	0.000387	0.000387	0.001475	k__Bacteria;p__Firmicutes;c__Clostridia;o__Clostridiales;f__Clostridiaceae;g__Clostridium_sensu_stricto_12;
Kouleothrix	0.000248	0.00022	0.000305	0.000418	0.000571	0.000723	0.000493	0.000457	0.000482	0.000287	0.000383	0.000599	0.000387	7.1e-05	k__Bacteria;p__Chloroflexi;c__Chloroflexia;o__Chloroflexales;f__Roseiflexaceae;g__Kouleothrix;
Marmoricola	0.000248	0.000131	0.000238	0.000121	0.000128	5e-05	6e-05	0.00017	0.000149	0.000124	0.000121	8.5e-05	0.000124	0	k__Bacteria;p__Actinobacteria;c__unidentified_Actinobacteria;o__Propionibacteriales;f__Nocardioidaceae;g__Marmoricola;
Polyangium	0.000244	0.000262	0.000365	0.000206	0.000216	0.000262	0.000135	0.000369	0.000323	0.000273	0.000316	0.000489	0.000287	0.000262	k__Bacteria;p__Myxococcota;c__Polyangia;o__Polyangiales;f__Polyangiaceae;g__Polyangium;
Rheinheimera	0.000244	7.8e-05	6.4e-05	0.000184	5.3e-05	0.000106	8.5e-05	7.8e-05	4.3e-05	0.000145	5.7e-05	2.8e-05	3.9e-05	2.1e-05	k__Bacteria;p__Proteobacteria;c__Gammaproteobacteria;o__Enterobacterales;f__Alteromonadaceae;g__Rheinheimera;
Solirubrobacter	0.000244	8.9e-05	0.000138	0.000138	0.000128	7.4e-05	0.000188	0.00017	0.000124	0.000124	6e-05	7.1e-05	8.9e-05	0.000404	k__Bacteria;p__Actinobacteriota;c__Thermoleophilia;o__Solirubrobacterales;f__Solirubrobacteraceae;g__Solirubrobacter;
Nocardioides	0.00024	0.000138	0.000348	0.000238	0.000138	0.000213	0.000333	0.000252	0.000167	0.000326	0.000238	0.000135	0.000174	0.000192	k__Bacteria;p__Actinobacteria;c__unidentified_Actinobacteria;o__Propionibacteriales;f__Nocardioidaceae;g__Nocardioides;
Dechlorobacter	0.000236	9.2e-05	6.7e-05	0.000113	4.3e-05	4.6e-05	7.8e-05	7.1e-05	9.9e-05	0.000124	0.000106	6e-05	8.2e-05	0	k__Bacteria;p__Proteobacteria;c__Gammaproteobacteria;o__Burkholderiales;f__Rhodocyclaceae;g__Dechlorobacter;
Tumebacillus	0.000232	9.2e-05	0.00011	0.000266	0.000238	0.000121	0.000692	0.000475	0.000348	0.000312	0.000103	9.2e-05	0.000188	0.00078	k__Bacteria;p__Firmicutes;c__Bacilli;o__Alicyclobacillales;f__Alicyclobacillaceae;g__Tumebacillus;
Turneriella	0.000228	0.000323	0.000379	0.000812	0.000844	0.000585	0.000355	0.000521	0.000823	0.000337	0.000809	0.000926	0.000543	5e-05	k__Bacteria;p__Spirochaetota;c__Leptospirae;o__Leptospirales;f__Leptospiraceae;g__Turneriella;
Prevotella_9	0.000224	0.002738	7.1e-05	0.000124	0.000298	0.00027	7.4e-05	0.000128	6.4e-05	0.000521	0.000273	8.9e-05	0.00034	2.1e-05	k__Bacteria;p__Bacteroidota;c__Bacteroidia;o__Bacteroidales;f__Prevotellaceae;g__Prevotella_9;
Ahniella	0.000224	0.000255	0.00027	0.000365	0.000227	0.000387	0.000248	0.000209	0.000121	0.000192	0.000231	0.000376	0.000206	4.3e-05	k__Bacteria;p__Proteobacteria;c__Gammaproteobacteria;o__Xanthomonadales;f__Rhodanobacteraceae;g__Ahniella;
Bosea	0.000221	0.000394	0.000411	0.000309	0.000277	0.000394	0.000238	0.000376	0.00028	0.000454	0.000319	0.000411	0.000323	0.000255	k__Bacteria;p__Proteobacteria;c__Alphaproteobacteria;o__Rhizobiales;f__Beijerinckiaceae;g__Bosea;
Roseiarcus	0.000217	6.4e-05	6.7e-05	0.000156	0.000131	3.9e-05	0.000174	0.000195	0.000177	0.000177	6e-05	4.6e-05	8.2e-05	0.00127	k__Bacteria;p__Proteobacteria;c__Alphaproteobacteria;o__Rhizobiales;f__Beijerinckiaceae;g__Roseiarcus;
Crenobacter	0.000217	6e-05	0.000145	0.000124	0.000199	6.7e-05	0.000301	0.00028	0.000181	0.00017	0.000152	0.00011	0.000128	0.001149	k__Bacteria;p__Proteobacteria;c__Gammaproteobacteria;o__Burkholderiales;f__Chromobacteriaceae;g__Crenobacter;
Ferriphaselus	0.000217	6e-05	0.000181	0.000248	0.00033	6.7e-05	9.6e-05	6.4e-05	0.000213	9.9e-05	0.000149	0.000362	8.2e-05	7e-06	k__Bacteria;p__Proteobacteria;c__Gammaproteobacteria;o__Burkholderiales;f__Gallionellaceae;g__Ferriphaselus;
Desulfosporosinus	0.000217	4.3e-05	5.3e-05	0.000238	0.000216	2.1e-05	8.9e-05	0.000326	0.000199	0.000156	9.9e-05	0.000106	0.000121	0.00078	k__Bacteria;p__Firmicutes;c__Desulfitobacteriia;o__Desulfitobacteriales;f__Desulfitobacteriaceae;g__Desulfosporosinus;
Bdellovibrio	0.000213	0.00017	7.4e-05	0.000248	0.000163	0.000167	0.000192	0.000199	0.000199	0.000199	0.000163	0.000277	0.000192	0.00044	k__Bacteria;p__Bdellovibrionota;c__Bdellovibrionia;o__Bdellovibrionales;f__Bdellovibrionaceae;g__Bdellovibrio;
Piscinibacter	0.000209	0.000401	0.000543	0.00033	0.000408	0.001078	0.00067	0.000642	0.00039	0.000262	0.000511	0.001344	0.00055	5.7e-05	k__Bacteria;p__Proteobacteria;c__Gammaproteobacteria;o__Burkholderiales;f__Comamonadaceae;g__Piscinibacter;
Chitinophaga	0.000209	0.000177	0.000362	0.000443	0.000131	4.3e-05	9.9e-05	0.000124	0.00017	0.00033	0.000553	0.000791	0.000287	2.8e-05	k__Bacteria;p__Bacteroidota;c__Bacteroidia;o__Chitinophagales;f__Chitinophagaceae;g__Chitinophaga;
Nannocystis	0.000205	0.000163	7.4e-05	7.8e-05	4.6e-05	6.7e-05	5.3e-05	5.7e-05	5.3e-05	6.7e-05	8.2e-05	5.7e-05	5e-05	1.4e-05	k__Bacteria;p__Myxococcota;c__Polyangia;o__Nannocystales;f__Nannocystaceae;g__Nannocystis;
Hamadaea	0.000197	0.000156	0.000152	0.000195	0.000262	0.00016	0.000174	0.000213	0.000298	0.000174	0.000333	0.000245	0.000337	6.4e-05	k__Bacteria;p__Actinobacteria;c__unidentified_Actinobacteria;o__Micromonosporales;f__Micromonosporaceae;g__Hamadaea;
oc32	0.000197	0.000291	0.000177	0.000277	0.000209	0.000248	0.000199	0.000149	9.6e-05	0.00017	0.000188	0.000177	0.000167	2.1e-05	k__Bacteria;p__Proteobacteria;c__Gammaproteobacteria;o__Burkholderiales;f__Nitrosomonadaceae;g__oc32;
Sphingobium	0.000186	0.000401	0.000184	0.000252	0.000252	0.000231	0.000181	0.000259	0.000309	0.0005	0.000294	0.000525	0.00028	0.000759	k__Bacteria;p__Proteobacteria;c__Alphaproteobacteria;o__Sphingomonadales;f__Sphingomonadaceae;g__Sphingobium;
alphaI_cluster	0.000186	0.000231	0.000213	0.000277	0.000184	0.000294	0.000245	0.000199	0.000163	0.000298	0.000145	0.000213	0.000163	0.000255	k__Bacteria;p__Proteobacteria;c__Alphaproteobacteria;o__Rhizobiales;f__Beijerinckiaceae;g__alphaI_cluster;
Lutispora	0.000182	6.4e-05	0.000103	0.000202	0.000255	3.9e-05	0.000103	0.000252	0.000223	0.00017	0.000131	0.000124	0.000124	0.000227	k__Bacteria;p__Firmicutes;c__Clostridia;o__unidentified_Clostridia;f__Gracilibacteraceae;g__Lutispora;
Pelotomaculum	0.000178	8.9e-05	2.5e-05	9.6e-05	0.00022	2.5e-05	0.00011	0.00028	0.000216	0.000106	8.2e-05	6.4e-05	9.9e-05	0.000582	k__Bacteria;p__Firmicutes;c__Desulfotomaculia;o__Desulfotomaculales;f__Pelotomaculaceae;g__Pelotomaculum;
Escherichia-Shigella	0.000178	4e-06	1.1e-05	2.1e-05	6e-05	0.00011	3.5e-05	3.9e-05	5.3e-05	3.5e-05	5e-05	6e-05	4.3e-05	0	k__Bacteria;p__Proteobacteria;c__Gammaproteobacteria;o__Enterobacterales;f__Enterobacteriaceae;g__Escherichia-Shigella;
Oligoflexus	0.000178	0.000135	0.000113	0.000128	8.5e-05	4.3e-05	5.7e-05	3.9e-05	5e-05	8.9e-05	4.6e-05	5.3e-05	7.1e-05	4.3e-05	k__Bacteria;p__Bdellovibrionota;c__Oligoflexia;o__Oligoflexales;f__Oligoflexaceae;g__Oligoflexus;
Ferruginibacter	0.00017	9.9e-05	0.000163	0.000262	0.000177	2.8e-05	4.3e-05	9.9e-05	0.000128	0.000206	0.000298	0.000408	0.00027	0.000333	k__Bacteria;p__Bacteroidota;c__Bacteroidia;o__Chitinophagales;f__Chitinophagaceae;g__Ferruginibacter;
Cellulomonas	0.000166	0.000163	0.000223	0.000138	0.000113	0.000234	0.000121	0.000103	0.000344	0.000195	8.5e-05	7.4e-05	0.00011	9.9e-05	k__Bacteria;p__Actinobacteria;c__unidentified_Actinobacteria;o__Micrococcales;f__Cellulomonadaceae;g__Cellulomonas;
Formivibrio	0.000166	1.4e-05	7e-06	7e-06	0	0	7e-06	4e-06	7e-06	4e-06	7e-06	7e-06	1.1e-05	0	k__Bacteria;p__Proteobacteria;c__Gammaproteobacteria;o__Burkholderiales;f__Chitinibacteraceae;g__Formivibrio;
Noviherbaspirillum	0.000166	0.000121	0.000255	0.000266	0.000202	0.000167	0.000206	0.00016	0.000195	0.000298	0.000174	0.000192	0.00022	0.000149	k__Bacteria;p__Proteobacteria;c__Gammaproteobacteria;o__Burkholderiales;f__Oxalobacteraceae;g__Noviherbaspirillum;
Niastella	0.000162	4e-06	6.4e-05	5e-05	9.9e-05	7e-06	4.3e-05	4.3e-05	2.1e-05	7.8e-05	0.000106	6.7e-05	8.2e-05	0	k__Bacteria;p__Bacteroidota;c__Bacteroidia;o__Chitinophagales;f__Chitinophagaceae;g__Niastella;
Undibacterium	0.000162	0.000152	0.000138	0.000152	9.2e-05	0.000149	0.000167	8.5e-05	6.4e-05	0.000103	0.000124	0.000128	0.000135	2.1e-05	k__Bacteria;p__Proteobacteria;c__Gammaproteobacteria;o__Burkholderiales;f__Oxalobacteraceae;g__Undibacterium;
Aeromonas	0.000159	0.00028	0.000291	0.000617	0.000383	0.000571	0.000209	0.000489	0.000301	0.001082	0.000188	0.000174	0.000241	0.00017	k__Bacteria;p__Proteobacteria;c__Gammaproteobacteria;o__Enterobacterales;f__Aeromonadaceae;g__Aeromonas;
Azorhizobium	0.000159	0.00022	0.000216	0.000177	0.000121	0.000149	0.000142	0.000174	0.000199	0.000433	0.000337	0.000631	0.00034	8.5e-05	k__Bacteria;p__Proteobacteria;c__Alphaproteobacteria;o__Rhizobiales;f__Xanthobacteraceae;g__Azorhizobium;
unidentified_Kapabacteriales	0.000159	0.000326	0.00061	0.000493	0.000323	0.000585	0.000355	0.00027	0.000383	0.000716	0.000787	0.000915	0.000518	4.3e-05	k__Bacteria;p__Kapabacteria;c__unidentified_Kapabacteria;o__Kapabacteriales;f__unidentified_Kapabacteriales;g__unidentified_Kapabacteriales;
Desulfomicrobium	0.000159	0.000418	0.000394	0.000521	0.000255	0.000323	0.000305	0.000223	0.000213	0.000287	0.00022	0.000238	0.000245	3.5e-05	k__Bacteria;p__Desulfobacterota;c__Desulfovibrionia;o__Desulfovibrionales;f__Desulfomicrobiaceae;g__Desulfomicrobium;
Serratia	0.000151	0.000152	0.00034	0.001025	0.000355	0.000752	0.000532	0.000536	0.000309	0.001617	0.004117	0.000723	0.000777	0.000255	k__Bacteria;p__Proteobacteria;c__Gammaproteobacteria;o__Enterobacterales;f__Yersiniaceae;g__Serratia;
Microbacterium	0.000151	0.000142	0.000284	0.000305	0.000156	0.000135	0.000138	0.000202	0.000245	0.000433	0.000202	0.000181	0.000223	8.5e-05	k__Bacteria;p__Actinobacteria;c__unidentified_Actinobacteria;o__Micrococcales;f__Microbacteriaceae;g__Microbacterium;
Chthonobacter	0.000147	0.000333	0.00022	0.000199	0.000138	0.000209	0.000213	0.000149	0.000145	0.000216	0.000152	0.000195	0.000152	7.8e-05	k__Bacteria;p__Proteobacteria;c__Alphaproteobacteria;o__Rhizobiales;f__Pleomorphomonadaceae;g__Chthonobacter;
Pseudogulbenkiania	0.000143	5.7e-05	0.000106	0.000142	0.000748	0.00028	0.000117	6e-05	0.000188	7.1e-05	7.4e-05	7.1e-05	9.9e-05	0.000184	k__Bacteria;p__Proteobacteria;c__Gammaproteobacteria;o__Burkholderiales;f__Chromobacteriaceae;g__Pseudogulbenkiania;
Acidaminobacter	0.000143	0.000277	0.000135	0.000192	0.000181	0.000397	0.000316	0.000181	0.000312	0.000309	0.000238	0.000465	0.00017	0.000255	k__Bacteria;p__Firmicutes;c__Clostridia;o__Peptostreptococcales-Tissierellales;f__Acidaminobacteraceae;g__Acidaminobacter;
Corynebacterium	0.000139	7.8e-05	0.000149	0.000163	9.9e-05	2.8e-05	9.6e-05	7.4e-05	7.1e-05	0.000113	0.000369	9.9e-05	8.5e-05	0	k__Bacteria;p__Actinobacteria;c__unidentified_Actinobacteria;o__Corynebacteriales;f__Corynebacteriaceae;g__Corynebacterium;
Lacunisphaera	0.000139	0.000152	0.000333	0.00106	0.000709	6.7e-05	0.000174	0.000241	0.000454	0.000351	0.000532	0.000433	0.000592	1.4e-05	k__Bacteria;p__Verrucomicrobiota;c__Verrucomicrobiae;o__Opitutales;f__Opitutaceae;g__Lacunisphaera;
Ferritrophicum	0.000139	0.000184	0.000103	0.000184	0.00017	0.000266	0.000124	0.000106	0.000149	0.00011	0.000195	0.000184	0.000241	3.5e-05	k__Bacteria;p__Proteobacteria;c__Gammaproteobacteria;o__Burkholderiales;f__Sulfuricellaceae;g__Ferritrophicum;
Jatrophihabitans	0.000139	3.2e-05	6e-05	5.7e-05	0.000113	4.3e-05	9.9e-05	0.000131	9.2e-05	6e-05	4.6e-05	4.6e-05	5e-05	0.000333	k__Bacteria;p__Actinobacteria;c__unidentified_Actinobacteria;o__Frankiales;f__Frankiaceae;g__Jatrophihabitans;
Subgroup_10	0.000139	9.9e-05	8.9e-05	9.6e-05	7.1e-05	4.6e-05	7.8e-05	9.9e-05	0.000135	0.000106	7.8e-05	0.000181	0.000135	0.000333	k__Bacteria;p__Acidobacteriota;c__Thermoanaerobaculia;o__Thermoanaerobaculales;f__Thermoanaerobaculaceae;g__Subgroup_10;
Candidatus_Udaeobacter	0.000135	3.9e-05	0.000128	0.000355	0.000309	1.8e-05	8.9e-05	0.000241	0.000376	0.000291	0.000128	7.4e-05	0.000277	0.004632	k__Bacteria;p__Verrucomicrobiota;c__Verrucomicrobiae;o__Chthoniobacterales;f__Chthoniobacteraceae;g__Candidatus_Udaeobacter;
Agromyces	0.000135	6.7e-05	0.000124	7.8e-05	9.2e-05	6.7e-05	6.7e-05	9.6e-05	7.8e-05	9.2e-05	8.5e-05	5.3e-05	9.2e-05	9.2e-05	k__Bacteria;p__Actinobacteria;c__unidentified_Actinobacteria;o__Micrococcales;f__Microbacteriaceae;g__Agromyces;
Tolumonas	0.000135	5e-05	7.1e-05	7.1e-05	6e-05	4.3e-05	3.2e-05	5.7e-05	5e-05	9.2e-05	4.6e-05	4.6e-05	3.9e-05	0	k__Bacteria;p__Proteobacteria;c__Gammaproteobacteria;o__Enterobacterales;f__Aeromonadaceae;g__Tolumonas;
Lachnotalea	0.000132	7.4e-05	0.000113	0.000181	0.000252	0.000174	0.000209	0.000372	0.000294	0.000234	0.000404	0.000174	0.000135	5e-05	k__Bacteria;p__Firmicutes;c__Clostridia;o__Lachnospirales;f__Lachnospiraceae;g__Lachnotalea;
Ensifer	0.000128	0.000323	0.000277	0.000216	0.000174	0.000379	0.000213	0.000138	0.000163	0.000238	0.000312	0.000418	0.000227	5.7e-05	k__Bacteria;p__Proteobacteria;c__Alphaproteobacteria;o__Rhizobiales;f__Rhizobiaceae;g__Ensifer;
unidentified_Bacteria	0.000128	0.00011	6.4e-05	0.00011	0.00011	8.2e-05	5e-05	8.2e-05	0.000131	0.000121	4.6e-05	9.6e-05	0.000131	0.000667	k__Bacteria;p__unidentified_Bacteria;c__unidentified_Bacteria;o__unidentified_Bacteria;f__unidentified_Bacteria;g__unidentified_Bacteria;
Dokdonella	0.000124	2.8e-05	6e-05	0.000103	0.000149	0.000117	0.000238	0.000181	0.000117	9.2e-05	6.4e-05	0.00016	0.000117	0.000135	k__Bacteria;p__Proteobacteria;c__Gammaproteobacteria;o__Xanthomonadales;f__Rhodanobacteraceae;g__Dokdonella;
Raineya	0.000124	9.6e-05	3.5e-05	7.1e-05	7.4e-05	4.6e-05	6e-05	8.9e-05	1.4e-05	1.1e-05	1.1e-05	4e-06	5.7e-05	0	k__Bacteria;p__Bacteroidota;c__Bacteroidia;o__Cytophagales;f__Raineyaceae;g__Raineya;
Rhodoblastus	0.000124	1.8e-05	3.2e-05	5e-05	4.6e-05	7e-06	5.3e-05	8.5e-05	6e-05	6e-05	2.1e-05	2.8e-05	3.5e-05	0.000326	k__Bacteria;p__Proteobacteria;c__Alphaproteobacteria;o__Rhizobiales;f__Beijerinckiaceae;g__Rhodoblastus;
unidentified_TK10	0.00012	9.2e-05	0.000103	0.000113	0.000128	0.000121	0.000401	0.000138	0.000227	0.000142	3.9e-05	6e-05	0.000106	0.001199	k__Bacteria;p__Chloroflexi;c__TK10;o__unidentified_TK10;f__unidentified_TK10;g__unidentified_TK10;
Vogesella	0.00012	0.000156	0.000213	0.000351	0.000245	0.000426	0.000202	0.000287	0.000287	0.000564	0.000333	0.00044	0.000351	0.00017	k__Bacteria;p__Proteobacteria;c__Gammaproteobacteria;o__Burkholderiales;f__Chromobacteriaceae;g__Vogesella;
Actinomadura	0.00012	1.4e-05	9.9e-05	7.1e-05	9.6e-05	0.00017	5.7e-05	6.4e-05	0.000245	7.1e-05	7.1e-05	7.1e-05	6.7e-05	7.8e-05	k__Bacteria;p__Actinobacteria;c__unidentified_Actinobacteria;o__Streptosporangiales;f__Thermomonosporaceae;g__Actinomadura;
Zoogloea	0.00012	0.000103	0.000277	0.000142	0.000124	0.000245	0.000128	8.2e-05	0.000106	0.000135	9.2e-05	9.9e-05	9.6e-05	2.1e-05	k__Bacteria;p__Proteobacteria;c__Gammaproteobacteria;o__Burkholderiales;f__Rhodocyclaceae;g__Zoogloea;
Aurantimicrobium	0.00012	8.9e-05	0.000117	7.8e-05	0.000106	7.8e-05	5.3e-05	7.8e-05	0.000103	3.2e-05	4.6e-05	3.5e-05	3.5e-05	1.4e-05	k__Bacteria;p__Actinobacteria;c__unidentified_Actinobacteria;o__Micrococcales;f__Microbacteriaceae;g__Aurantimicrobium;
Pseudarthrobacter	0.000116	5.7e-05	0.000156	0.000142	0.000103	9.9e-05	0.000145	0.000227	0.000124	0.000255	6.7e-05	8.9e-05	5.7e-05	0.001489	k__Bacteria;p__Actinobacteria;c__unidentified_Actinobacteria;o__Micrococcales;f__Micrococcaceae;g__Pseudarthrobacter;
Tardiphaga	0.000116	0.000149	0.000113	0.000113	0.000124	0.000177	0.000135	0.000152	9.9e-05	0.000252	0.000195	0.00028	0.000216	0.000121	k__Bacteria;p__Proteobacteria;c__Alphaproteobacteria;o__Rhizobiales;f__Xanthobacteraceae;g__Tardiphaga;
Spirochaeta	0.000116	3.5e-05	5e-05	5.7e-05	0.000106	3.2e-05	0.000103	0.000103	0.000138	0.00011	8.5e-05	5e-05	9.2e-05	0.000667	k__Bacteria;p__Spirochaetota;c__Spirochaetia;o__Spirochaetales;f__Spirochaetaceae;g__Spirochaeta;
SWB02	0.000116	7.8e-05	7.4e-05	9.6e-05	6.4e-05	7.8e-05	8.5e-05	8.9e-05	7.1e-05	9.2e-05	8.5e-05	0.000184	7.1e-05	0.000255	k__Bacteria;p__Proteobacteria;c__Alphaproteobacteria;o__Caulobacterales;f__Hyphomonadaceae;g__SWB02;
Niveispirillum	0.000116	0.000117	7.1e-05	7.4e-05	6e-05	7.1e-05	6.4e-05	0.000106	7.1e-05	0.000135	8.5e-05	9.2e-05	0.000113	2.8e-05	k__Bacteria;p__Proteobacteria;c__Alphaproteobacteria;o__Azospirillales;f__Azospirillaceae;g__Niveispirillum;
Afipia	0.000116	9.2e-05	7.8e-05	5.7e-05	4.3e-05	7e-06	2.1e-05	2.8e-05	5.3e-05	5.3e-05	3.9e-05	2.8e-05	4.3e-05	7.8e-05	k__Bacteria;p__Proteobacteria;c__Alphaproteobacteria;o__Rhizobiales;f__Xanthobacteraceae;g__Afipia;
unidentified_Propionibacteriaceae	0.000116	0.000117	0.000227	0.000163	6e-05	3.9e-05	4.3e-05	8.2e-05	0.000117	8.9e-05	5.7e-05	8.5e-05	6.7e-05	1.4e-05	k__Bacteria;p__unidentified_Bacteria;c__unidentified_Bacteria;o__Propionibacteriales;f__Propionibacteriaceae;g__unidentified_Propionibacteriaceae;
Bacteroides	0.000112	0.000504	0.000202	0.000312	0.000415	0.000337	0.000223	7.8e-05	0.001348	0.000614	0.000206	0.000536	0.000262	4.3e-05	k__Bacteria;p__Bacteroidota;c__Bacteroidia;o__Bacteroidales;f__Bacteroidaceae;g__Bacteroides;
Deinococcus	0.000112	6.7e-05	9.9e-05	0.000174	0.00011	0.000379	0.000138	0.000156	7.4e-05	0.000195	0.000142	5.3e-05	0.00017	2.1e-05	k__Bacteria;p__Deinococcota;c__Deinococci;o__Deinococcales;f__Deinococcaceae;g__Deinococcus;
Desulfobacca	0.000112	3.9e-05	7.4e-05	7.8e-05	0.000149	2.1e-05	7.1e-05	0.000202	0.000156	0.000184	6e-05	4.6e-05	0.000135	0.001199	k__Bacteria;p__Desulfobacterota;c__Desulfobaccia;o__Desulfobaccales;f__Desulfobaccaceae;g__Desulfobacca;
Clostridium_sensu_stricto_3	0.000112	4.3e-05	0.000149	8.5e-05	0.00011	6.7e-05	0.000124	0.000266	0.000142	0.00034	9.2e-05	7.8e-05	0.000121	0.000752	k__Bacteria;p__Firmicutes;c__Clostridia;o__Clostridiales;f__Clostridiaceae;g__Clostridium_sensu_stricto_3;
Chromobacterium	0.000112	4.6e-05	3.5e-05	4.3e-05	3.9e-05	4.6e-05	3.9e-05	6.4e-05	3.2e-05	3.5e-05	0.000103	6e-05	0.000135	0	k__Bacteria;p__Proteobacteria;c__Gammaproteobacteria;o__Burkholderiales;f__Chromobacteriaceae;g__Chromobacterium;
Terrimonas	0.000112	7.1e-05	7.4e-05	0.000188	0.000145	4.3e-05	3.9e-05	8.5e-05	0.000156	0.000188	0.000213	0.00022	0.000152	0.000638	k__Bacteria;p__Bacteroidota;c__Bacteroidia;o__Chitinophagales;f__Chitinophagaceae;g__Terrimonas;
Rahnella1	0.000112	6.4e-05	4e-06	7.8e-05	2.5e-05	7e-06	2.1e-05	4e-06	1.4e-05	2.1e-05	4e-06	7e-06	1.1e-05	0	k__Bacteria;p__Proteobacteria;c__Gammaproteobacteria;o__Enterobacterales;f__Yersiniaceae;g__Rahnella1;
Rhodococcus	0.000108	0.000223	0.00061	0.004781	0.004876	0.005164	0.006352	0.010774	0.002387	0.001628	0.001575	0.001812	0.002514	0.000553	k__Bacteria;p__Actinobacteria;c__unidentified_Actinobacteria;o__Corynebacteriales;f__Nocardiaceae;g__Rhodococcus;
Sporomusa	0.000108	0.000145	5.7e-05	0.000103	7.8e-05	4.3e-05	3.2e-05	5e-05	9.2e-05	0.000291	7.4e-05	9.6e-05	0.000216	0	k__Bacteria;p__Firmicutes;c__Negativicutes;o__Veillonellales-Selenomonadales;f__Sporomusaceae;g__Sporomusa;
Kosakonia	0.000108	2.1e-05	4.6e-05	0.000216	0.000145	0.000305	9.6e-05	0.000128	8.9e-05	0.000344	0.000113	8.9e-05	8.5e-05	3.5e-05	k__Bacteria;p__Proteobacteria;c__Gammaproteobacteria;o__Enterobacterales;f__Enterobacteriaceae;g__Kosakonia;
Massilia	0.000108	4.3e-05	4.6e-05	9.6e-05	5.3e-05	7.1e-05	5e-05	7.4e-05	0.000138	0.000188	7.1e-05	0.000106	6.7e-05	0.000773	k__Bacteria;p__Proteobacteria;c__Gammaproteobacteria;o__Burkholderiales;f__Oxalobacteraceae;g__Massilia;
Blastomonas	0.000108	7.1e-05	6e-05	5e-05	0.000138	5e-05	6e-05	4.3e-05	2.1e-05	3.5e-05	3.2e-05	1.8e-05	2.5e-05	7e-06	k__Bacteria;p__Proteobacteria;c__Alphaproteobacteria;o__Sphingomonadales;f__Sphingomonadaceae;g__Blastomonas;
Kluyvera	0.000104	3.9e-05	8.9e-05	0.000234	0.000121	0.000103	0.000103	8.5e-05	0.000131	0.000309	0.00039	0.000177	0.000145	1.4e-05	k__Bacteria;p__Proteobacteria;c__Gammaproteobacteria;o__Enterobacterales;f__Enterobacteriaceae;g__Kluyvera;
GWE2-42-42	0.000104	6.4e-05	9.9e-05	9.9e-05	0.00017	5.3e-05	8.9e-05	4.6e-05	4.3e-05	5e-05	4.6e-05	5.7e-05	8.9e-05	2.1e-05	k__Bacteria;p__Bacteroidota;c__Bacteroidia;o__Bacteroidales;f__Rs-E47_termite_group;g__GWE2-42-42;
Pelosinus	0.000104	7.1e-05	9.2e-05	2.8e-05	3.2e-05	1.1e-05	3.2e-05	9.6e-05	3.2e-05	2.8e-05	6e-05	1.8e-05	3.5e-05	0	k__Bacteria;p__Firmicutes;c__Negativicutes;o__Veillonellales-Selenomonadales;f__Sporomusaceae;g__Pelosinus;
unidentified_Alphaproteobacteria	0.000104	5.7e-05	5.7e-05	8.9e-05	9.6e-05	5.7e-05	0.000152	0.000163	0.000117	0.000131	7.8e-05	6e-05	0.000121	0.000617	k__Bacteria;p__unidentified_Bacteria;c__Alphaproteobacteria;o__unidentified_Alphaproteobacteria;f__unidentified_Alphaproteobacteria;g__unidentified_Alphaproteobacteria;
Sulfuricurvum	0.000104	7.4e-05	0.000223	0.000209	0.000202	2.5e-05	7.4e-05	0.000117	0.000121	0.000103	0.000156	9.2e-05	0.000255	1.4e-05	k__Bacteria;p__Campylobacterota;c__Campylobacteria;o__Campylobacterales;f__Sulfurimonadaceae;g__Sulfuricurvum;
Blastocatella	0.000104	3.9e-05	0.000117	0.000199	0.000206	2.1e-05	0.000103	0.000124	6.4e-05	1.4e-05	7.8e-05	1.1e-05	7.4e-05	2.8e-05	k__Bacteria;p__Acidobacteriota;c__Blastocatellia;o__Blastocatellales;f__Blastocatellaceae;g__Blastocatella;
Parasegetibacter	0.000101	9.6e-05	0.000206	0.000216	0.000192	2.5e-05	4.6e-05	0.000135	0.000121	0.00022	0.000319	0.000301	0.00033	0.000163	k__Bacteria;p__Bacteroidota;c__Bacteroidia;o__Chitinophagales;f__Chitinophagaceae;g__Parasegetibacter;
unidentified_Sandaracinaceae	0.000101	0.000142	6.4e-05	7.8e-05	2.5e-05	3.9e-05	4.3e-05	2.1e-05	2.5e-05	4.6e-05	2.8e-05	2.5e-05	8.5e-05	4.3e-05	k__Bacteria;p__unidentified_Bacteria;c__Polyangia;o__Polyangiales;f__Sandaracinaceae;g__unidentified_Sandaracinaceae;
unidentified_Gracilibacteria	9.7e-05	6.4e-05	8.2e-05	0.000121	9.6e-05	8.2e-05	3.9e-05	4.6e-05	8.5e-05	0.000195	0.000156	0.000106	0.00011	7e-06	k__Bacteria;p__Gracilibacteria;c__unidentified_Gracilibacteria;o__unidentified_Gracilibacteria;f__unidentified_Gracilibacteria;g__unidentified_Gracilibacteria;
Oryzihumus	9.7e-05	4.6e-05	8.9e-05	6.7e-05	6.4e-05	2.8e-05	8.5e-05	9.2e-05	9.2e-05	7.4e-05	2.8e-05	1.1e-05	7.1e-05	0.000589	k__Bacteria;p__Actinobacteria;c__unidentified_Actinobacteria;o__Micrococcales;f__Intrasporangiaceae;g__Oryzihumus;
Erysipelothrix	9.7e-05	0.000167	0.000128	0.00022	7.8e-05	2.1e-05	2.5e-05	4.3e-05	6.4e-05	0.000163	0.000128	7.8e-05	0.000131	1.4e-05	k__Bacteria;p__Firmicutes;c__Bacilli;o__Erysipelotrichales;f__Erysipelotrichaceae;g__Erysipelothrix;
Phaeodactylibacter	9.7e-05	0.000131	7.4e-05	7.4e-05	0.000113	7.1e-05	4.3e-05	5e-05	4.6e-05	1.8e-05	4.3e-05	4.3e-05	5.3e-05	0	k__Bacteria;p__Bacteroidota;c__Bacteroidia;o__Chitinophagales;f__Saprospiraceae;g__Phaeodactylibacter;
Cytophaga	9.7e-05	1.8e-05	2.1e-05	7.1e-05	0.000142	2.8e-05	6e-05	7.8e-05	0.000121	4.3e-05	0.000113	0.000113	4.3e-05	4.3e-05	k__Bacteria;p__Bacteroidota;c__Bacteroidia;o__Cytophagales;f__Cytophagaceae;g__Cytophaga;
Pseudonocardia	9.3e-05	4.3e-05	5.3e-05	2.1e-05	2.1e-05	2.8e-05	4.3e-05	9.2e-05	3.2e-05	7.8e-05	0.000152	1.8e-05	3.5e-05	0.000255	k__Bacteria;p__Actinobacteria;c__unidentified_Actinobacteria;o__Pseudonocardiales;f__Pseudonocardiaceae;g__Pseudonocardia;
unidentified_BIrii41	8.9e-05	5.3e-05	3.5e-05	3.9e-05	7.8e-05	3.2e-05	1.1e-05	2.1e-05	1.4e-05	4e-06	5.3e-05	1.4e-05	1.1e-05	0	k__Bacteria;p__Myxococcota;c__Polyangia;o__Polyangiales;f__BIrii41;g__unidentified_BIrii41;
Stenotrophomonas	8.5e-05	0.000177	0.000206	0.000617	0.000163	0.000344	0.000262	0.000447	0.000759	0.005483	0.000454	0.000323	0.000606	0.000468	k__Bacteria;p__Proteobacteria;c__Gammaproteobacteria;o__Xanthomonadales;f__Xanthomonadaceae;g__Stenotrophomonas;
Acetobacter	8.5e-05	2.5e-05	5e-05	4e-06	2.1e-05	0	0	1.4e-05	0	0	0	4e-06	0	0	k__Bacteria;p__Proteobacteria;c__Alphaproteobacteria;o__Acetobacterales;f__Acetobacteraceae;g__Acetobacter;
Azovibrio	8.1e-05	3.2e-05	7.1e-05	5e-05	6.4e-05	4.6e-05	6.7e-05	0.000128	4.3e-05	3.9e-05	4.3e-05	3.9e-05	7.4e-05	0.000128	k__Bacteria;p__Proteobacteria;c__Gammaproteobacteria;o__Burkholderiales;f__Rhodocyclaceae;g__Azovibrio;
RB41	8.1e-05	7.8e-05	6e-05	9.2e-05	6.4e-05	1.4e-05	1.1e-05	4.6e-05	0.000113	0.00011	6e-05	5e-05	4.6e-05	0.000355	k__Bacteria;p__Acidobacteriota;c__Blastocatellia;o__Pyrinomonadales;f__Pyrinomonadaceae;g__RB41;
Pseudorhodoplanes	8.1e-05	0.00011	6.7e-05	6.4e-05	3.9e-05	6.7e-05	5e-05	9.6e-05	7.1e-05	7.4e-05	6e-05	5.7e-05	4.3e-05	0.000277	k__Bacteria;p__Proteobacteria;c__Alphaproteobacteria;o__Rhizobiales;f__Xanthobacteraceae;g__Pseudorhodoplanes;
unidentified_Candidatus_Jorgensenbacteria	8.1e-05	0	2.8e-05	3.5e-05	2.8e-05	4e-06	4e-06	2.5e-05	2.5e-05	4e-06	3.5e-05	5.7e-05	5.3e-05	0	k__Bacteria;p__Candidatus_Jorgensenbacteria;c__unidentified_Candidatus_Jorgensenbacteria;o__unidentified_Candidatus_Jorgensenbacteria;f__unidentified_Candidatus_Jorgensenbacteria;g__unidentified_Candidatus_Jorgensenbacteria;
Methylobacillus	7.7e-05	7e-06	6.4e-05	9.9e-05	0.000103	9.6e-05	8.2e-05	8.2e-05	0.000152	4.3e-05	0.000177	0.000245	0.000192	2.8e-05	k__Bacteria;p__Proteobacteria;c__Gammaproteobacteria;o__Burkholderiales;f__Methylophilaceae;g__Methylobacillus;
Minicystis	7.7e-05	1.1e-05	0.000117	8.9e-05	0.000163	0.000124	0.000121	7.1e-05	0.000145	5e-05	0.000145	0.000124	6e-05	7e-06	k__Bacteria;p__Myxococcota;c__Polyangia;o__Polyangiales;f__Polyangiaceae;g__Minicystis;
Hirschia	7.7e-05	0.000113	5.7e-05	6.7e-05	5.7e-05	4.3e-05	3.5e-05	6.4e-05	8.5e-05	8.9e-05	7.8e-05	0.000117	7.8e-05	6.4e-05	k__Bacteria;p__Proteobacteria;c__Alphaproteobacteria;o__Caulobacterales;f__Hyphomonadaceae;g__Hirschia;
Desulfuromonas	7.7e-05	5e-05	7.1e-05	6.4e-05	5.3e-05	2.5e-05	5.7e-05	5.3e-05	6.7e-05	5.7e-05	2.5e-05	2.5e-05	7.4e-05	7.8e-05	k__Bacteria;p__Desulfobacterota;c__Desulfuromonadia;o__Desulfuromonadales;f__Desulfuromonadaceae;g__Desulfuromonas;
Rhodanobacter	7.4e-05	3.2e-05	6.7e-05	5e-05	0.000117	6.4e-05	0.00039	0.000174	9.9e-05	9.6e-05	7.1e-05	5e-05	8.5e-05	0.000475	k__Bacteria;p__Proteobacteria;c__Gammaproteobacteria;o__Xanthomonadales;f__Rhodanobacteraceae;g__Rhodanobacter;
Sulfuricella	7.4e-05	4e-06	1.1e-05	3.9e-05	2.5e-05	1.4e-05	3.9e-05	2.8e-05	4e-06	3.9e-05	4e-06	2.8e-05	1.1e-05	4.3e-05	k__Bacteria;p__Proteobacteria;c__Gammaproteobacteria;o__Burkholderiales;f__Sulfuricellaceae;g__Sulfuricella;
Flavihumibacter	7.4e-05	0.000121	0.000138	0.000181	8.9e-05	2.8e-05	4.6e-05	7.4e-05	0.000124	0.000149	0.00016	0.000177	0.000209	0.000312	k__Bacteria;p__Bacteroidota;c__Bacteroidia;o__Chitinophagales;f__Chitinophagaceae;g__Flavihumibacter;
GOUTA6	7.4e-05	2.8e-05	5e-05	9.2e-05	5e-05	3.2e-05	5.3e-05	8.5e-05	3.5e-05	6.4e-05	1.1e-05	1.8e-05	4.6e-05	0.000128	k__Bacteria;p__Proteobacteria;c__Gammaproteobacteria;o__Burkholderiales;f__Nitrosomonadaceae;g__GOUTA6;
Anaerococcus	7.4e-05	4.3e-05	3.9e-05	5e-05	5.7e-05	4.6e-05	3.5e-05	1.8e-05	4e-06	0	4.6e-05	7e-06	0	0	k__Bacteria;p__Firmicutes;c__Clostridia;o__Peptostreptococcales-Tissierellales;f__Family_XI;g__Anaerococcus;
Lacihabitans	7.4e-05	3.5e-05	2.5e-05	8.2e-05	3.2e-05	1.4e-05	4.6e-05	2.1e-05	1.8e-05	1.1e-05	1.8e-05	7e-06	3.2e-05	0	k__Bacteria;p__Bacteroidota;c__Bacteroidia;o__Cytophagales;f__Spirosomaceae;g__Lacihabitans;
IMCC26207	7.4e-05	9.2e-05	7.4e-05	6.4e-05	3.5e-05	6.7e-05	4.6e-05	6e-05	3.5e-05	5e-05	4.3e-05	7.4e-05	5.3e-05	5.7e-05	k__Bacteria;p__Actinobacteriota;c__Acidimicrobiia;o__Microtrichales;f__Microtrichaceae;g__IMCC26207;
Pseudactinotalea	7e-05	0.000117	0.000131	0.000209	0.000117	0.000209	0.000156	0.000163	0.000163	0.000348	0.00017	0.00028	0.000309	3.5e-05	k__Bacteria;p__Actinobacteria;c__unidentified_Actinobacteria;o__Micrococcales;f__Cellulomonadaceae;g__Pseudactinotalea;
Methylobacterium-Methylorubrum	7e-05	6e-05	0.000174	7.4e-05	5e-05	4.3e-05	9.9e-05	6e-05	3.5e-05	0.000177	7.4e-05	2.1e-05	0.000103	0.000106	k__Bacteria;p__Proteobacteria;c__Alphaproteobacteria;o__Rhizobiales;f__Beijerinckiaceae;g__Methylobacterium-Methylorubrum;
Nitrosospira	7e-05	1.4e-05	1.8e-05	1.4e-05	2.5e-05	1.8e-05	2.1e-05	3.5e-05	5e-05	4.6e-05	4e-06	1.4e-05	4.6e-05	0.00027	k__Bacteria;p__Proteobacteria;c__Gammaproteobacteria;o__Burkholderiales;f__Nitrosomonadaceae;g__Nitrosospira;
Actinospica	6.6e-05	2.1e-05	4.6e-05	4.3e-05	0.000167	0.000305	0.00011	0.000124	6.7e-05	5.7e-05	2.8e-05	3.2e-05	3.2e-05	0.000305	k__Bacteria;p__Actinobacteria;c__unidentified_Actinobacteria;o__Catenulisporales;f__Actinospicaceae;g__Actinospica;
Puia	6.6e-05	1.4e-05	3.2e-05	5.7e-05	3.9e-05	4e-06	4e-06	3.5e-05	6.4e-05	7.8e-05	6.7e-05	3.2e-05	4.3e-05	0.000993	k__Bacteria;p__Bacteroidota;c__Bacteroidia;o__Chitinophagales;f__Chitinophagaceae;g__Puia;
Syntrophobacter	6.6e-05	1.8e-05	2.8e-05	0.000103	3.2e-05	4.6e-05	5e-05	4.6e-05	0.000121	6e-05	2.8e-05	4.3e-05	3.5e-05	0.000504	k__Bacteria;p__Desulfobacterota;c__Syntrophobacteria;o__Syntrophobacterales;f__Syntrophobacteraceae;g__Syntrophobacter;
Actinocorallia	6.6e-05	5e-05	8.2e-05	0.000113	8.5e-05	5.3e-05	8.9e-05	7.8e-05	7.8e-05	8.5e-05	5e-05	0.00011	8.2e-05	2.1e-05	k__Bacteria;p__Actinobacteria;c__unidentified_Actinobacteria;o__Streptosporangiales;f__Thermomonosporaceae;g__Actinocorallia;
Rhizocola	6.6e-05	1.1e-05	2.5e-05	1.1e-05	8.2e-05	3.2e-05	1.4e-05	3.5e-05	8.2e-05	6.7e-05	8.9e-05	7.1e-05	6e-05	5.7e-05	k__Bacteria;p__Actinobacteria;c__unidentified_Actinobacteria;o__Micromonosporales;f__Micromonosporaceae;g__Rhizocola;
Neochlamydia	6.6e-05	2.1e-05	1.4e-05	3.5e-05	2.5e-05	1.8e-05	3.2e-05	5.3e-05	4.6e-05	1.8e-05	2.8e-05	1.8e-05	2.8e-05	8.5e-05	k__Bacteria;p__Chlamydiae;c__unidentified_Chlamydiae;o__Chlamydiales;f__Parachlamydiaceae;g__Neochlamydia;
Acetivibrio	6.6e-05	3.2e-05	2.8e-05	1.4e-05	4.3e-05	1.8e-05	3.5e-05	1.4e-05	2.5e-05	7e-06	2.5e-05	1.8e-05	4.3e-05	7e-06	k__Bacteria;p__Firmicutes;c__Clostridia;o__Oscillospirales;f__Hungateiclostridiaceae;g__Acetivibrio;
Sandaracinus	6.2e-05	0.000149	5.7e-05	0.000138	0.000131	0.000167	5e-05	7.1e-05	5.3e-05	7.4e-05	4.3e-05	0.000128	5e-05	4.3e-05	k__Bacteria;p__Myxococcota;c__Polyangia;o__Polyangiales;f__Sandaracinaceae;g__Sandaracinus;
CL500-29_marine_group	6.2e-05	8.5e-05	5e-05	6e-05	5.3e-05	4.3e-05	7.1e-05	6.7e-05	7.1e-05	8.5e-05	4.3e-05	2.8e-05	2.5e-05	0.000255	k__Bacteria;p__Actinobacteriota;c__Acidimicrobiia;o__Microtrichales;f__Ilumatobacteraceae;g__CL500-29_marine_group;
unidentified_Subgroup_7	6.2e-05	3.9e-05	8.5e-05	3.5e-05	0.000103	2.5e-05	3.5e-05	6.4e-05	9.2e-05	4.6e-05	6.7e-05	6e-05	5e-05	0.000177	k__Bacteria;p__Acidobacteriota;c__Holophagae;o__Subgroup_7;f__unidentified_Subgroup_7;g__unidentified_Subgroup_7;
Arthrobacter	6.2e-05	3.5e-05	1.1e-05	2.8e-05	4.6e-05	1.1e-05	2.1e-05	2.5e-05	2.5e-05	6.7e-05	2.5e-05	1.4e-05	4.6e-05	0.000192	k__Bacteria;p__Actinobacteria;c__unidentified_Actinobacteria;o__Micrococcales;f__Micrococcaceae;g__Arthrobacter;
Altererythrobacter	6.2e-05	2.5e-05	3.2e-05	3.9e-05	4.3e-05	3.5e-05	3.2e-05	3.9e-05	4.6e-05	3.9e-05	2.1e-05	2.5e-05	4.3e-05	0.00017	k__Bacteria;p__Proteobacteria;c__Alphaproteobacteria;o__Sphingomonadales;f__Sphingomonadaceae;g__Altererythrobacter;
Clostridium_sensu_stricto_9	5.8e-05	2.1e-05	3.9e-05	7.4e-05	7.4e-05	5.7e-05	9.2e-05	0.000273	0.00011	7.4e-05	0.000149	6.4e-05	5e-05	0.000227	k__Bacteria;p__Firmicutes;c__Clostridia;o__Clostridiales;f__Clostridiaceae;g__Clostridium_sensu_stricto_9;
Granulicella	5.8e-05	4e-06	1.1e-05	2.1e-05	3.9e-05	7e-06	3.9e-05	4.3e-05	4.3e-05	3.5e-05	1.8e-05	0	2.5e-05	0.000667	k__Bacteria;p__Acidobacteriota;c__Acidobacteriae;o__Acidobacteriales;f__Acidobacteriaceae_(Subgroup_1);g__Granulicella;
[Eubacterium]_brachy_group	5.8e-05	0.000142	0.000149	0.000192	0.000138	0.000216	0.000188	0.000117	7.4e-05	0.000174	0.000149	0.000106	0.000131	6.4e-05	k__Bacteria;p__Firmicutes;c__Clostridia;o__Peptostreptococcales-Tissierellales;f__Anaerovoracaceae;g__[Eubacterium]_brachy_group;
Permianibacter	5.8e-05	0.000113	2.8e-05	4.6e-05	8.5e-05	7.4e-05	5e-05	1.1e-05	2.1e-05	4e-06	1.4e-05	2.5e-05	2.5e-05	0	k__Bacteria;p__Proteobacteria;c__Gammaproteobacteria;o__Pseudomonadales;f__Moraxellaceae;g__Permianibacter;
Deferrisoma	5.8e-05	8.2e-05	7.1e-05	0.00011	7.1e-05	3.2e-05	4.6e-05	8.9e-05	8.9e-05	6.4e-05	8.9e-05	7.4e-05	0.000121	0.000362	k__Bacteria;p__Deferrisomatota;c__Defferrisomatia;o__Defferrisomatales;f__Defferrisomataceae;g__Deferrisoma;
Labrys	5.8e-05	1.8e-05	7.4e-05	7.1e-05	7.1e-05	3.2e-05	8.2e-05	0.000128	7.8e-05	5.3e-05	7.8e-05	6.4e-05	6.7e-05	0.000319	k__Bacteria;p__Proteobacteria;c__Alphaproteobacteria;o__Rhizobiales;f__Labraceae;g__Labrys;
Aminobacter	5.8e-05	3.5e-05	1.8e-05	5.7e-05	4.6e-05	4.3e-05	2.5e-05	7.4e-05	2.5e-05	5.3e-05	2.8e-05	4.3e-05	3.2e-05	0.000206	k__Bacteria;p__Proteobacteria;c__Alphaproteobacteria;o__Rhizobiales;f__Rhizobiaceae;g__Aminobacter;
Bacteriovorax	5.8e-05	2.8e-05	3.2e-05	5e-05	9.2e-05	3.5e-05	3.9e-05	5e-05	5.3e-05	3.5e-05	4.3e-05	3.5e-05	6e-05	5.7e-05	k__Bacteria;p__Bdellovibrionota;c__Bdellovibrionia;o__Bacteriovoracales;f__Bacteriovoracaceae;g__Bacteriovorax;
unidentified_Roseiflexaceae	5.4e-05	0.000167	0.000291	0.000117	9.6e-05	0.001114	0.000351	0.002482	0.000238	0.001724	0.000514	0.002546	0.000848	3.5e-05	k__Bacteria;p__unidentified_Bacteria;c__Chloroflexia;o__Chloroflexales;f__Roseiflexaceae;g__unidentified_Roseiflexaceae;
Saccharibacillus	5.4e-05	6.7e-05	0.000106	0.000379	0.000174	0.000919	0.000429	0.000433	0.000305	0.001482	0.000287	0.000429	0.000376	0.000113	k__Bacteria;p__Firmicutes;c__Bacilli;o__Paenibacillales;f__Paenibacillaceae;g__Saccharibacillus;
unidentified_Bacteroidetes_BD2-2	5.4e-05	0.000113	7.1e-05	0.000124	0.000128	0.000195	0.000138	7.4e-05	8.2e-05	0.000113	8.2e-05	6.7e-05	0.00011	9.9e-05	k__Bacteria;p__Bacteroidota;c__Bacteroidia;o__Bacteroidales;f__Bacteroidetes_BD2-2;g__unidentified_Bacteroidetes_BD2-2;
Rhodomicrobium	5.4e-05	1.8e-05	4.6e-05	7.1e-05	5.3e-05	2.8e-05	4.3e-05	0.000149	6.7e-05	5.7e-05	2.5e-05	5.3e-05	7.8e-05	0.000461	k__Bacteria;p__Proteobacteria;c__Alphaproteobacteria;o__Rhizobiales;f__Rhodomicrobiaceae;g__Rhodomicrobium;
Limnobacter	5.4e-05	7.4e-05	2.1e-05	7.4e-05	3.9e-05	5.3e-05	3.2e-05	3.2e-05	4e-06	2.5e-05	5.7e-05	1.1e-05	7.8e-05	0	k__Bacteria;p__Proteobacteria;c__Gammaproteobacteria;o__Burkholderiales;f__Burkholderiaceae;g__Limnobacter;
Mucilaginibacter	5.4e-05	1.8e-05	5e-05	6.4e-05	5.7e-05	4e-06	1.8e-05	2.8e-05	2.8e-05	3.5e-05	4.6e-05	7.4e-05	8.9e-05	0.000121	k__Bacteria;p__Bacteroidota;c__Bacteroidia;o__Sphingobacteriales;f__Sphingobacteriaceae;g__Mucilaginibacter;
Lysinibacillus	5.4e-05	1.4e-05	3.2e-05	7.1e-05	4.3e-05	1.4e-05	2.5e-05	9.6e-05	5.7e-05	9.6e-05	1.8e-05	3.5e-05	2.5e-05	0.000128	k__Bacteria;p__Firmicutes;c__Bacilli;o__Bacillales;f__Planococcaceae;g__Lysinibacillus;
Iamia	5.4e-05	2.8e-05	5.3e-05	4.6e-05	1.1e-05	3.9e-05	3.2e-05	4.3e-05	1.4e-05	2.8e-05	1.1e-05	2.5e-05	2.5e-05	5.7e-05	k__Bacteria;p__Actinobacteriota;c__Acidimicrobiia;o__Microtrichales;f__Iamiaceae;g__Iamia;
Syntrophomonas	5e-05	7e-06	3.2e-05	4.3e-05	0.000103	0.000404	0.000138	9.6e-05	9.6e-05	8.2e-05	1.4e-05	2.8e-05	2.8e-05	0.000106	k__Bacteria;p__Firmicutes;c__Syntrophomonadia;o__Syntrophomonadales;f__Syntrophomonadaceae;g__Syntrophomonas;
Ciceribacter	5e-05	0.000163	6e-05	5.3e-05	8.9e-05	0.00016	6.7e-05	4.3e-05	1.4e-05	5e-05	5.7e-05	0.00011	5.3e-05	0	k__Bacteria;p__Proteobacteria;c__Alphaproteobacteria;o__Rhizobiales;f__Rhizobiaceae;g__Ciceribacter;
Gracilibacter	5e-05	7e-06	3.9e-05	5e-05	5e-05	4.6e-05	5.7e-05	9.6e-05	0.00017	0.000145	6e-05	2.8e-05	6.4e-05	0.000113	k__Bacteria;p__Firmicutes;c__Clostridia;o__unidentified_Clostridia;f__Gracilibacteraceae;g__Gracilibacter;
Bordetella	5e-05	4e-06	0	0	0	0	0	0	0	0	0	0	0	0	k__Bacteria;p__Proteobacteria;c__Gammaproteobacteria;o__Burkholderiales;f__Alcaligenaceae;g__Bordetella;
IS-44	5e-05	1.4e-05	0	1.1e-05	1.4e-05	0	7e-06	7e-06	3.9e-05	6e-05	7e-06	1.1e-05	2.1e-05	0.000255	k__Bacteria;p__Proteobacteria;c__Gammaproteobacteria;o__Burkholderiales;f__Nitrosomonadaceae;g__IS-44;
Candidatus_Protochlamydia	5e-05	2.8e-05	2.8e-05	6.7e-05	5.7e-05	3.2e-05	3.5e-05	3.9e-05	5.3e-05	4.3e-05	2.8e-05	5.3e-05	6.4e-05	9.2e-05	k__Bacteria;p__Chlamydiae;c__unidentified_Chlamydiae;o__Chlamydiales;f__Parachlamydiaceae;g__Candidatus_Protochlamydia;
Desulfitobacterium	5e-05	4e-06	1.4e-05	2.8e-05	2.1e-05	7e-06	3.2e-05	3.9e-05	3.9e-05	9.6e-05	6e-05	1.1e-05	4.3e-05	0.000192	k__Bacteria;p__Firmicutes;c__Desulfitobacteriia;o__Desulfitobacteriales;f__Desulfitobacteriaceae;g__Desulfitobacterium;
OLB12	5e-05	3.9e-05	6.4e-05	0.000103	5e-05	1.8e-05	2.5e-05	4.6e-05	8.9e-05	6.7e-05	7.8e-05	8.5e-05	0.000106	7e-06	k__Bacteria;p__Bacteroidota;c__Bacteroidia;o__Cytophagales;f__Microscillaceae;g__OLB12;
Coxiella	5e-05	1.8e-05	2.5e-05	1.1e-05	3.2e-05	1.4e-05	7e-06	4e-06	5e-05	2.1e-05	6.4e-05	8.9e-05	3.5e-05	7.8e-05	k__Bacteria;p__Proteobacteria;c__Gammaproteobacteria;o__Coxiellales;f__Coxiellaceae;g__Coxiella;
Chryseoglobus	5e-05	7.8e-05	3.5e-05	6e-05	3.5e-05	7e-06	7e-06	2.1e-05	1.4e-05	1.8e-05	2.1e-05	2.1e-05	2.1e-05	7e-06	k__Bacteria;p__Actinobacteria;c__unidentified_Actinobacteria;o__Micrococcales;f__Microbacteriaceae;g__Chryseoglobus;
Oscillochloris	4.6e-05	0.000188	0.000188	0.000156	0.000202	0.00067	0.000192	0.00033	0.00017	0.000156	0.000294	0.000326	0.000145	2.1e-05	k__Bacteria;p__Chloroflexi;c__Chloroflexia;o__Chloroflexales;f__Chloroflexaceae;g__Oscillochloris;
Clostridium_sensu_stricto_8	4.6e-05	3.5e-05	0.000113	0.000128	0.000149	0.000145	0.000273	0.000199	0.000284	0.00017	0.000202	0.00017	0.00016	0.00027	k__Bacteria;p__Firmicutes;c__Clostridia;o__Clostridiales;f__Clostridiaceae;g__Clostridium_sensu_stricto_8;
Actinoallomurus	4.6e-05	7e-06	3.2e-05	2.8e-05	3.5e-05	1.1e-05	5.3e-05	6.4e-05	5.7e-05	5e-05	2.8e-05	1.8e-05	3.2e-05	0.000113	k__Bacteria;p__Actinobacteria;c__unidentified_Actinobacteria;o__Streptosporangiales;f__Thermomonosporaceae;g__Actinoallomurus;
Aurantisolimonas	4.6e-05	3.2e-05	1.4e-05	6.7e-05	4.3e-05	1.4e-05	3.9e-05	3.5e-05	2.5e-05	1.4e-05	6e-05	6e-05	3.2e-05	0.000142	k__Bacteria;p__Bacteroidota;c__Bacteroidia;o__Chitinophagales;f__Chitinophagaceae;g__Aurantisolimonas;
Nakamurella	4.6e-05	2.5e-05	2.1e-05	2.1e-05	2.1e-05	7e-06	4.6e-05	3.5e-05	3.5e-05	2.8e-05	1.1e-05	1.1e-05	1.1e-05	6.4e-05	k__Bacteria;p__Actinobacteria;c__unidentified_Actinobacteria;o__Frankiales;f__Nakamurellaceae;g__Nakamurella;
Anaerocella	4.3e-05	3.2e-05	8.9e-05	8.2e-05	9.2e-05	9.6e-05	2.1e-05	5.3e-05	8.2e-05	0.000113	4.6e-05	0.000312	0.000124	7.1e-05	k__Bacteria;p__Bacteroidota;c__Bacteroidia;o__Bacteroidales;f__Rikenellaceae;g__Anaerocella;
Romboutsia	4.3e-05	7e-06	2.1e-05	5e-05	3.2e-05	1.1e-05	2.5e-05	2.5e-05	5.3e-05	9.2e-05	0.000142	2.8e-05	6.4e-05	0.000156	k__Bacteria;p__Firmicutes;c__Clostridia;o__Peptostreptococcales-Tissierellales;f__Peptostreptococcaceae;g__Romboutsia;
unidentified_Gemmatimonadaceae	4.3e-05	0.000213	0.000106	0.000145	0.000128	9.9e-05	5e-05	0.000121	0.000131	0.000138	5.3e-05	6e-05	9.6e-05	0.000326	k__Bacteria;p__unidentified_Bacteria;c__unidentified_Bacteria;o__Gemmatimonadales;f__Gemmatimonadaceae;g__unidentified_Gemmatimonadaceae;
Lautropia	4.3e-05	7.4e-05	9.9e-05	9.6e-05	8.2e-05	0.000121	8.2e-05	0.000167	9.6e-05	0.000103	0.000117	0.000167	9.9e-05	0.000177	k__Bacteria;p__Proteobacteria;c__Gammaproteobacteria;o__Burkholderiales;f__Burkholderiaceae;g__Lautropia;
Anaerosinus	4.3e-05	0	0	1.4e-05	4e-06	0	0	0	0	0	0	7e-06	7e-06	7e-06	k__Bacteria;p__Firmicutes;c__Negativicutes;o__Veillonellales-Selenomonadales;f__Sporomusaceae;g__Anaerosinus;
Edaphobaculum	4.3e-05	2.8e-05	1.4e-05	5.3e-05	1.4e-05	1.4e-05	1.8e-05	7e-06	1.1e-05	1.8e-05	4e-06	2.5e-05	1.8e-05	0.000113	k__Bacteria;p__Bacteroidota;c__Bacteroidia;o__Chitinophagales;f__Chitinophagaceae;g__Edaphobaculum;
Ammoniphilus	4.3e-05	2.5e-05	1.1e-05	5e-05	2.8e-05	3.5e-05	3.5e-05	6e-05	6.4e-05	6.7e-05	2.5e-05	3.5e-05	3.9e-05	0.000241	k__Bacteria;p__Firmicutes;c__Bacilli;o__Paenibacillales;f__Paenibacillaceae;g__Ammoniphilus;
Sporichthya	4.3e-05	6e-05	2.1e-05	7.1e-05	1.4e-05	3.5e-05	3.5e-05	2.8e-05	2.5e-05	3.2e-05	1.4e-05	1.4e-05	2.1e-05	2.8e-05	k__Bacteria;p__Actinobacteria;c__unidentified_Actinobacteria;o__Frankiales;f__Sporichthyaceae;g__Sporichthya;
Inquilinus	4.3e-05	0	1.4e-05	1.1e-05	1.8e-05	4e-06	2.8e-05	2.1e-05	2.1e-05	0	4e-06	7e-06	1.4e-05	5.7e-05	k__Bacteria;p__Proteobacteria;c__Alphaproteobacteria;o__Azospirillales;f__Inquilinaceae;g__Inquilinus;
Comamonas	3.9e-05	0.000188	0.000316	0.001809	0.000372	0.003061	0.000567	0.002571	0.000844	0.005969	0.000766	0.000404	0.000482	0.00039	k__Bacteria;p__Proteobacteria;c__Gammaproteobacteria;o__Burkholderiales;f__Comamonadaceae;g__Comamonas;
Catenulispora	3.9e-05	1.8e-05	5e-05	6.4e-05	0.00016	0.000599	0.000163	8.5e-05	0.000138	5e-05	2.1e-05	3.2e-05	5.7e-05	0.000227	k__Bacteria;p__Actinobacteria;c__unidentified_Actinobacteria;o__Catenulisporales;f__Catenulisporaceae;g__Catenulispora;
Acetobacterium	3.9e-05	7.1e-05	0.000103	0.000124	0.000223	0.000326	0.000128	8.2e-05	0.000106	0.000192	7.4e-05	6.4e-05	7.4e-05	7e-06	k__Bacteria;p__Firmicutes;c__Clostridia;o__Eubacteriales;f__Eubacteriaceae;g__Acetobacterium;
pLW-20	3.9e-05	7.4e-05	0.000113	0.000121	0.000195	0.000117	0.00011	0.000128	0.00011	6.4e-05	0.000192	9.6e-05	0.00016	4.3e-05	k__Bacteria;p__Proteobacteria;c__Gammaproteobacteria;o__Methylococcales;f__Methylomonadaceae;g__pLW-20;
unidentified_0319-6G20	3.9e-05	1.1e-05	1.1e-05	5e-05	3.9e-05	2.1e-05	3.9e-05	5.3e-05	4.6e-05	4.6e-05	7e-06	3.2e-05	2.5e-05	0.000241	k__Bacteria;p__Bdellovibrionota;c__Oligoflexia;o__0319-6G20;f__unidentified_0319-6G20;g__unidentified_0319-6G20;
Hassallia	3.9e-05	1.4e-05	4.6e-05	0.000106	9.9e-05	6e-05	3.5e-05	0.000128	0.000106	6e-05	8.2e-05	0.000145	7.4e-05	5e-05	k__Bacteria;p__Bacteroidota;c__Bacteroidia;o__Cytophagales;f__Microscillaceae;g__Hassallia;
unidentified_Zixibacteria	3.9e-05	2.1e-05	1.8e-05	1.8e-05	2.8e-05	4e-06	4e-06	7e-06	2.8e-05	3.2e-05	2.1e-05	4e-06	1.4e-05	0.00022	k__Bacteria;p__Zixibacteria;c__unidentified_Zixibacteria;o__unidentified_Zixibacteria;f__unidentified_Zixibacteria;g__unidentified_Zixibacteria;
Microvirga	3.9e-05	1.8e-05	2.5e-05	2.8e-05	1.8e-05	1.1e-05	2.5e-05	7.1e-05	5.7e-05	4.6e-05	2.5e-05	3.9e-05	6.4e-05	0.00027	k__Bacteria;p__Proteobacteria;c__Alphaproteobacteria;o__Rhizobiales;f__Beijerinckiaceae;g__Microvirga;
unidentified_Spirochaetaceae	3.9e-05	7.1e-05	7.1e-05	6.7e-05	0.00011	2.8e-05	4.3e-05	2.1e-05	6.7e-05	6.4e-05	7.4e-05	2.5e-05	0.000121	5e-05	k__Bacteria;p__unidentified_Bacteria;c__Spirochaetia;o__Spirochaetales;f__Spirochaetaceae;g__unidentified_Spirochaetaceae;
Peredibacter	3.9e-05	2.1e-05	1.8e-05	3.2e-05	2.5e-05	7e-06	2.5e-05	8.9e-05	3.5e-05	6.4e-05	1.8e-05	1.8e-05	1.8e-05	0.000206	k__Bacteria;p__Bdellovibrionota;c__Bdellovibrionia;o__Bacteriovoracales;f__Bacteriovoracaceae;g__Peredibacter;
Streptococcus	3.5e-05	7e-06	2.1e-05	1.4e-05	2.5e-05	0	2.1e-05	3.9e-05	4e-06	0.002809	0.006281	0.004703	0.003525	0	k__Bacteria;p__Firmicutes;c__Bacilli;o__Lactobacillales;f__Streptococcaceae;g__Streptococcus;
Halomonas	3.5e-05	1.1e-05	2.8e-05	2.1e-05	1.8e-05	4e-06	2.5e-05	1.1e-05	7e-06	2.5e-05	0.000138	2.1e-05	2.5e-05	0	k__Bacteria;p__Proteobacteria;c__Gammaproteobacteria;o__Pseudomonadales;f__Halomonadaceae;g__Halomonas;
Aestuariimicrobium	3.5e-05	4.6e-05	8.9e-05	8.9e-05	3.2e-05	5.7e-05	4.3e-05	7.1e-05	7.8e-05	0.000113	4.3e-05	5.7e-05	9.9e-05	0.000163	k__Bacteria;p__Actinobacteria;c__unidentified_Actinobacteria;o__Propionibacteriales;f__Propionibacteriaceae;g__Aestuariimicrobium;
Acidipila-Silvibacterium	3.5e-05	0	1.8e-05	2.1e-05	1.4e-05	1.4e-05	3.2e-05	1.1e-05	2.1e-05	1.1e-05	0	4e-06	1.8e-05	0.000262	k__Bacteria;p__Acidobacteriota;c__Acidobacteriae;o__Acidobacteriales;f__Acidobacteriaceae_(Subgroup_1);g__Acidipila-Silvibacterium;
Galbitalea	3.5e-05	3.5e-05	5.7e-05	3.9e-05	3.9e-05	6e-05	5e-05	1.1e-05	2.1e-05	2.8e-05	7e-06	1.8e-05	1.8e-05	4.3e-05	k__Bacteria;p__Actinobacteria;c__unidentified_Actinobacteria;o__Micrococcales;f__Microbacteriaceae;g__Galbitalea;
Papillibacter	3.5e-05	7e-06	1.8e-05	2.5e-05	3.5e-05	4.6e-05	2.5e-05	1.8e-05	4.3e-05	7.1e-05	3.5e-05	4.3e-05	1.4e-05	0	k__Bacteria;p__Firmicutes;c__Clostridia;o__Oscillospirales;f__Oscillospiraceae;g__Papillibacter;
Aerococcus	3.5e-05	7e-06	4e-06	4e-06	0	4e-06	7e-06	0	7e-06	0	2.1e-05	1.1e-05	4e-06	0	k__Bacteria;p__Firmicutes;c__Bacilli;o__Lactobacillales;f__Aerococcaceae;g__Aerococcus;
Parviterribacter	3.5e-05	7e-06	7e-06	0	4e-06	0	7e-06	0	0	0	0	0	4e-06	2.1e-05	k__Bacteria;p__Actinobacteriota;c__Thermoleophilia;o__Solirubrobacterales;f__Solirubrobacteraceae;g__Parviterribacter;
unidentified_Rhodospirillales	3.1e-05	0.000206	0.000259	0.000337	0.000124	0.000195	0.000567	0.000422	0.000337	0.00017	0.000333	0.000684	0.000787	2.8e-05	k__Bacteria;p__unidentified_Bacteria;c__Alphaproteobacteria;o__Rhodospirillales;f__unidentified_Rhodospirillales;g__unidentified_Rhodospirillales;
Cloacibacterium	3.1e-05	3.2e-05	2.5e-05	0.000177	0.000117	0.000404	0.000209	0.000135	0.00011	0.0005	1.1e-05	6e-05	4.6e-05	4.3e-05	k__Bacteria;p__Bacteroidota;c__Bacteroidia;o__Flavobacteriales;f__Weeksellaceae;g__Cloacibacterium;
unidentified_Anaerolineaceae	3.1e-05	0.000234	1.8e-05	0	0	0	0	0	0	0	3.2e-05	1.4e-05	0	0	k__Bacteria;p__unidentified_Bacteria;c__Anaerolineae;o__Anaerolineales;f__Anaerolineaceae;g__unidentified_Anaerolineaceae;
JG30a-KF-32	3.1e-05	3.2e-05	1.1e-05	2.8e-05	3.2e-05	1.8e-05	7.8e-05	2.5e-05	1.8e-05	4.3e-05	2.5e-05	7e-06	2.5e-05	3.5e-05	k__Bacteria;p__Chloroflexi;c__Ktedonobacteria;o__Ktedonobacterales;f__Ktedonobacteraceae;g__JG30a-KF-32;
Oxobacter	3.1e-05	7e-06	4e-06	1.4e-05	2.1e-05	1.4e-05	5.3e-05	3.2e-05	8.2e-05	4.6e-05	3.9e-05	1.4e-05	4.6e-05	0.00017	k__Bacteria;p__Firmicutes;c__Clostridia;o__Clostridiales;f__Oxobacteraceae;g__Oxobacter;
Pedosphaera	3.1e-05	7e-06	7e-06	4e-06	4e-06	2.1e-05	7e-06	3.2e-05	2.5e-05	1.1e-05	0	0	4e-06	0.000277	k__Bacteria;p__Verrucomicrobiota;c__Verrucomicrobiae;o__Pedosphaerales;f__Pedosphaeraceae;g__Pedosphaera;
BIyi10	3.1e-05	5e-05	2.8e-05	5.7e-05	3.2e-05	4.6e-05	3.5e-05	3.5e-05	2.8e-05	4.6e-05	2.1e-05	0.000131	2.8e-05	0	k__Bacteria;p__Proteobacteria;c__Gammaproteobacteria;o__Pseudomonadales;f__Pseudohongiellaceae;g__BIyi10;
Belnapia	3.1e-05	1.8e-05	2.8e-05	4.3e-05	3.2e-05	2.5e-05	5.3e-05	3.5e-05	2.5e-05	3.9e-05	2.5e-05	7e-06	1.4e-05	9.9e-05	k__Bacteria;p__Proteobacteria;c__Alphaproteobacteria;o__Acetobacterales;f__Acetobacteraceae;g__Belnapia;
Dinghuibacter	3.1e-05	2.8e-05	3.5e-05	8.5e-05	3.2e-05	1.8e-05	2.8e-05	5.7e-05	4.3e-05	6e-05	8.9e-05	7.4e-05	5.3e-05	0.000149	k__Bacteria;p__Bacteroidota;c__Bacteroidia;o__Chitinophagales;f__Chitinophagaceae;g__Dinghuibacter;
unidentified_Sphingomonadaceae	3.1e-05	1.8e-05	3.9e-05	5.7e-05	2.1e-05	2.5e-05	1.4e-05	3.9e-05	4.6e-05	4.6e-05	4.6e-05	1.1e-05	8.2e-05	0.000128	k__Bacteria;p__unidentified_Bacteria;c__Alphaproteobacteria;o__Sphingomonadales;f__Sphingomonadaceae;g__unidentified_Sphingomonadaceae;
Brevibacillus	3.1e-05	1.8e-05	1.4e-05	3.9e-05	1.8e-05	1.4e-05	1.4e-05	5e-05	4.3e-05	7.8e-05	3.9e-05	2.1e-05	3.9e-05	0.000106	k__Bacteria;p__Firmicutes;c__Bacilli;o__Brevibacillales;f__Brevibacillaceae;g__Brevibacillus;
p__Proteobacteria;g__unidentified_Xanthobacteraceae	3.1e-05	2.1e-05	2.1e-05	1.8e-05	1.1e-05	4e-06	3.9e-05	2.5e-05	2.1e-05	3.2e-05	7e-06	7e-06	3.2e-05	0.000106	k__Bacteria;p__Proteobacteria;c__Alphaproteobacteria;o__Rhizobiales;f__Xanthobacteraceae;g__unidentified_Xanthobacteraceae;
Prosthecobacter	3.1e-05	5e-05	2.1e-05	7.8e-05	1.8e-05	4e-06	7e-06	1.8e-05	3.2e-05	6.4e-05	1.8e-05	3.9e-05	3.2e-05	0	k__Bacteria;p__Verrucomicrobiota;c__Verrucomicrobiae;o__Verrucomicrobiales;f__Verrucomicrobiaceae;g__Prosthecobacter;
Actinomycetospora	3.1e-05	1.4e-05	2.5e-05	2.8e-05	4e-06	4e-06	0	0	1.1e-05	2.5e-05	0	0	4e-06	2.1e-05	k__Bacteria;p__Actinobacteria;c__unidentified_Actinobacteria;o__Pseudonocardiales;f__Pseudonocardiaceae;g__Actinomycetospora;
Lentimicrobium	2.7e-05	2.1e-05	2.5e-05	9.2e-05	3.2e-05	9.9e-05	0.000152	5e-05	6.7e-05	2.8e-05	0.000124	5.3e-05	7.4e-05	5.7e-05	k__Bacteria;p__Bacteroidota;c__Bacteroidia;o__Sphingobacteriales;f__Lentimicrobiaceae;g__Lentimicrobium;
Herbinix	2.7e-05	2.1e-05	2.8e-05	3.5e-05	3.5e-05	3.9e-05	2.1e-05	3.2e-05	8.9e-05	0.00011	0.000103	3.9e-05	4.3e-05	1.4e-05	k__Bacteria;p__Firmicutes;c__Clostridia;o__Lachnospirales;f__Lachnospiraceae;g__Herbinix;
HSB_OF53-F07	2.7e-05	8.9e-05	3.2e-05	7.4e-05	6.4e-05	2.1e-05	0.000106	3.5e-05	3.9e-05	3.5e-05	1.4e-05	2.8e-05	4.3e-05	7.1e-05	k__Bacteria;p__Chloroflexi;c__Ktedonobacteria;o__Ktedonobacterales;f__Ktedonobacteraceae;g__HSB_OF53-F07;
Nitrospirillum	2.7e-05	5.7e-05	9.2e-05	8.9e-05	3.5e-05	3.9e-05	4.6e-05	1.8e-05	4.3e-05	3.5e-05	0.000138	6e-05	2.5e-05	0	k__Bacteria;p__Proteobacteria;c__Alphaproteobacteria;o__Azospirillales;f__Azospirillaceae;g__Nitrospirillum;
Tabrizicola	2.7e-05	3.9e-05	1.1e-05	7.1e-05	3.9e-05	6.4e-05	5e-05	5e-05	2.5e-05	1.1e-05	1.8e-05	4e-06	2.1e-05	0	k__Bacteria;p__Proteobacteria;c__Alphaproteobacteria;o__Rhodobacterales;f__Rhodobacteraceae;g__Tabrizicola;
Sediminibacterium	2.7e-05	7e-06	2.5e-05	2.1e-05	5.7e-05	0	1.4e-05	7e-06	1.1e-05	3.9e-05	2.8e-05	7.8e-05	3.5e-05	7.8e-05	k__Bacteria;p__Bacteroidota;c__Bacteroidia;o__Chitinophagales;f__Chitinophagaceae;g__Sediminibacterium;
Sanguibacter-Flavimobilis	2.7e-05	3.2e-05	4e-06	0	1.1e-05	4e-06	0	1.8e-05	0	2.1e-05	1.8e-05	7e-06	0	1.4e-05	k__Bacteria;p__Actinobacteria;c__unidentified_Actinobacteria;o__Micrococcales;f__Sanguibacteraceae;g__Sanguibacter-Flavimobilis;
Pullulanibacillus	2.7e-05	1.4e-05	1.1e-05	4.6e-05	4.6e-05	1.8e-05	6.7e-05	7.1e-05	7.1e-05	2.5e-05	0	1.8e-05	3.2e-05	9.2e-05	k__Bacteria;p__Firmicutes;c__Bacilli;o__Bacillales;f__Sporolactobacillaceae;g__Pullulanibacillus;
unidentified_WCHB1-41	2.7e-05	4.6e-05	5e-05	7.4e-05	5.7e-05	7.8e-05	4.6e-05	4.6e-05	2.8e-05	5e-05	2.8e-05	5.3e-05	7.1e-05	0	k__Bacteria;p__Verrucomicrobiota;c__Kiritimatiellae;o__WCHB1-41;f__unidentified_WCHB1-41;g__unidentified_WCHB1-41;
Kaistia	2.7e-05	7e-06	2.5e-05	7.4e-05	4.3e-05	1.1e-05	2.5e-05	6.4e-05	3.5e-05	7.1e-05	7e-06	5.7e-05	2.5e-05	7.8e-05	k__Bacteria;p__Proteobacteria;c__Alphaproteobacteria;o__Rhizobiales;f__Kaistiaceae;g__Kaistia;
Sphingoaurantiacus	2.7e-05	0	0	7e-06	1.4e-05	2.5e-05	7e-06	0	1.8e-05	1.8e-05	1.4e-05	1.1e-05	1.8e-05	0	k__Bacteria;p__Proteobacteria;c__Alphaproteobacteria;o__Sphingomonadales;f__Sphingomonadaceae;g__Sphingoaurantiacus;
YC-ZSS-LKJ147	2.7e-05	0	0	7e-06	1.1e-05	0	4e-06	7e-06	0	4e-06	0	0	4e-06	0	k__Bacteria;p__Gemmatimonadota;c__Longimicrobia;o__Longimicrobiales;f__Longimicrobiaceae;g__YC-ZSS-LKJ147;
Jeotgalicoccus	2.7e-05	0	0	0	0	0	0	0	0	0	0	0	0	0	k__Bacteria;p__Firmicutes;c__Bacilli;o__Staphylococcales;f__Staphylococcaceae;g__Jeotgalicoccus;
Brevundimonas	2.3e-05	2.5e-05	7.8e-05	3.5e-05	3.5e-05	1.4e-05	6.4e-05	2.8e-05	3.2e-05	0.000124	0.000858	0.000135	0.000213	0.000149	k__Bacteria;p__Proteobacteria;c__Alphaproteobacteria;o__Caulobacterales;f__Caulobacteraceae;g__Brevundimonas;
Chryseobacterium	2.3e-05	3.9e-05	7.4e-05	0.000433	0.000113	0.000358	0.000206	0.000454	0.000213	0.000972	0.000383	0.000231	0.000184	7.1e-05	k__Bacteria;p__Bacteroidota;c__Bacteroidia;o__Flavobacteriales;f__Weeksellaceae;g__Chryseobacterium;
Chujaibacter	2.3e-05	2.5e-05	2.5e-05	5.7e-05	7.4e-05	6.4e-05	0.000238	0.000447	0.000209	0.000195	3.2e-05	2.1e-05	4.3e-05	0.001539	k__Bacteria;p__Proteobacteria;c__Gammaproteobacteria;o__Xanthomonadales;f__Rhodanobacteraceae;g__Chujaibacter;
Alcaligenes	2.3e-05	2.1e-05	5.3e-05	9.2e-05	4.3e-05	9.9e-05	7.8e-05	4.6e-05	3.2e-05	7.4e-05	0.000301	7.8e-05	0.000117	5e-05	k__Bacteria;p__Proteobacteria;c__Gammaproteobacteria;o__Burkholderiales;f__Alcaligenaceae;g__Alcaligenes;
1921-03-01	2.3e-05	1.8e-05	1.1e-05	3.5e-05	1.4e-05	1.4e-05	0.000199	2.5e-05	2.8e-05	1.8e-05	7e-06	0	2.8e-05	0.000156	k__Bacteria;p__Chloroflexi;c__Ktedonobacteria;o__Ktedonobacterales;f__Ktedonobacteraceae;g__1921-3;
Opitutus	2.3e-05	1.8e-05	8.9e-05	0.00022	0.000167	1.4e-05	5e-05	8.2e-05	0.000135	0.000106	0.000138	0.000135	0.000192	0	k__Bacteria;p__Verrucomicrobiota;c__Verrucomicrobiae;o__Opitutales;f__Opitutaceae;g__Opitutus;
Sh765B-TzT-35	2.3e-05	1.1e-05	2.1e-05	3.2e-05	5.7e-05	4e-06	1.8e-05	1.4e-05	5.3e-05	7.1e-05	2.1e-05	1.8e-05	3.9e-05	0.000518	k__Bacteria;p__Methylomirabilota;c__Methylomirabilia;o__Methylomirabilales;f__Methylomirabilaceae;g__Sh765B-TzT-35;
Fusibacter	2.3e-05	3.9e-05	6.7e-05	2.5e-05	4.3e-05	6.4e-05	2.5e-05	2.8e-05	4.6e-05	7.4e-05	1.4e-05	1.1e-05	3.5e-05	0.000284	k__Bacteria;p__Firmicutes;c__Clostridia;o__Peptostreptococcales-Tissierellales;f__Fusibacteraceae;g__Fusibacter;
Emticicia	2.3e-05	3.2e-05	7e-06	8.2e-05	4.3e-05	2.8e-05	2.1e-05	2.5e-05	7e-06	4.6e-05	5.3e-05	3.2e-05	7.8e-05	0	k__Bacteria;p__Bacteroidota;c__Bacteroidia;o__Cytophagales;f__Spirosomaceae;g__Emticicia;
Dactylosporangium	2.3e-05	1.8e-05	3.5e-05	7.1e-05	0.000124	4.6e-05	8.2e-05	7.8e-05	0.000145	6.7e-05	9.6e-05	6.4e-05	8.5e-05	4.3e-05	k__Bacteria;p__Actinobacteria;c__unidentified_Actinobacteria;o__Micromonosporales;f__Micromonosporaceae;g__Dactylosporangium;
Chloronema	2.3e-05	2.5e-05	7.8e-05	6.7e-05	4.3e-05	0.000156	6.4e-05	5.7e-05	3.5e-05	4.3e-05	2.5e-05	5e-05	1.1e-05	2.8e-05	k__Bacteria;p__Chloroflexi;c__Chloroflexia;o__Chloroflexales;f__Chloroflexaceae;g__Chloronema;
Beggiatoa	2.3e-05	5.7e-05	9.9e-05	6e-05	1.8e-05	1.1e-05	2.1e-05	3.5e-05	6.4e-05	6.7e-05	8.2e-05	2.8e-05	7.1e-05	0	k__Bacteria;p__Proteobacteria;c__Gammaproteobacteria;o__Beggiatoales;f__Beggiatoaceae;g__Beggiatoa;
Thiobacillus	2.3e-05	1.8e-05	3.5e-05	4.3e-05	5.3e-05	6e-05	6.4e-05	5e-05	2.5e-05	6.7e-05	2.8e-05	2.8e-05	1.8e-05	1.4e-05	k__Bacteria;p__Proteobacteria;c__Gammaproteobacteria;o__Burkholderiales;f__Hydrogenophilaceae;g__Thiobacillus;
Blastococcus	2.3e-05	2.8e-05	2.8e-05	2.8e-05	2.1e-05	2.8e-05	3.5e-05	6.4e-05	2.1e-05	3.2e-05	1.8e-05	0	4e-06	3.5e-05	k__Bacteria;p__Actinobacteria;c__unidentified_Actinobacteria;o__Frankiales;f__Geodermatophilaceae;g__Blastococcus;
Sporosarcina	2.3e-05	7e-06	4e-06	4e-06	1.4e-05	7e-06	1.8e-05	4.3e-05	1.8e-05	1.1e-05	4e-06	1.8e-05	3.9e-05	7.8e-05	k__Bacteria;p__Firmicutes;c__Bacilli;o__Bacillales;f__Planococcaceae;g__Sporosarcina;
Luteolibacter	2.3e-05	7e-06	7e-06	3.2e-05	1.4e-05	0	4e-06	0	1.1e-05	2.1e-05	1.1e-05	4e-06	7e-06	0	k__Bacteria;p__Verrucomicrobiota;c__Verrucomicrobiae;o__Verrucomicrobiales;f__Rubritaleaceae;g__Luteolibacter;
Armatimonas	2.3e-05	9.6e-05	3.9e-05	4.3e-05	3.5e-05	4e-06	2.1e-05	2.1e-05	3.2e-05	5e-05	5.7e-05	3.9e-05	3.9e-05	2.1e-05	k__Bacteria;p__Armatimonadota;c__Armatimonadia;o__Armatimonadales;f__Armatimonadaceae;g__Armatimonas;
Sulfurifustis	2.3e-05	7e-06	1.4e-05	1.1e-05	4e-06	0	1.8e-05	1.1e-05	2.5e-05	2.1e-05	1.1e-05	0	1.1e-05	0.000184	k__Bacteria;p__Proteobacteria;c__Gammaproteobacteria;o__Acidiferrobacterales;f__Acidiferrobacteraceae;g__Sulfurifustis;
Pir4_lineage	2.3e-05	8.9e-05	2.5e-05	1.4e-05	7e-06	0	7e-06	7e-06	0	0	0	1.4e-05	1.4e-05	0	k__Bacteria;p__Planctomycetes;c__unidentified_Planctomycetes;o__Pirellulales;f__Pirellulaceae;g__Pir4_lineage;
Leptolyngbya_PCC-6306	2.3e-05	2.8e-05	1.8e-05	3.5e-05	7e-06	4e-06	0	1.1e-05	7e-06	2.5e-05	4e-06	7e-06	1.1e-05	0	k__Bacteria;p__Cyanobacteria;c__Cyanobacteriia;o__Leptolyngbyales;f__Leptolyngbyaceae;g__Leptolyngbya_PCC-6306;
Amaricoccus	2.3e-05	0	1.8e-05	1.1e-05	1.4e-05	7e-06	2.8e-05	7e-06	1.1e-05	2.5e-05	1.4e-05	4e-06	2.1e-05	5e-05	k__Bacteria;p__Proteobacteria;c__Alphaproteobacteria;o__Rhodobacterales;f__Rhodobacteraceae;g__Amaricoccus;
Nocardia	2.3e-05	7e-06	1.4e-05	1.4e-05	2.5e-05	1.4e-05	2.5e-05	3.2e-05	2.8e-05	3.2e-05	1.4e-05	2.5e-05	3.2e-05	5.7e-05	k__Bacteria;p__Actinobacteria;c__unidentified_Actinobacteria;o__Corynebacteriales;f__Nocardiaceae;g__Nocardia;
unidentified_Nitrospiraceae	2.3e-05	1.8e-05	2.1e-05	2.5e-05	2.1e-05	2.5e-05	3.2e-05	1.1e-05	2.5e-05	3.2e-05	1.8e-05	2.5e-05	2.8e-05	0.000142	k__Bacteria;p__Nitrospirota;c__Nitrospira;o__Nitrospirales;f__Nitrospiraceae;g__unidentified_Nitrospiraceae;
Vulgatibacter	2.3e-05	1.1e-05	4e-06	1.8e-05	4e-06	2.5e-05	1.8e-05	3.2e-05	2.5e-05	4e-06	1.1e-05	7e-06	0	8.5e-05	k__Bacteria;p__Myxococcota;c__Myxococcia;o__Myxococcales;f__Vulgatibacteraceae;g__Vulgatibacter;
Candidatus_Amoebophilus	2.3e-05	1.1e-05	4e-06	1.1e-05	0	0	0	0	0	4e-06	0	4e-06	0	3.5e-05	k__Bacteria;p__Bacteroidota;c__Bacteroidia;o__Cytophagales;f__Amoebophilaceae;g__Candidatus_Amoebophilus;
Candidatus_Aquiluna	2.3e-05	4e-06	1.1e-05	7e-06	2.5e-05	2.5e-05	2.1e-05	1.1e-05	7e-06	2.1e-05	2.5e-05	1.4e-05	2.1e-05	0	k__Bacteria;p__Actinobacteria;c__unidentified_Actinobacteria;o__Micrococcales;f__Microbacteriaceae;g__Candidatus_Aquiluna;
Sporocytophaga	2.3e-05	0	4e-06	1.1e-05	1.4e-05	0	1.1e-05	2.1e-05	4e-06	1.1e-05	0	1.4e-05	4e-06	1.4e-05	k__Bacteria;p__Bacteroidota;c__Bacteroidia;o__Cytophagales;f__Cytophagaceae;g__Sporocytophaga;
Acinetobacter	1.9e-05	6.7e-05	0.000106	0.000614	0.000121	0.000103	0.00011	0.000184	0.000206	0.00166	0.001188	0.000415	0.000291	5e-05	k__Bacteria;p__Proteobacteria;c__Gammaproteobacteria;o__Pseudomonadales;f__Moraxellaceae;g__Acinetobacter;
Desulforegula	1.9e-05	4.3e-05	3.9e-05	0.000135	0.000167	0.000982	0.000234	0.000152	8.5e-05	0.000128	0.000188	0.000206	0.000106	0.000199	k__Bacteria;p__Desulfobacterota;c__Desulfobacteria;o__Desulfobacterales;f__Desulforegulaceae;g__Desulforegula;
possible_genus_06	1.9e-05	7.1e-05	0.000113	0.000876	0.000227	0.000202	1.4e-05	9.6e-05	4.3e-05	4.3e-05	4.3e-05	6.4e-05	3.5e-05	2.1e-05	k__Bacteria;p__Fibrobacterota;c__Fibrobacteria;o__Fibrobacterales;f__Fibrobacteraceae;g__possible_genus_06;
Paracoccus	1.9e-05	4e-06	4e-06	3.9e-05	2.1e-05	3.5e-05	1.1e-05	4e-06	1.8e-05	4.3e-05	0.000209	2.5e-05	1.1e-05	7e-06	k__Bacteria;p__Proteobacteria;c__Alphaproteobacteria;o__Rhodobacterales;f__Rhodobacteraceae;g__Paracoccus;
Lachnoclostridium	1.9e-05	4e-06	2.1e-05	3.9e-05	2.1e-05	1.8e-05	2.8e-05	2.5e-05	0.000128	7.4e-05	2.8e-05	3.5e-05	2.1e-05	0	k__Bacteria;p__Firmicutes;c__Clostridia;o__Lachnospirales;f__Lachnospiraceae;g__Lachnoclostridium;
Cohnella	1.9e-05	0	0	1.8e-05	2.8e-05	0	0.000117	4.3e-05	7e-06	1.4e-05	4e-06	1.8e-05	1.1e-05	3.5e-05	k__Bacteria;p__Firmicutes;c__Bacilli;o__Paenibacillales;f__Paenibacillaceae;g__Cohnella;
Chthoniobacter	1.9e-05	7e-06	5e-05	5e-05	2.8e-05	0	1.4e-05	3.9e-05	3.9e-05	3.2e-05	5.7e-05	5.3e-05	3.2e-05	0.000383	k__Bacteria;p__Verrucomicrobiota;c__Verrucomicrobiae;o__Chthoniobacterales;f__Chthoniobacteraceae;g__Chthoniobacter;
Terracidiphilus	1.9e-05	4e-06	1.4e-05	4e-06	7e-06	0	2.1e-05	1.1e-05	7e-06	1.1e-05	1.1e-05	1.1e-05	1.1e-05	0.000333	k__Bacteria;p__Acidobacteriota;c__Acidobacteriae;o__Acidobacteriales;f__Acidobacteriaceae_(Subgroup_1);g__Terracidiphilus;
DEV008	1.9e-05	6.7e-05	6e-05	0.000206	0.000117	2.1e-05	8.2e-05	0.000124	0.000184	0.000167	0.00017	9.6e-05	0.000192	0.00017	k__Bacteria;p__Verrucomicrobiota;c__Verrucomicrobiae;o__Pedosphaerales;f__Pedosphaeraceae;g__DEV008;
Desulfovirga	1.9e-05	1.4e-05	4e-06	2.1e-05	2.5e-05	1.4e-05	2.5e-05	1.4e-05	3.2e-05	4e-06	2.8e-05	9.2e-05	5.3e-05	1.4e-05	k__Bacteria;p__Desulfobacterota;c__Syntrophobacteria;o__Syntrophobacterales;f__Syntrophobacteraceae;g__Desulfovirga;
Candidatus_Paracaedibacter	1.9e-05	7e-06	1.1e-05	7e-06	2.8e-05	7e-06	1.8e-05	3.2e-05	1.4e-05	1.8e-05	4.6e-05	1.8e-05	0	5.7e-05	k__Bacteria;p__Proteobacteria;c__Alphaproteobacteria;o__Paracaedibacterales;f__Paracaedibacteraceae;g__Candidatus_Paracaedibacter;
Gemmata	1.9e-05	2.1e-05	1.8e-05	4.6e-05	5e-05	4e-06	1.1e-05	1.8e-05	7.1e-05	6.7e-05	2.5e-05	4.6e-05	5.3e-05	0.00027	k__Bacteria;p__Planctomycetes;c__unidentified_Planctomycetes;o__Gemmatales;f__Gemmataceae;g__Gemmata;
unidentified_NS11-12_marine_group	1.9e-05	1.8e-05	2.8e-05	1.1e-05	2.1e-05	1.8e-05	1.8e-05	7e-06	4.3e-05	3.5e-05	1.1e-05	5e-05	3.2e-05	1.4e-05	k__Bacteria;p__Bacteroidota;c__Bacteroidia;o__Sphingobacteriales;f__NS11-12_marine_group;g__unidentified_NS11-12_marine_group;
KD3-10	1.9e-05	1.8e-05	1.4e-05	2.5e-05	2.1e-05	1.1e-05	5e-05	3.5e-05	4.3e-05	2.8e-05	1.1e-05	1.4e-05	1.4e-05	0.000156	k__Bacteria;p__Myxococcota;c__Myxococcia;o__Myxococcales;f__Myxococcaceae;g__KD3-10;
Geothermobacter	1.9e-05	6e-05	2.5e-05	4.3e-05	2.1e-05	1.8e-05	3.2e-05	3.9e-05	1.4e-05	2.5e-05	1.4e-05	7e-06	2.1e-05	5.7e-05	k__Bacteria;p__Desulfobacterota;c__Desulfuromonadia;o__Desulfuromonadales;f__Geothermobacteraceae;g__Geothermobacter;
Flexibacter	1.9e-05	1.4e-05	1.1e-05	3.2e-05	2.8e-05	1.8e-05	1.1e-05	0	1.8e-05	1.1e-05	1.8e-05	1.8e-05	3.5e-05	0	k__Bacteria;p__Bacteroidota;c__Bacteroidia;o__Cytophagales;f__Microscillaceae;g__Flexibacter;
Turicibacter	1.9e-05	0	1.8e-05	1.8e-05	4e-06	7e-06	5e-05	1.4e-05	1.8e-05	1.8e-05	0	2.1e-05	7e-06	4.3e-05	k__Bacteria;p__Firmicutes;c__Bacilli;o__Erysipelotrichales;f__Erysipelotrichaceae;g__Turicibacter;
Micrococcus	1.9e-05	0	4.6e-05	1.8e-05	3.9e-05	7e-06	7e-06	7e-06	2.5e-05	4e-06	6.7e-05	2.1e-05	2.8e-05	0	k__Bacteria;p__Actinobacteria;c__unidentified_Actinobacteria;o__Micrococcales;f__Micrococcaceae;g__Micrococcus;
Polynucleobacter	1.9e-05	1.4e-05	0	2.5e-05	7e-06	2.8e-05	1.4e-05	1.8e-05	1.4e-05	2.5e-05	7e-06	1.8e-05	7e-06	0	k__Bacteria;p__Proteobacteria;c__Gammaproteobacteria;o__Burkholderiales;f__Burkholderiaceae;g__Polynucleobacter;
CL500-3	1.9e-05	4e-06	4e-06	2.8e-05	7e-06	0	7e-06	1.1e-05	1.1e-05	4e-06	2.1e-05	1.4e-05	1.1e-05	1.4e-05	k__Bacteria;p__Planctomycetota;c__Phycisphaerae;o__Phycisphaerales;f__Phycisphaeraceae;g__CL500-3;
Sandarakinorhabdus	1.9e-05	3.5e-05	6e-05	3.2e-05	2.5e-05	1.8e-05	2.5e-05	2.5e-05	1.8e-05	2.1e-05	1.8e-05	1.4e-05	4.3e-05	7.1e-05	k__Bacteria;p__Proteobacteria;c__Alphaproteobacteria;o__Sphingomonadales;f__Sphingomonadaceae;g__Sandarakinorhabdus;
Oikopleura	1.9e-05	1.8e-05	3.9e-05	2.5e-05	2.1e-05	1.4e-05	7e-06	4e-06	2.8e-05	3.2e-05	1.8e-05	2.5e-05	1.4e-05	0	k__Bacteria;p__Verrucomicrobiota;c__Verrucomicrobiae;o__Pedosphaerales;f__Pedosphaeraceae;g__Oikopleura;
unidentified_cvE6	1.9e-05	0	0	1.1e-05	0	0	1.1e-05	1.1e-05	0	1.1e-05	7e-06	0	1.1e-05	0	k__Bacteria;p__Chlamydiae;c__unidentified_Chlamydiae;o__Chlamydiales;f__cvE6;g__unidentified_cvE6;
Brachybacterium	1.9e-05	7e-06	1.1e-05	4e-06	0	7e-06	7e-06	4e-06	0	1.4e-05	1.1e-05	4e-06	1.4e-05	0	k__Bacteria;p__Actinobacteria;c__unidentified_Actinobacteria;o__Micrococcales;f__Dermabacteraceae;g__Brachybacterium;
Skermanella	1.9e-05	0	1.1e-05	4e-06	1.1e-05	2.8e-05	1.1e-05	7e-06	7e-06	2.1e-05	2.1e-05	0	7e-06	3.5e-05	k__Bacteria;p__Proteobacteria;c__Alphaproteobacteria;o__Azospirillales;f__Azospirillaceae;g__Skermanella;
Clostridium_sensu_stricto_11	1.5e-05	8.2e-05	0.000319	0.004043	0.000677	0.000287	2.1e-05	0.000397	1.1e-05	1.4e-05	0	4e-06	1.8e-05	5.7e-05	k__Bacteria;p__Firmicutes;c__Clostridia;o__Clostridiales;f__Clostridiaceae;g__Clostridium_sensu_stricto_11;
Providencia	1.5e-05	1.8e-05	6e-05	0.000106	2.1e-05	8.5e-05	6.7e-05	8.2e-05	7.8e-05	0.000603	0.000202	0.00016	0.000156	2.1e-05	k__Bacteria;p__Proteobacteria;c__Gammaproteobacteria;o__Enterobacterales;f__Morganellaceae;g__Providencia;
Enterococcus	1.5e-05	2.8e-05	5e-05	0.000234	6.7e-05	7.4e-05	3.2e-05	8.5e-05	7.4e-05	0.000273	0.000454	0.000124	0.000192	5.7e-05	k__Bacteria;p__Firmicutes;c__Bacilli;o__Lactobacillales;f__Enterococcaceae;g__Enterococcus;
Streptacidiphilus	1.5e-05	7e-06	3.2e-05	2.5e-05	9.2e-05	0.000227	0.00011	3.2e-05	0.000262	2.1e-05	4e-06	4e-06	1.1e-05	8.5e-05	k__Bacteria;p__Actinobacteria;c__unidentified_Actinobacteria;o__Streptomycetales;f__Streptomycetaceae;g__Streptacidiphilus;
Curtobacterium	1.5e-05	0	3.2e-05	5e-05	1.1e-05	4.3e-05	7e-06	4.3e-05	4.6e-05	0.000273	6e-05	5.7e-05	3.2e-05	4.3e-05	k__Bacteria;p__Actinobacteria;c__unidentified_Actinobacteria;o__Micrococcales;f__Microbacteriaceae;g__Curtobacterium;
unidentified_Lachnospiraceae	1.5e-05	1.4e-05	2.1e-05	2.8e-05	2.5e-05	0.000113	0.000106	2.5e-05	3.5e-05	5.3e-05	2.1e-05	2.1e-05	2.1e-05	0	k__Bacteria;p__unidentified_Bacteria;c__Clostridia;o__Lachnospirales;f__Lachnospiraceae;g__unidentified_Lachnospiraceae;
Holophaga	1.5e-05	4.3e-05	5e-05	8.5e-05	3.9e-05	3.2e-05	3.5e-05	3.5e-05	2.8e-05	5e-05	8.9e-05	4.6e-05	3.5e-05	3.5e-05	k__Bacteria;p__Acidobacteriota;c__Holophagae;o__Holophagales;f__Holophagaceae;g__Holophaga;
Alicyclobacillus	1.5e-05	1.8e-05	3.5e-05	8.2e-05	6.4e-05	3.5e-05	0.000152	8.9e-05	0.000113	9.2e-05	1.8e-05	2.1e-05	7.8e-05	0.000234	k__Bacteria;p__Firmicutes;c__Bacilli;o__Alicyclobacillales;f__Alicyclobacillaceae;g__Alicyclobacillus;
Trichococcus	1.5e-05	2.8e-05	3.9e-05	1.4e-05	1.8e-05	1.1e-05	2.1e-05	1.8e-05	1.1e-05	1.4e-05	5.3e-05	1.8e-05	1.1e-05	1.4e-05	k__Bacteria;p__Firmicutes;c__Bacilli;o__Lactobacillales;f__Carnobacteriaceae;g__Trichococcus;
Microvirgula	1.5e-05	4e-06	7.1e-05	3.2e-05	2.1e-05	4.6e-05	4e-06	7e-06	4e-06	2.8e-05	1.1e-05	0.000128	7e-06	0	k__Bacteria;p__Proteobacteria;c__Gammaproteobacteria;o__Burkholderiales;f__Aquaspirillaceae;g__Microvirgula;
Leptospirillum	1.5e-05	0	0	0	0	0	4e-06	0	1.1e-05	7e-06	1.4e-05	0	4e-06	0.000128	k__Bacteria;p__Nitrospirota;c__Leptospirillia;o__Leptospirillales;f__Leptospirillaceae;g__Leptospirillum;
Domibacillus	1.5e-05	7e-06	4e-06	1.8e-05	1.1e-05	7e-06	2.8e-05	2.5e-05	3.5e-05	2.1e-05	0	1.4e-05	7e-06	0.000241	k__Bacteria;p__Firmicutes;c__Bacilli;o__Bacillales;f__Planococcaceae;g__Domibacillus;
Amycolatopsis	1.5e-05	2.5e-05	4e-06	2.1e-05	3.9e-05	1.8e-05	3.2e-05	6.4e-05	5.7e-05	1.8e-05	2.1e-05	1.1e-05	2.1e-05	7.8e-05	k__Bacteria;p__Actinobacteria;c__unidentified_Actinobacteria;o__Pseudonocardiales;f__Pseudonocardiaceae;g__Amycolatopsis;
Candidatus_Ovatusbacter	1.5e-05	2.5e-05	3.2e-05	3.9e-05	4.6e-05	2.8e-05	2.8e-05	6e-05	5e-05	3.9e-05	3.5e-05	9.6e-05	3.9e-05	0.000106	k__Bacteria;p__Proteobacteria;c__Gammaproteobacteria;o__unidentified_Gammaproteobacteria;f__unidentified_Gammaproteobacteria;g__Candidatus_Ovatusbacter;
Thermosporothrix	1.5e-05	7e-06	1.1e-05	1.1e-05	1.8e-05	2.1e-05	6e-05	4e-06	1.8e-05	0	1.4e-05	1.1e-05	0	1.4e-05	k__Bacteria;p__Chloroflexi;c__Ktedonobacteria;o__Ktedonobacterales;f__Ktedonobacteraceae;g__Thermosporothrix;
unidentified_Candidatus_Wolfebacteria	1.5e-05	4e-06	1.1e-05	7e-06	1.8e-05	4e-06	4e-06	1.1e-05	4e-06	7e-06	2.5e-05	4e-06	1.4e-05	0	k__Bacteria;p__Candidatus_Wolfebacteria;c__unidentified_Candidatus_Wolfebacteria;o__unidentified_Candidatus_Wolfebacteria;f__unidentified_Candidatus_Wolfebacteria;g__unidentified_Candidatus_Wolfebacteria;
Candidatus_Alysiosphaera	1.5e-05	2.5e-05	2.5e-05	4.3e-05	1.4e-05	2.1e-05	3.2e-05	6e-05	1.1e-05	3.5e-05	2.1e-05	7e-06	1.8e-05	3.5e-05	k__Bacteria;p__Proteobacteria;c__Alphaproteobacteria;o__Tistrellales;f__Geminicoccaceae;g__Candidatus_Alysiosphaera;
Aetherobacter	1.5e-05	0	1.4e-05	4e-06	0	0	7e-06	7e-06	7e-06	4e-06	0	7e-06	1.4e-05	5.7e-05	k__Bacteria;p__Myxococcota;c__Polyangia;o__Polyangiales;f__Polyangiaceae;g__Aetherobacter;
DSSF69	1.5e-05	0	0	0	0	0	0	0	0	0	0	0	0	0	k__Bacteria;p__Proteobacteria;c__Alphaproteobacteria;o__Sphingomonadales;f__Sphingomonadaceae;g__DSSF69;
Gardnerella	1.5e-05	4e-06	0	4e-06	0	4e-06	0	1.1e-05	0	7e-06	7e-06	0	0	0	k__Bacteria;p__Actinobacteria;c__unidentified_Actinobacteria;o__Bifidobacteriales;f__Bifidobacteriaceae;g__Gardnerella;
Telmatospirillum	1.5e-05	7e-06	1.8e-05	1.1e-05	1.1e-05	7e-06	1.4e-05	0	0	1.1e-05	7e-06	4e-06	0	0	k__Bacteria;p__Proteobacteria;c__Alphaproteobacteria;o__Rhodospirillales;f__Magnetospirillaceae;g__Telmatospirillum;
unidentified_BSV26	1.5e-05	1.1e-05	0	7e-06	1.4e-05	1.8e-05	7e-06	1.1e-05	7e-06	1.1e-05	7e-06	1.4e-05	1.8e-05	1.4e-05	k__Bacteria;p__Kryptonia;c__unidentified_Kryptonia;o__Kryptoniales;f__BSV26;g__unidentified_BSV26;
Amnibacterium	1.5e-05	1.4e-05	1.8e-05	1.4e-05	0	0	4e-06	7e-06	1.8e-05	2.1e-05	4e-06	2.5e-05	0	2.8e-05	k__Bacteria;p__Actinobacteria;c__unidentified_Actinobacteria;o__Micrococcales;f__Microbacteriaceae;g__Amnibacterium;
Pseudenhygromyxa	1.5e-05	0	1.1e-05	0	4e-06	0	0	0	7e-06	0	0	7e-06	4e-06	2.8e-05	k__Bacteria;p__Myxococcota;c__Polyangia;o__Nannocystales;f__Nannocystaceae;g__Pseudenhygromyxa;
Silvanigrella	1.5e-05	7e-06	1.1e-05	3.2e-05	4e-06	7e-06	1.1e-05	1.1e-05	1.1e-05	1.4e-05	7e-06	7e-06	7e-06	7e-06	k__Bacteria;p__Bdellovibrionota;c__Oligoflexia;o__Silvanigrellales;f__Silvanigrellaceae;g__Silvanigrella;
Alsobacter	1.5e-05	0	0	4e-06	0	4e-06	4e-06	4e-06	7e-06	1.4e-05	0	4e-06	4e-06	7e-06	k__Bacteria;p__Proteobacteria;c__Alphaproteobacteria;o__Rhizobiales;f__unidentified_Rhizobiales;g__Alsobacter;
Nocardiopsis	1.5e-05	4e-06	0	0	0	0	0	4e-06	4e-06	0	0	0	7e-06	7e-06	k__Bacteria;p__Actinobacteria;c__unidentified_Actinobacteria;o__Streptosporangiales;f__Nocardiopsaceae;g__Nocardiopsis;
Thermincola	1.2e-05	1.4e-05	2.5e-05	0.000106	0.000106	1.8e-05	2.8e-05	7.4e-05	0.000167	0.000227	5e-05	2.1e-05	0.000113	0.00166	k__Bacteria;p__Firmicutes;c__Clostridia;o__Thermincolales;f__Thermincolaceae;g__Thermincola;
Neisseria	1.2e-05	4e-06	1.1e-05	4e-06	7e-06	1.4e-05	4e-06	1.1e-05	0	1.4e-05	0.000174	1.4e-05	2.1e-05	0	k__Bacteria;p__Proteobacteria;c__Gammaproteobacteria;o__Burkholderiales;f__Neisseriaceae;g__Neisseria;
Defluviicoccus	1.2e-05	0	2.1e-05	1.1e-05	2.8e-05	7e-06	2.8e-05	8.5e-05	4.6e-05	3.9e-05	1.1e-05	4e-06	3.2e-05	0.000298	k__Bacteria;p__Proteobacteria;c__Alphaproteobacteria;o__Defluviicoccales;f__Defluviicoccaceae;g__Defluviicoccus;
Kibdelosporangium	1.2e-05	1.4e-05	1.8e-05	1.1e-05	3.9e-05	6.4e-05	2.8e-05	3.2e-05	2.8e-05	4.3e-05	1.1e-05	9.2e-05	1.1e-05	3.5e-05	k__Bacteria;p__Actinobacteria;c__unidentified_Actinobacteria;o__Pseudonocardiales;f__Pseudonocardiaceae;g__Kibdelosporangium;
Finegoldia	1.2e-05	0	4e-06	0	0	0	0	1.1e-05	0	0	6.7e-05	4e-06	4e-06	0	k__Bacteria;p__Firmicutes;c__Clostridia;o__Peptostreptococcales-Tissierellales;f__Family_XI;g__Finegoldia;
Lactobacillus	1.2e-05	0	0	2.1e-05	1.1e-05	7e-06	4e-06	7e-06	7e-06	2.1e-05	8.9e-05	2.1e-05	2.8e-05	0	k__Bacteria;p__Firmicutes;c__Bacilli;o__Lactobacillales;f__Lactobacillaceae;g__Lactobacillus;
Microbispora	1.2e-05	4e-06	0	0	1.1e-05	1.1e-05	1.4e-05	7e-06	7.1e-05	1.1e-05	0	0	7e-06	5e-05	k__Bacteria;p__Actinobacteria;c__unidentified_Actinobacteria;o__Streptosporangiales;f__Streptosporangiaceae;g__Microbispora;
Cavicella	1.2e-05	4e-06	7e-06	2.1e-05	2.1e-05	4e-06	4e-06	2.8e-05	6.4e-05	8.5e-05	1.1e-05	1.1e-05	1.4e-05	0.00039	k__Bacteria;p__Proteobacteria;c__Gammaproteobacteria;o__Pseudomonadales;f__Moraxellaceae;g__Cavicella;
Microcoleus_PCC-7113	1.2e-05	2.1e-05	1.8e-05	9.2e-05	1.4e-05	0	4e-06	1.1e-05	0	7e-06	4e-06	1.1e-05	7e-06	0	k__Bacteria;p__Cyanobacteria;c__Cyanobacteriia;o__Cyanobacteriales;f__Coleofasciculaceae;g__Microcoleus_PCC-7113;
Legionella	1.2e-05	1.8e-05	1.1e-05	3.2e-05	2.5e-05	1.1e-05	1.4e-05	2.5e-05	6e-05	6.4e-05	2.8e-05	7.4e-05	4.3e-05	4.3e-05	k__Bacteria;p__Proteobacteria;c__Gammaproteobacteria;o__Legionellales;f__Legionellaceae;g__Legionella;
Candidatus_Berkiella	1.2e-05	1.4e-05	1.4e-05	1.4e-05	7e-06	3.9e-05	4.3e-05	1.4e-05	3.9e-05	4e-06	1.8e-05	3.9e-05	1.4e-05	3.5e-05	k__Bacteria;p__Proteobacteria;c__Gammaproteobacteria;o__unidentified_Gammaproteobacteria;f__unidentified_Gammaproteobacteria;g__Candidatus_Berkiella;
Dehalobacter	1.2e-05	1.8e-05	1.8e-05	4e-06	1.4e-05	7e-06	1.8e-05	3.9e-05	1.8e-05	1.4e-05	4e-06	1.1e-05	4e-06	1.4e-05	k__Bacteria;p__Firmicutes;c__Desulfitobacteriia;o__Desulfitobacteriales;f__Syntrophobotulaceae;g__Dehalobacter;
unidentified_Xanthobacteraceae	1.2e-05	0	0	1.1e-05	0	0	4e-06	1.4e-05	7e-06	2.8e-05	0	0	1.8e-05	7e-06	k__Bacteria;p__unidentified_Bacteria;c__Alphaproteobacteria;o__Rhizobiales;f__Xanthobacteraceae;g__unidentified_Xanthobacteraceae;
Saccharofermentans	1.2e-05	0	1.8e-05	7e-06	4e-06	7e-06	4e-06	2.8e-05	1.8e-05	0	0	4e-06	2.1e-05	0	k__Bacteria;p__Firmicutes;c__Clostridia;o__Oscillospirales;f__Hungateiclostridiaceae;g__Saccharofermentans;
Aquicella	1.2e-05	1.1e-05	7e-06	1.1e-05	4e-06	0	4e-06	7e-06	2.8e-05	2.1e-05	7e-06	3.2e-05	1.1e-05	7.1e-05	k__Bacteria;p__Proteobacteria;c__Gammaproteobacteria;o__Diplorickettsiales;f__Diplorickettsiaceae;g__Aquicella;
Candidatus_Planktophila	1.2e-05	7e-06	7e-06	2.5e-05	2.1e-05	4e-06	2.1e-05	7e-06	1.4e-05	1.8e-05	0	7e-06	1.4e-05	6.4e-05	k__Bacteria;p__Actinobacteria;c__unidentified_Actinobacteria;o__Frankiales;f__Sporichthyaceae;g__Candidatus_Planktophila;
Glutamicibacter	1.2e-05	0	4e-06	2.1e-05	2.1e-05	7e-06	7e-06	1.1e-05	4e-06	2.5e-05	7e-06	1.1e-05	1.1e-05	0	k__Bacteria;p__Actinobacteria;c__unidentified_Actinobacteria;o__Micrococcales;f__Micrococcaceae;g__Glutamicibacter;
unidentified_Veillonellales-Selenomonadales	1.2e-05	0	0	0	0	0	0	0	0	0	0	0	0	0	k__Bacteria;p__unidentified_Bacteria;c__Negativicutes;o__Veillonellales-Selenomonadales;f__unidentified_Veillonellales-Selenomonadales;g__unidentified_Veillonellales-Selenomonadales;
Nevskia	1.2e-05	0	1.1e-05	3.2e-05	4e-06	4e-06	0	0	1.8e-05	2.1e-05	1.1e-05	2.1e-05	1.1e-05	2.1e-05	k__Bacteria;p__Proteobacteria;c__Gammaproteobacteria;o__Salinisphaerales;f__Solimonadaceae;g__Nevskia;
Aeromicrobium	1.2e-05	0	7e-06	0	0	7e-06	4e-06	4e-06	0	0	0	0	0	5.7e-05	k__Bacteria;p__Actinobacteria;c__unidentified_Actinobacteria;o__Propionibacteriales;f__Nocardioidaceae;g__Aeromicrobium;
Candidatus_Captivus	1.2e-05	0	0	0	0	0	4e-06	0	0	0	0	0	4e-06	0	k__Bacteria;p__Proteobacteria;c__Alphaproteobacteria;o__Paracaedibacterales;f__Paracaedibacteraceae;g__Candidatus_Captivus;
966-1	1.2e-05	1.1e-05	4e-06	4e-06	4e-06	0	4e-06	7e-06	0	4e-06	4e-06	0	0	2.8e-05	k__Bacteria;p__Proteobacteria;c__Gammaproteobacteria;o__Burkholderiales;f__Nitrosomonadaceae;g__966-1;
Lactiplantibacillus	1.2e-05	7e-06	4e-06	0	0	0	0	0	0	0	0	0	0	0	k__Bacteria;p__Firmicutes;c__Bacilli;o__Lactobacillales;f__Lactobacillaceae;g__Lactiplantibacillus;
HdN1	1.2e-05	0	4e-06	0	0	0	4e-06	7e-06	0	4e-06	7e-06	7e-06	0	7e-06	k__Bacteria;p__Proteobacteria;c__Gammaproteobacteria;o__Pseudomonadales;f__Halomonadaceae;g__HdN1;
wb1-P19	1.2e-05	0	4e-06	4e-06	0	7e-06	1.4e-05	4e-06	0	1.1e-05	7e-06	4e-06	1.4e-05	0	k__Bacteria;p__Proteobacteria;c__Gammaproteobacteria;o__Nitrosococcales;f__Nitrosococcaceae;g__wb1-P19;
Gluconobacter	1.2e-05	4e-06	7e-06	0	0	0	0	0	0	0	0	0	0	0	k__Bacteria;p__Proteobacteria;c__Alphaproteobacteria;o__Acetobacterales;f__Acetobacteraceae;g__Gluconobacter;
Elizabethkingia	8e-06	7e-06	3.2e-05	8.9e-05	2.1e-05	7.8e-05	2.5e-05	7.4e-05	6.4e-05	0.000504	0.000145	3.5e-05	6e-05	2.8e-05	k__Bacteria;p__Bacteroidota;c__Bacteroidia;o__Flavobacteriales;f__Weeksellaceae;g__Elizabethkingia;
Clostridium_sensu_stricto_10	8e-06	4e-06	4.6e-05	3.2e-05	1.8e-05	4.3e-05	3.2e-05	1.4e-05	0.000124	8.2e-05	1.4e-05	2.5e-05	2.8e-05	2.8e-05	k__Bacteria;p__Firmicutes;c__Clostridia;o__Clostridiales;f__Clostridiaceae;g__Clostridium_sensu_stricto_10;
Dysgonomonas	8e-06	4e-06	4.3e-05	0.000138	1.4e-05	1.1e-05	3.2e-05	7e-06	2.5e-05	4e-06	1.8e-05	4e-06	7e-06	0	k__Bacteria;p__Bacteroidota;c__Bacteroidia;o__Bacteroidales;f__Dysgonomonadaceae;g__Dysgonomonas;
Paludibacterium	8e-06	1.4e-05	5.7e-05	4.6e-05	2.5e-05	9.9e-05	8.5e-05	1.4e-05	9.2e-05	5e-05	2.1e-05	1.1e-05	1.8e-05	7e-06	k__Bacteria;p__Proteobacteria;c__Gammaproteobacteria;o__Burkholderiales;f__Chromobacteriaceae;g__Paludibacterium;
Fervidicella	8e-06	4e-06	4e-06	1.1e-05	1.4e-05	4e-06	1.8e-05	3.5e-05	2.1e-05	1.1e-05	1.1e-05	0.000113	5e-05	8.5e-05	k__Bacteria;p__Firmicutes;c__Clostridia;o__Clostridiales;f__Caloramatoraceae;g__Fervidicella;
Rothia	8e-06	0	0	0	4e-06	0	0	1.4e-05	0	4e-06	4.6e-05	4e-06	1.4e-05	0	k__Bacteria;p__Actinobacteria;c__unidentified_Actinobacteria;o__Micrococcales;f__Micrococcaceae;g__Rothia;
Adhaeribacter	8e-06	0	0	4e-06	1.4e-05	7e-06	4e-06	2.1e-05	1.4e-05	3.5e-05	0	1.4e-05	2.1e-05	0.00027	k__Bacteria;p__Bacteroidota;c__Bacteroidia;o__Cytophagales;f__Hymenobacteraceae;g__Adhaeribacter;
Desulfatiferula	8e-06	1.4e-05	1.4e-05	2.1e-05	3.9e-05	6.7e-05	1.4e-05	1.4e-05	2.1e-05	1.1e-05	3.2e-05	6.7e-05	2.8e-05	0	k__Bacteria;p__Desulfobacterota;c__Desulfobacteria;o__Desulfobacterales;f__unidentified_Desulfobacterales;g__Desulfatiferula;
Gordonia	8e-06	1.1e-05	2.8e-05	9.9e-05	4.3e-05	1.8e-05	3.9e-05	1.8e-05	2.8e-05	1.8e-05	2.8e-05	7e-06	2.1e-05	0	k__Bacteria;p__Actinobacteria;c__unidentified_Actinobacteria;o__Corynebacteriales;f__Nocardiaceae;g__Gordonia;
Enhydrobacter	8e-06	1.4e-05	0	0	0	0	0	4e-06	0	0	3.9e-05	7e-06	1.1e-05	7e-06	k__Bacteria;p__Proteobacteria;c__Gammaproteobacteria;o__Pseudomonadales;f__Moraxellaceae;g__Enhydrobacter;
Clostridium_sensu_stricto_13	8e-06	7e-06	1.1e-05	1.4e-05	1.4e-05	3.5e-05	1.8e-05	4.6e-05	4.6e-05	3.9e-05	4e-06	2.5e-05	1.1e-05	0.000106	k__Bacteria;p__Firmicutes;c__Clostridia;o__Clostridiales;f__Clostridiaceae;g__Clostridium_sensu_stricto_13;
Gemmobacter	8e-06	6.4e-05	2.8e-05	6e-05	6e-05	4.6e-05	4.6e-05	7.1e-05	4.6e-05	6e-05	1.4e-05	6e-05	2.1e-05	6.4e-05	k__Bacteria;p__Proteobacteria;c__Alphaproteobacteria;o__Rhodobacterales;f__Rhodobacteraceae;g__Gemmobacter;
Runella	8e-06	5.3e-05	2.8e-05	0.000103	2.1e-05	7e-06	2.8e-05	4.3e-05	2.8e-05	2.1e-05	1.4e-05	6.4e-05	2.1e-05	7e-06	k__Bacteria;p__Bacteroidota;c__Bacteroidia;o__Cytophagales;f__Spirosomaceae;g__Runella;
Desulfurispora	8e-06	0	0	1.4e-05	1.4e-05	1.1e-05	0	2.8e-05	1.4e-05	7e-06	7e-06	4e-06	2.1e-05	5.7e-05	k__Bacteria;p__Firmicutes;c__Desulfotomaculia;o__Desulfotomaculales;f__Desulfurisporaceae;g__Desulfurispora;
Actinomyces	8e-06	7e-06	3.5e-05	4e-06	4e-06	0	0	0	0	7e-06	1.1e-05	7e-06	4e-06	0	k__Bacteria;p__Actinobacteria;c__unidentified_Actinobacteria;o__Actinomycetales;f__Actinomycetaceae;g__Actinomyces;
unidentified_Subgroup_17	8e-06	1.4e-05	4e-06	1.1e-05	4e-06	0	4e-06	4e-06	7e-06	1.1e-05	1.4e-05	0	2.8e-05	0.000199	k__Bacteria;p__Acidobacteriota;c__Vicinamibacteria;o__Subgroup_17;f__unidentified_Subgroup_17;g__unidentified_Subgroup_17;
Aureimonas	8e-06	4e-06	7e-06	0	0	1.1e-05	3.2e-05	2.1e-05	4e-06	1.1e-05	4e-06	4e-06	0	7e-06	k__Bacteria;p__Proteobacteria;c__Alphaproteobacteria;o__Rhizobiales;f__Rhizobiaceae;g__Aureimonas;
Brevinema	8e-06	0	4e-06	4e-06	0	0	0	0	0	7e-06	4e-06	0	0	0.000121	k__Bacteria;p__Spirochaetota;c__Brevinematia;o__Brevinematales;f__Brevinemataceae;g__Brevinema;
Syntrophorhabdus	8e-06	7e-06	3.5e-05	7e-06	4e-06	1.1e-05	1.4e-05	1.1e-05	1.8e-05	5e-05	1.8e-05	1.8e-05	1.1e-05	5.7e-05	k__Bacteria;p__Desulfobacterota;c__Syntrophorhabdia;o__Syntrophorhabdales;f__Syntrophorhabdaceae;g__Syntrophorhabdus;
Ferrovibrio	8e-06	1.8e-05	7e-06	1.4e-05	1.1e-05	4e-06	0	4e-06	1.8e-05	1.8e-05	2.5e-05	7.1e-05	7e-06	7e-06	k__Bacteria;p__Proteobacteria;c__Alphaproteobacteria;o__Ferrovibrionales;f__Ferrovibrionaceae;g__Ferrovibrio;
Flectobacillus	8e-06	4e-06	0	3.9e-05	1.8e-05	7e-06	7e-06	1.4e-05	1.1e-05	3.9e-05	2.1e-05	1.1e-05	1.1e-05	0	k__Bacteria;p__Bacteroidota;c__Bacteroidia;o__Cytophagales;f__Spirosomaceae;g__Flectobacillus;
Methylorosula	8e-06	3.5e-05	4e-06	7e-06	4e-06	3.2e-05	2.1e-05	7e-06	4e-06	7e-06	7e-06	4e-06	1.1e-05	3.5e-05	k__Bacteria;p__Proteobacteria;c__Alphaproteobacteria;o__Rhizobiales;f__Beijerinckiaceae;g__Methylorosula;
Fimbriiglobus	8e-06	1.4e-05	1.4e-05	1.8e-05	2.8e-05	0	2.8e-05	4e-06	4e-06	2.5e-05	1.1e-05	3.9e-05	2.5e-05	2.1e-05	k__Bacteria;p__Planctomycetes;c__unidentified_Planctomycetes;o__Gemmatales;f__Gemmataceae;g__Fimbriiglobus;
unidentified_Rhodocyclaceae	8e-06	7e-06	1.1e-05	7e-06	7e-06	1.8e-05	1.8e-05	2.8e-05	2.5e-05	3.2e-05	2.5e-05	1.8e-05	0	1.4e-05	k__Bacteria;p__unidentified_Bacteria;c__Gammaproteobacteria;o__Burkholderiales;f__Rhodocyclaceae;g__unidentified_Rhodocyclaceae;
Pseudorhodobacter	8e-06	1.8e-05	1.8e-05	4.3e-05	3.2e-05	5.3e-05	1.8e-05	1.8e-05	1.8e-05	2.1e-05	2.5e-05	1.8e-05	1.8e-05	5e-05	k__Bacteria;p__Proteobacteria;c__Alphaproteobacteria;o__Rhodobacterales;f__Rhodobacteraceae;g__Pseudorhodobacter;
Elstera	8e-06	4e-06	0	0	0	0	0	7e-06	1.4e-05	1.8e-05	1.4e-05	2.5e-05	1.8e-05	0	k__Bacteria;p__Proteobacteria;c__Alphaproteobacteria;o__Elsterales;f__Elsteraceae;g__Elstera;
Rubellimicrobium	8e-06	7e-06	3.2e-05	3.5e-05	2.5e-05	2.5e-05	2.8e-05	4.6e-05	7e-06	2.1e-05	1.8e-05	1.4e-05	1.1e-05	8.5e-05	k__Bacteria;p__Proteobacteria;c__Alphaproteobacteria;o__Rhodobacterales;f__Rhodobacteraceae;g__Rubellimicrobium;
Angustibacter	8e-06	4e-06	4e-06	7e-06	4e-06	0	0	4e-06	0	0	0	7e-06	1.8e-05	0	k__Bacteria;p__Actinobacteria;c__unidentified_Actinobacteria;o__Kineosporiales;f__Kineosporiaceae;g__Angustibacter;
unidentified_Blfdi19	8e-06	1.4e-05	1.1e-05	0	1.8e-05	1.1e-05	1.1e-05	7e-06	2.1e-05	1.1e-05	4e-06	3.2e-05	4e-06	2.1e-05	k__Bacteria;p__Myxococcota;c__Polyangia;o__Blfdi19;f__unidentified_Blfdi19;g__unidentified_Blfdi19;
Anaerofustis	8e-06	0	0	1.4e-05	7e-06	0	7e-06	4e-06	1.4e-05	7e-06	7e-06	4e-06	0	2.8e-05	k__Bacteria;p__Firmicutes;c__Clostridia;o__Eubacteriales;f__Anaerofustaceae;g__Anaerofustis;
unidentified_OM190	8e-06	2.8e-05	3.2e-05	1.1e-05	2.8e-05	2.8e-05	4e-06	1.8e-05	2.1e-05	7e-06	1.4e-05	2.8e-05	4e-06	1.4e-05	k__Bacteria;p__Planctomycetota;c__OM190;o__unidentified_OM190;f__unidentified_OM190;g__unidentified_OM190;
Schlesneria	8e-06	1.8e-05	4e-06	4e-06	7e-06	0	4e-06	0	1.4e-05	1.1e-05	2.1e-05	2.8e-05	0	7e-06	k__Bacteria;p__Planctomycetes;c__unidentified_Planctomycetes;o__Planctomycetales;f__Schlesneriaceae;g__Schlesneria;
Ellin6055	8e-06	0	1.1e-05	0	7e-06	4e-06	7e-06	2.1e-05	4e-06	7e-06	7e-06	7e-06	0	0.000106	k__Bacteria;p__Proteobacteria;c__Alphaproteobacteria;o__Sphingomonadales;f__Sphingomonadaceae;g__Ellin6055;
Caenimonas	8e-06	2.8e-05	3.5e-05	3.9e-05	2.5e-05	4.3e-05	3.9e-05	2.5e-05	1.4e-05	5e-05	1.1e-05	2.5e-05	2.1e-05	0.000128	k__Bacteria;p__Proteobacteria;c__Gammaproteobacteria;o__Burkholderiales;f__Comamonadaceae;g__Caenimonas;
Sorangium	8e-06	0	7e-06	1.4e-05	2.5e-05	1.4e-05	1.4e-05	2.1e-05	1.4e-05	1.1e-05	1.1e-05	4e-06	7e-06	6.4e-05	k__Bacteria;p__Myxococcota;c__Polyangia;o__Polyangiales;f__Polyangiaceae;g__Sorangium;
Desulfomonile	8e-06	0	4e-06	0	4e-06	0	0	7e-06	1.1e-05	0	4e-06	4e-06	4e-06	2.8e-05	k__Bacteria;p__Desulfobacterota;c__Desulfomonilia;o__Desulfomonilales;f__Desulfomonilaceae;g__Desulfomonile;
unidentified_Intrasporangiaceae	8e-06	4e-06	1.1e-05	1.1e-05	1.1e-05	1.4e-05	7e-06	7e-06	1.1e-05	0	0	4e-06	1.4e-05	0	k__Bacteria;p__unidentified_Bacteria;c__unidentified_Bacteria;o__Micrococcales;f__Intrasporangiaceae;g__unidentified_Intrasporangiaceae;
Desulfallas-Sporotomaculum	8e-06	0	0	1.1e-05	7e-06	0	7e-06	4e-06	7e-06	7e-06	0	4e-06	0	7e-06	k__Bacteria;p__Firmicutes;c__Desulfotomaculia;o__Desulfotomaculales;f__unidentified_Desulfotomaculales;g__Desulfallas-Sporotomaculum;
Solibacillus	8e-06	0	0	0	7e-06	4e-06	1.1e-05	0	4e-06	1.8e-05	4e-06	0	1.8e-05	5e-05	k__Bacteria;p__Firmicutes;c__Bacilli;o__Bacillales;f__Planococcaceae;g__Solibacillus;
Ercella	8e-06	1.4e-05	0	1.4e-05	4e-06	2.1e-05	0	0	2.1e-05	0	0	4e-06	1.1e-05	0	k__Bacteria;p__Firmicutes;c__Clostridia;o__Oscillospirales;f__Hungateiclostridiaceae;g__Ercella;
Sphaerotilus	8e-06	0	0	1.1e-05	4e-06	0	7e-06	0	0	0	4e-06	0	4e-06	0	k__Bacteria;p__Proteobacteria;c__Gammaproteobacteria;o__Burkholderiales;f__Comamonadaceae;g__Sphaerotilus;
Baia	8e-06	0	0	0	7e-06	7e-06	0	7e-06	0	4e-06	0	7e-06	7e-06	7e-06	k__Bacteria;p__Firmicutes;c__Bacilli;o__Thermoactinomycetales;f__Thermoactinomycetaceae;g__Baia;
Fictibacillus	8e-06	0	0	0	0	4e-06	4e-06	4e-06	4e-06	0	0	0	7e-06	7e-06	k__Bacteria;p__Firmicutes;c__Bacilli;o__Bacillales;f__Bacillaceae;g__Fictibacillus;
Geminicoccus	8e-06	1.4e-05	7e-06	0	4e-06	0	0	7e-06	0	7e-06	0	0	0	0	k__Bacteria;p__Proteobacteria;c__Alphaproteobacteria;o__Tistrellales;f__Geminicoccaceae;g__Geminicoccus;
Chloracidobacterium	8e-06	1.8e-05	7e-06	1.8e-05	7e-06	0	1.1e-05	4e-06	0	0	1.1e-05	0	4e-06	0	k__Bacteria;p__Acidobacteriota;c__Blastocatellia;o__Chloracidobacteriales;f__Chloracidobacteriaceae;g__Chloracidobacterium;
Sandaracinobacter	8e-06	1.1e-05	1.4e-05	1.4e-05	1.4e-05	4e-06	0	7e-06	4e-06	0	0	4e-06	4e-06	0	k__Bacteria;p__Proteobacteria;c__Alphaproteobacteria;o__Sphingomonadales;f__Sphingomonadaceae;g__Sandaracinobacter;
Nitrosomonas	8e-06	4e-06	4e-06	7e-06	7e-06	1.1e-05	7e-06	4e-06	7e-06	1.1e-05	1.8e-05	1.4e-05	7e-06	2.1e-05	k__Bacteria;p__Proteobacteria;c__Gammaproteobacteria;o__Burkholderiales;f__Nitrosomonadaceae;g__Nitrosomonas;
DEV114	8e-06	7e-06	0	1.1e-05	4e-06	0	0	4e-06	1.1e-05	4e-06	7e-06	4e-06	4e-06	2.1e-05	k__Bacteria;p__Verrucomicrobiota;c__Verrucomicrobiae;o__Pedosphaerales;f__Pedosphaeraceae;g__DEV114;
Psychrobacter	8e-06	0	0	0	0	0	0	0	0	0	0	4e-06	0	0	k__Bacteria;p__Proteobacteria;c__Gammaproteobacteria;o__Pseudomonadales;f__Moraxellaceae;g__Psychrobacter;
Caproiciproducens	4e-06	1.1e-05	2.5e-05	3.2e-05	2.1e-05	1.1e-05	1.8e-05	0	0	0.00084	0.000192	7.1e-05	4.3e-05	7e-06	k__Bacteria;p__Firmicutes;c__Clostridia;o__Oscillospirales;f__Ruminococcaceae;g__Caproiciproducens;
Sphingobacterium	4e-06	2.1e-05	1.4e-05	7.8e-05	3.5e-05	5.3e-05	6e-05	7.8e-05	9.9e-05	0.000486	0.000121	7.1e-05	4.6e-05	5e-05	k__Bacteria;p__Bacteroidota;c__Bacteroidia;o__Sphingobacteriales;f__Sphingobacteriaceae;g__Sphingobacterium;
Novispirillum	4e-06	7e-06	1.4e-05	4.6e-05	2.8e-05	1.8e-05	2.5e-05	4.3e-05	2.8e-05	2.5e-05	0.000252	5.7e-05	4.6e-05	0	k__Bacteria;p__Proteobacteria;c__Alphaproteobacteria;o__Rhodospirillales;f__Rhodospirillaceae;g__Novispirillum;
C39	4e-06	4e-06	0	1.4e-05	7e-06	0	2.5e-05	2.5e-05	1.8e-05	2.8e-05	0.000138	1.8e-05	1.1e-05	0	k__Bacteria;p__Proteobacteria;c__Gammaproteobacteria;o__Burkholderiales;f__Rhodocyclaceae;g__C39;
Lactococcus	4e-06	0	0	0	4e-06	7e-06	4e-06	0	0	4e-06	0.000103	1.1e-05	4e-06	1.4e-05	k__Bacteria;p__Firmicutes;c__Bacilli;o__Lactobacillales;f__Streptococcaceae;g__Lactococcus;
Blautia	4e-06	0	0	0	0	0	0	0	0	7e-06	0.000142	3.9e-05	4e-06	0	k__Bacteria;p__Firmicutes;c__Clostridia;o__Lachnospirales;f__Lachnospiraceae;g__Blautia;
Prevotella	4e-06	0	0	4e-06	0	0	0	4e-06	0	2.1e-05	8.2e-05	1.1e-05	3.9e-05	0	k__Bacteria;p__Bacteroidota;c__Bacteroidia;o__Bacteroidales;f__Prevotellaceae;g__Prevotella;
Fusobacterium	4e-06	7e-06	7e-06	4e-06	0	0	4e-06	0	4e-06	0	8.5e-05	1.1e-05	1.1e-05	0	k__Bacteria;p__Fusobacteriota;c__Fusobacteriia;o__Fusobacteriales;f__Fusobacteriaceae;g__Fusobacterium;
Chryseomicrobium	4e-06	0	4e-06	1.4e-05	0	6.7e-05	8.5e-05	7e-06	7e-06	4.6e-05	0	4e-06	7e-06	7e-06	k__Bacteria;p__Firmicutes;c__Bacilli;o__Bacillales;f__Planococcaceae;g__Chryseomicrobium;
Oxalobacter	4e-06	4e-06	1.1e-05	0	0	0	0	4e-06	0	4e-06	7e-06	6.7e-05	7e-06	7e-06	k__Bacteria;p__Proteobacteria;c__Gammaproteobacteria;o__Burkholderiales;f__Oxalobacteraceae;g__Oxalobacter;
Sumerlaea	4e-06	1.4e-05	4e-06	2.5e-05	3.5e-05	2.5e-05	2.8e-05	4.3e-05	5.7e-05	3.2e-05	5e-05	2.5e-05	3.5e-05	0.000369	k__Bacteria;p__Sumerlaeota;c__Sumerlaeia;o__Sumerlaeales;f__Sumerlaeaceae;g__Sumerlaea;
1921-02-01	4e-06	0	7e-06	1.1e-05	7e-06	7e-06	7.8e-05	1.4e-05	0	0	4e-06	1.4e-05	0	2.8e-05	k__Bacteria;p__Chloroflexi;c__Ktedonobacteria;o__Ktedonobacterales;f__Ktedonobacteraceae;g__1921-2;
Roseococcus	4e-06	7e-06	1.1e-05	4.3e-05	7e-06	1.1e-05	3.5e-05	7.4e-05	0	7e-06	1.8e-05	1.1e-05	7e-06	7e-06	k__Bacteria;p__Proteobacteria;c__Alphaproteobacteria;o__Acetobacterales;f__Acetobacteraceae;g__Roseococcus;
Qipengyuania	4e-06	4e-06	4e-06	1.8e-05	7e-06	4e-06	0	2.5e-05	1.8e-05	5.3e-05	3.5e-05	1.8e-05	0	2.1e-05	k__Bacteria;p__Proteobacteria;c__Alphaproteobacteria;o__Sphingomonadales;f__Sphingomonadaceae;g__Qipengyuania;
Anaeromusa-Anaeroarcus	4e-06	2.8e-05	4e-06	1.1e-05	1.1e-05	0	4e-06	1.4e-05	7e-06	1.1e-05	6.4e-05	5.3e-05	1.1e-05	0	k__Bacteria;p__Firmicutes;c__Negativicutes;o__Veillonellales-Selenomonadales;f__Sporomusaceae;g__Anaeromusa-Anaeroarcus;
Propioniciclava	4e-06	0	1.1e-05	4e-06	1.8e-05	0	7e-06	2.8e-05	4e-06	0	0	0	1.1e-05	0	k__Bacteria;p__Actinobacteria;c__unidentified_Actinobacteria;o__Propionibacteriales;f__Propionibacteriaceae;g__Propioniciclava;
Fluviicola	4e-06	0	4e-06	7e-06	0	0	4e-06	4e-06	1.8e-05	0	2.1e-05	3.2e-05	1.1e-05	7e-06	k__Bacteria;p__Bacteroidota;c__Bacteroidia;o__Flavobacteriales;f__Crocinitomicaceae;g__Fluviicola;
Rhodopseudomonas	4e-06	1.8e-05	4e-06	4e-06	1.4e-05	7e-06	1.8e-05	1.8e-05	7e-06	2.1e-05	0	4e-06	0	1.4e-05	k__Bacteria;p__Proteobacteria;c__Alphaproteobacteria;o__Rhizobiales;f__Xanthobacteraceae;g__Rhodopseudomonas;
Thauera	4e-06	0	0	0	4e-06	0	0	2.1e-05	1.1e-05	0	0	0	0	0	k__Bacteria;p__Proteobacteria;c__Gammaproteobacteria;o__Burkholderiales;f__Rhodocyclaceae;g__Thauera;
Rivicola	4e-06	2.1e-05	2.8e-05	4e-06	7e-06	1.8e-05	0	7e-06	0	1.1e-05	2.5e-05	1.4e-05	1.4e-05	0	k__Bacteria;p__Proteobacteria;c__Gammaproteobacteria;o__Burkholderiales;f__Aquaspirillaceae;g__Rivicola;
Leptospira	4e-06	2.1e-05	1.8e-05	3.5e-05	1.1e-05	4e-06	1.1e-05	2.8e-05	5.3e-05	7e-06	3.5e-05	5.3e-05	7e-06	0	k__Bacteria;p__Spirochaetota;c__Leptospirae;o__Leptospirales;f__Leptospiraceae;g__Leptospira;
TC1	4e-06	0	1.8e-05	4e-06	0	7e-06	7e-06	1.1e-05	1.1e-05	1.8e-05	0	0	7e-06	7e-06	k__Bacteria;p__Firmicutes;c__Desulfitobacteriia;o__Desulfitobacteriales;f__unidentified_Desulfitobacteriales;g__TC1;
Plot4-2H12	4e-06	0	0	0	4e-06	0	0	2.1e-05	1.1e-05	1.1e-05	4e-06	0	4e-06	6.4e-05	k__Bacteria;p__Proteobacteria;c__Alphaproteobacteria;o__Sphingomonadales;f__Sphingomonadaceae;g__Plot4-2H12;
Endomicrobium	4e-06	4e-06	0	7e-06	1.4e-05	1.1e-05	7e-06	4e-06	1.1e-05	4e-06	0	4e-06	4e-06	4.3e-05	k__Bacteria;p__Elusimicrobiota;c__Endomicrobia;o__Endomicrobiales;f__Endomicrobiaceae;g__Endomicrobium;
Rhodoluna	4e-06	4e-06	1.1e-05	1.4e-05	3.5e-05	4e-06	1.8e-05	1.8e-05	1.8e-05	3.5e-05	3.5e-05	2.8e-05	3.9e-05	2.1e-05	k__Bacteria;p__Actinobacteria;c__unidentified_Actinobacteria;o__Micrococcales;f__Microbacteriaceae;g__Rhodoluna;
unidentified_mle1-27	4e-06	1.8e-05	3.2e-05	7e-06	1.8e-05	4e-06	4e-06	7e-06	1.4e-05	2.1e-05	2.5e-05	2.1e-05	1.8e-05	4.3e-05	k__Bacteria;p__Myxococcota;c__Polyangia;o__mle1-27;f__unidentified_mle1-27;g__unidentified_mle1-27;
unidentified_Caulobacteraceae	4e-06	4e-06	4e-06	4e-06	4e-06	1.8e-05	7e-06	1.8e-05	2.8e-05	7e-06	7e-06	4e-06	4e-06	5e-05	k__Bacteria;p__unidentified_Bacteria;c__Alphaproteobacteria;o__Caulobacterales;f__Caulobacteraceae;g__unidentified_Caulobacteraceae;
Leptothrix	4e-06	1.4e-05	4e-06	1.8e-05	1.1e-05	4e-06	2.5e-05	2.1e-05	0	4e-06	2.1e-05	7e-06	1.1e-05	0	k__Bacteria;p__Proteobacteria;c__Gammaproteobacteria;o__Burkholderiales;f__Comamonadaceae;g__Leptothrix;
unidentified_JG30-KF-CM45	4e-06	1.1e-05	0	4e-06	4e-06	0	0	1.1e-05	7e-06	0	0	0	0	0	k__Bacteria;p__Chloroflexi;c__Chloroflexia;o__Thermomicrobiales;f__JG30-KF-CM45;g__unidentified_JG30-KF-CM45;
Rhodovastum	4e-06	0	0	4e-06	0	7e-06	1.1e-05	1.1e-05	0	0	0	0	0	0	k__Bacteria;p__Proteobacteria;c__Alphaproteobacteria;o__Acetobacterales;f__Acetobacteraceae;g__Rhodovastum;
Pedococcus-Phycicoccus	4e-06	1.1e-05	4e-06	4.3e-05	0	0	1.8e-05	2.5e-05	2.8e-05	2.1e-05	4e-06	7e-06	4e-06	0	k__Bacteria;p__Actinobacteria;c__unidentified_Actinobacteria;o__Micrococcales;f__Intrasporangiaceae;g__Pedococcus-Phycicoccus;
RS25G	4e-06	4e-06	0	1.1e-05	1.1e-05	7e-06	7e-06	1.1e-05	2.1e-05	4e-06	7e-06	1.4e-05	1.1e-05	0	k__Bacteria;p__Verrucomicrobiota;c__Verrucomicrobiae;o__Pedosphaerales;f__Pedosphaeraceae;g__RS25G;
Sporacetigenium	4e-06	7e-06	4e-06	7e-06	0	1.4e-05	0	7e-06	1.4e-05	4e-06	0	7e-06	7e-06	5.7e-05	k__Bacteria;p__Firmicutes;c__Clostridia;o__Peptostreptococcales-Tissierellales;f__Peptostreptococcaceae;g__Sporacetigenium;
Oscillatoria_SAG_1459-8	4e-06	1.4e-05	4e-06	1.8e-05	1.4e-05	0	0	4e-06	0	1.4e-05	0	0	7e-06	0	k__Bacteria;p__Cyanobacteria;c__Cyanobacteriia;o__Leptolyngbyales;f__Leptolyngbyaceae;g__Oscillatoria_SAG_1459-8;
IheB3-7	4e-06	0	0	4e-06	0	7e-06	0	0	4e-06	1.1e-05	0	1.1e-05	1.1e-05	0	k__Bacteria;p__Bacteroidota;c__Ignavibacteria;o__Ignavibacteriales;f__Melioribacteraceae;g__IheB3-7;
Insolitispirillum	4e-06	4e-06	1.8e-05	1.1e-05	1.8e-05	1.1e-05	0	4e-06	1.8e-05	4.6e-05	3.5e-05	1.1e-05	1.1e-05	0	k__Bacteria;p__Proteobacteria;c__Alphaproteobacteria;o__Rhodospirillales;f__Rhodospirillaceae;g__Insolitispirillum;
Solitalea	4e-06	0	4e-06	4e-06	4e-06	4e-06	0	0	0	0	2.5e-05	1.4e-05	0	2.8e-05	k__Bacteria;p__Bacteroidota;c__Bacteroidia;o__Sphingobacteriales;f__Sphingobacteriaceae;g__Solitalea;
Nonomuraea	4e-06	0	7e-06	7e-06	0	0	0	0	0	0	7e-06	0	1.1e-05	0	k__Bacteria;p__Actinobacteria;c__unidentified_Actinobacteria;o__Streptosporangiales;f__Streptosporangiaceae;g__Nonomuraea;
Rubritepida	4e-06	7e-06	0	0	0	1.1e-05	0	1.1e-05	4e-06	1.4e-05	4e-06	0	0	3.5e-05	k__Bacteria;p__Proteobacteria;c__Alphaproteobacteria;o__Acetobacterales;f__Acetobacteraceae;g__Rubritepida;
Polycyclovorans	4e-06	0	0	4e-06	1.8e-05	0	7e-06	1.8e-05	7e-06	7e-06	0	7e-06	4e-06	2.1e-05	k__Bacteria;p__Proteobacteria;c__Gammaproteobacteria;o__Salinisphaerales;f__Solimonadaceae;g__Polycyclovorans;
Syntrophus	4e-06	1.4e-05	0	0	0	0	0	0	7e-06	4e-06	0	4e-06	0	1.4e-05	k__Bacteria;p__Desulfobacterota;c__Syntrophia;o__Syntrophales;f__Syntrophaceae;g__Syntrophus;
Monoglobus	4e-06	0	0	1.1e-05	0	1.1e-05	4e-06	7e-06	4e-06	0	0	7e-06	7e-06	1.4e-05	k__Bacteria;p__Firmicutes;c__Clostridia;o__Monoglobales;f__Monoglobaceae;g__Monoglobus;
Pantalinema	4e-06	1.4e-05	1.1e-05	4e-06	0	0	4e-06	0	0	0	0	0	0	0	k__Bacteria;p__Cyanobacteria;c__Cyanobacteriia;o__Leptolyngbyales;f__Leptolyngbyaceae;g__Pantalinema;
Ellin517	4e-06	2.1e-05	4e-06	1.1e-05	1.4e-05	7e-06	7e-06	2.1e-05	0	1.1e-05	7e-06	4e-06	7e-06	5e-05	k__Bacteria;p__Verrucomicrobiota;c__Verrucomicrobiae;o__Pedosphaerales;f__Pedosphaeraceae;g__Ellin517;
Aliterella	4e-06	4e-06	7e-06	4e-06	0	0	4e-06	7e-06	1.1e-05	4e-06	4e-06	7e-06	4e-06	0	k__Bacteria;p__Cyanobacteria;c__Cyanobacteriia;o__Cyanobacteriales;f__Chroococcidiopsaceae;g__Aliterella;
Streptosporangium	4e-06	0	4e-06	0	7e-06	0	0	7e-06	0	4e-06	7e-06	4e-06	0	1.4e-05	k__Bacteria;p__Actinobacteria;c__unidentified_Actinobacteria;o__Streptosporangiales;f__Streptosporangiaceae;g__Streptosporangium;
Anaerosporobacter	4e-06	0	0	0	0	0	0	0	0	4e-06	7e-06	0	0	0	k__Bacteria;p__Firmicutes;c__Clostridia;o__Lachnospirales;f__Lachnospiraceae;g__Anaerosporobacter;
unidentified_WWE3	4e-06	4e-06	7e-06	0	0	0	4e-06	0	0	1.1e-05	0	0	0	1.4e-05	k__Bacteria;p__unidentified_Bacteria;c__WWE3;o__unidentified_WWE3;f__unidentified_WWE3;g__unidentified_WWE3;
unidentified_JG30-KF-AS9	4e-06	0	0	7e-06	0	4e-06	0	0	4e-06	0	0	0	0	0	k__Bacteria;p__Chloroflexi;c__Ktedonobacteria;o__Ktedonobacterales;f__JG30-KF-AS9;g__unidentified_JG30-KF-AS9;
Roseimicrobium	4e-06	7e-06	0	4e-06	0	0	0	7e-06	4e-06	1.4e-05	4e-06	4e-06	0	3.5e-05	k__Bacteria;p__Verrucomicrobiota;c__Verrucomicrobiae;o__Verrucomicrobiales;f__Verrucomicrobiaceae;g__Roseimicrobium;
unidentified_CG2-30-50-142	4e-06	0	0	0	4e-06	0	4e-06	0	7e-06	0	4e-06	0	0	7e-06	k__Bacteria;p__Actinobacteriota;c__Coriobacteriia;o__CG2-30-50-142;f__unidentified_CG2-30-50-142;g__unidentified_CG2-30-50-142;
Verticiella	4e-06	0	0	0	0	0	0	1.1e-05	0	0	0	0	0	0	k__Bacteria;p__Proteobacteria;c__Gammaproteobacteria;o__Burkholderiales;f__Alcaligenaceae;g__Verticiella;
Arcicella	4e-06	0	0	0	0	0	0	0	0	0	4e-06	4e-06	1.1e-05	0	k__Bacteria;p__Bacteroidota;c__Bacteroidia;o__Cytophagales;f__Spirosomaceae;g__Arcicella;
Ochrobactrum	4e-06	0	4e-06	1.8e-05	0	7e-06	4e-06	0	7e-06	0	7e-06	4e-06	1.1e-05	0	k__Bacteria;p__Proteobacteria;c__Alphaproteobacteria;o__Rhizobiales;f__Rhizobiaceae;g__Ochrobactrum;
JTB255_marine_benthic_group	4e-06	0	0	4e-06	4e-06	0	0	4e-06	0	0	0	0	0	0	k__Bacteria;p__Proteobacteria;c__Gammaproteobacteria;o__Steroidobacterales;f__Woeseiaceae;g__JTB255_marine_benthic_group;
Woeseia	4e-06	4e-06	0	0	0	0	0	0	0	0	0	0	0	0	k__Bacteria;p__Proteobacteria;c__Gammaproteobacteria;o__Steroidobacterales;f__Woeseiaceae;g__Woeseia;
Planosporangium	4e-06	0	0	0	4e-06	0	0	0	0	0	0	0	0	0	k__Bacteria;p__Actinobacteria;c__unidentified_Actinobacteria;o__Micromonosporales;f__Micromonosporaceae;g__Planosporangium;
Blastopirellula	4e-06	0	4e-06	0	0	0	0	0	0	0	0	0	0	0	k__Bacteria;p__Planctomycetes;c__unidentified_Planctomycetes;o__Pirellulales;f__Pirellulaceae;g__Blastopirellula;
unidentified_Candidatus_Yanofskybacteria	4e-06	0	0	0	0	0	0	0	0	0	0	0	0	0	k__Bacteria;p__Candidatus_Yanofskybacteria;c__unidentified_Candidatus_Yanofskybacteria;o__unidentified_Candidatus_Yanofskybacteria;f__unidentified_Candidatus_Yanofskybacteria;g__unidentified_Candidatus_Yanofskybacteria;
Eikenella	4e-06	0	0	4e-06	0	0	0	0	0	0	0	0	0	0	k__Bacteria;p__Proteobacteria;c__Gammaproteobacteria;o__Burkholderiales;f__Neisseriaceae;g__Eikenella;
Rikenellaceae_RC9_gut_group	0	0	0	0	0	0	0	0	0	1.1e-05	0.00017	1.4e-05	4.6e-05	0	k__Bacteria;p__Bacteroidota;c__Bacteroidia;o__Bacteroidales;f__Rikenellaceae;g__Rikenellaceae_RC9_gut_group;
Porphyromonas	0	0	0	0	0	0	0	0	0	4e-06	0.000138	7e-06	4e-06	0	k__Bacteria;p__Bacteroidota;c__Bacteroidia;o__Bacteroidales;f__Porphyromonadaceae;g__Porphyromonas;
Macellibacteroides	0	4e-06	1.1e-05	1.1e-05	2.8e-05	3.9e-05	1.8e-05	1.4e-05	1.1e-05	4e-06	1.4e-05	4e-06	0.000131	0	k__Bacteria;p__Bacteroidota;c__Bacteroidia;o__Bacteroidales;f__Tannerellaceae;g__Macellibacteroides;
Bergeyella	0	0	0	0	0	0	0	0	0	0	9.2e-05	0	0	0	k__Bacteria;p__Bacteroidota;c__Bacteroidia;o__Flavobacteriales;f__Weeksellaceae;g__Bergeyella;
Salinicoccus	0	0	0	0	0	0	0	0	0	0	9.9e-05	7e-06	0	0	k__Bacteria;p__Firmicutes;c__Bacilli;o__Staphylococcales;f__Staphylococcaceae;g__Salinicoccus;
Sutterella	0	4e-06	0	0	0	0	0	0	0	0	8.9e-05	0	1.1e-05	0	k__Bacteria;p__Proteobacteria;c__Gammaproteobacteria;o__Burkholderiales;f__Sutterellaceae;g__Sutterella;
dgA-11_gut_group	0	0	0	0	0	0	0	0	0	0	8.9e-05	4e-06	0	0	k__Bacteria;p__Bacteroidota;c__Bacteroidia;o__Bacteroidales;f__Rikenellaceae;g__dgA-11_gut_group;
Mobilitalea	0	4e-06	1.1e-05	0	1.1e-05	4e-06	2.5e-05	1.1e-05	2.1e-05	0.000106	2.8e-05	2.1e-05	3.2e-05	7e-06	k__Bacteria;p__Firmicutes;c__Clostridia;o__Lachnospirales;f__Lachnospiraceae;g__Mobilitalea;
Prevotella_7	0	7e-06	0	0	0	0	0	0	0	1.1e-05	7.8e-05	0	4e-06	0	k__Bacteria;p__Bacteroidota;c__Bacteroidia;o__Bacteroidales;f__Prevotellaceae;g__Prevotella_7;
Atopostipes	0	4e-06	0	4e-06	0	4e-06	0	4e-06	0	1.4e-05	7.4e-05	4e-06	2.1e-05	0	k__Bacteria;p__Firmicutes;c__Bacilli;o__Lactobacillales;f__Carnobacteriaceae;g__Atopostipes;
Faecalibacterium	0	0	0	0	0	0	0	0	0	7e-06	9.6e-05	1.8e-05	2.1e-05	0	k__Bacteria;p__Firmicutes;c__Clostridia;o__Oscillospirales;f__Ruminococcaceae;g__Faecalibacterium;
Subdoligranulum	0	0	0	0	0	0	0	0	0	7e-06	6.7e-05	3.5e-05	4e-06	0	k__Bacteria;p__Firmicutes;c__Clostridia;o__Oscillospirales;f__Ruminococcaceae;g__Subdoligranulum;
UCG-002	0	0	0	0	0	0	0	0	0	4e-06	6.7e-05	1.8e-05	2.1e-05	0	k__Bacteria;p__Firmicutes;c__Clostridia;o__Oscillospirales;f__Oscillospiraceae;g__UCG-002;
Auricoccus-Abyssicoccus	0	0	0	0	0	0	0	0	0	0	3.9e-05	0	0	0	k__Bacteria;p__Firmicutes;c__Bacilli;o__Staphylococcales;f__Staphylococcaceae;g__Auricoccus-Abyssicoccus;
Bifidobacterium	0	0	0	0	0	0	0	0	0	4e-06	5.3e-05	0	0	0	k__Bacteria;p__Actinobacteria;c__unidentified_Actinobacteria;o__Bifidobacteriales;f__Bifidobacteriaceae;g__Bifidobacterium;
Thermoanaerobaculum	0	0	0	0	0	0	0	0	0	4e-06	4.3e-05	7e-06	0	0	k__Bacteria;p__Acidobacteriota;c__Thermoanaerobaculia;o__Thermoanaerobaculales;f__Thermoanaerobaculaceae;g__Thermoanaerobaculum;
Clostridium_sensu_stricto_6	0	3.5e-05	4.6e-05	4e-06	0	0	4e-06	0	1.4e-05	0	1.1e-05	2.1e-05	7e-06	7e-06	k__Bacteria;p__Firmicutes;c__Clostridia;o__Clostridiales;f__Clostridiaceae;g__Clostridium_sensu_stricto_6;
[Eubacterium]_hallii_group	0	0	0	0	0	0	0	0	0	4e-06	6.7e-05	4e-06	0	0	k__Bacteria;p__Firmicutes;c__Clostridia;o__Lachnospirales;f__Lachnospiraceae;g__[Eubacterium]_hallii_group;
Buchnera	0	0	4e-06	4e-06	0	0	0	0	4e-06	5.7e-05	0	4e-06	0	7e-06	k__Bacteria;p__Proteobacteria;c__Gammaproteobacteria;o__Enterobacterales;f__Morganellaceae;g__Buchnera;
Immundisolibacter	0	2.1e-05	1.4e-05	2.1e-05	1.8e-05	7e-06	2.1e-05	2.8e-05	2.8e-05	5.7e-05	6.7e-05	5.3e-05	1.4e-05	0.000128	k__Bacteria;p__Proteobacteria;c__Gammaproteobacteria;o__Immundisolibacterales;f__Immundisolibacteraceae;g__Immundisolibacter;
Fusicatenibacter	0	0	0	0	0	0	0	0	0	7e-06	3.9e-05	1.8e-05	0	0	k__Bacteria;p__Firmicutes;c__Clostridia;o__Lachnospirales;f__Lachnospiraceae;g__Fusicatenibacter;
Alkanindiges	0	0	0	0	0	0	0	0	1.4e-05	4e-06	0	0	4e-06	8.5e-05	k__Bacteria;p__Proteobacteria;c__Gammaproteobacteria;o__Pseudomonadales;f__Moraxellaceae;g__Alkanindiges;
Pedobacter	0	0	4e-06	1.1e-05	4e-06	0	7e-06	1.1e-05	2.5e-05	1.1e-05	3.2e-05	2.8e-05	4e-06	5e-05	k__Bacteria;p__Bacteroidota;c__Bacteroidia;o__Sphingobacteriales;f__Sphingobacteriaceae;g__Pedobacter;
Desulfatirhabdium	0	0	0	7e-06	0	1.4e-05	7e-06	0	0	0	4e-06	7.8e-05	2.5e-05	0	k__Bacteria;p__Desulfobacterota;c__Desulfobacteria;o__Desulfobacterales;f__Desulfosarcinaceae;g__Desulfatirhabdium;
Terrimicrobium	0	1.1e-05	2.8e-05	4.3e-05	1.8e-05	7e-06	1.8e-05	2.5e-05	7.8e-05	8.5e-05	2.5e-05	7e-06	6.7e-05	7e-06	k__Bacteria;p__Verrucomicrobiota;c__Verrucomicrobiae;o__Chthoniobacterales;f__Terrimicrobiaceae;g__Terrimicrobium;
1959-01-01	0	4e-06	4e-06	0	0	7e-06	3.2e-05	1.8e-05	7e-06	0	4e-06	4e-06	0	0	k__Bacteria;p__Chloroflexi;c__Ktedonobacteria;o__Ktedonobacterales;f__Ktedonobacteraceae;g__1959-1;
GWE2-31-10	0	0	6.4e-05	1.1e-05	0	0	0	7e-06	0	1.1e-05	0	0	0	0	k__Bacteria;p__Spirochaetota;c__Spirochaetia;o__Spirochaetales;f__Spirochaetaceae;g__GWE2-31-10;
Desulfocapsa	0	0	4e-06	2.8e-05	2.8e-05	1.8e-05	1.8e-05	7e-06	1.8e-05	0	0	5.7e-05	7e-06	0	k__Bacteria;p__Desulfobacterota;c__Desulfobulbia;o__Desulfobulbales;f__Desulfocapsaceae;g__Desulfocapsa;
Colidextribacter	0	0	0	0	0	0	0	0	0	7e-06	3.5e-05	4e-06	0	0	k__Bacteria;p__Firmicutes;c__Clostridia;o__Oscillospirales;f__Oscillospiraceae;g__Colidextribacter;
Dorea	0	0	0	0	0	0	0	0	0	1.4e-05	2.8e-05	2.1e-05	0	0	k__Bacteria;p__Firmicutes;c__Clostridia;o__Lachnospirales;f__Lachnospiraceae;g__Dorea;
UCG-009	0	4e-06	1.1e-05	1.4e-05	1.8e-05	7e-06	0	2.5e-05	7e-06	2.8e-05	7e-06	7e-06	4e-06	0	k__Bacteria;p__Firmicutes;c__Clostridia;o__Oscillospirales;f__Butyricicoccaceae;g__UCG-009;
Veillonella	0	0	0	0	0	0	0	0	0	7e-06	3.5e-05	7e-06	4e-06	0	k__Bacteria;p__Firmicutes;c__Negativicutes;o__Veillonellales-Selenomonadales;f__Veillonellaceae;g__Veillonella;
Phaeospirillum	0	0	7e-06	7e-06	2.1e-05	1.4e-05	7e-06	7e-06	0	4e-06	2.8e-05	4e-06	1.1e-05	0	k__Bacteria;p__Proteobacteria;c__Alphaproteobacteria;o__Rhodospirillales;f__Magnetospirillaceae;g__Phaeospirillum;
[Ruminococcus]_torques_group	0	0	0	0	0	0	0	0	0	0	3.2e-05	1.4e-05	0	0	k__Bacteria;p__Firmicutes;c__Clostridia;o__Lachnospirales;f__Lachnospiraceae;g__[Ruminococcus]_torques_group;
Atopobium	0	0	0	0	0	0	0	0	0	0	3.2e-05	4e-06	0	0	k__Bacteria;p__Actinobacteriota;c__Coriobacteriia;o__Coriobacteriales;f__Atopobiaceae;g__Atopobium;
Leucobacter	0	1.4e-05	4e-06	4e-06	7e-06	7e-06	2.5e-05	7e-06	0	1.8e-05	0	4e-06	4e-06	0	k__Bacteria;p__Actinobacteria;c__unidentified_Actinobacteria;o__Micrococcales;f__Microbacteriaceae;g__Leucobacter;
Smithella	0	1.1e-05	7e-06	2.8e-05	0	4e-06	0	0	1.8e-05	2.5e-05	7e-06	1.4e-05	3.9e-05	0.000113	k__Bacteria;p__Desulfobacterota;c__Syntrophia;o__Syntrophales;f__Smithellaceae;g__Smithella;
Symbiobacterium	0	0	0	0	0	0	0	0	0	0	0	2.8e-05	4e-06	0	k__Bacteria;p__Firmicutes;c__Symbiobacteriia;o__Symbiobacteriales;f__Symbiobacteraceae;g__Symbiobacterium;
Peptostreptococcus	0	0	0	4e-06	0	0	0	0	0	1.1e-05	2.8e-05	2.5e-05	4e-06	0	k__Bacteria;p__Firmicutes;c__Clostridia;o__Peptostreptococcales-Tissierellales;f__Peptostreptococcaceae;g__Peptostreptococcus;
Aneurinibacillus	0	0	0	4e-06	0	0	4e-06	4.3e-05	4e-06	0	0	0	0	2.8e-05	k__Bacteria;p__Firmicutes;c__Bacilli;o__Aneurinibacillales;f__Aneurinibacillaceae;g__Aneurinibacillus;
FFCH7168	0	7e-06	4e-06	7e-06	3.5e-05	3.5e-05	3.2e-05	4.3e-05	7e-06	1.4e-05	2.1e-05	5.3e-05	1.1e-05	0	k__Bacteria;p__Chloroflexi;c__Chloroflexia;o__Chloroflexales;f__Chloroflexaceae;g__FFCH7168;
Agathobacter	0	0	0	0	0	0	0	0	0	0	3.2e-05	4e-06	0	0	k__Bacteria;p__Firmicutes;c__Clostridia;o__Lachnospirales;f__Lachnospiraceae;g__Agathobacter;
Zavarzinella	0	1.1e-05	2.1e-05	6.7e-05	2.1e-05	7e-06	2.8e-05	5.7e-05	3.5e-05	6e-05	4.3e-05	4.3e-05	3.2e-05	9.2e-05	k__Bacteria;p__Planctomycetes;c__unidentified_Planctomycetes;o__Gemmatales;f__Gemmataceae;g__Zavarzinella;
Phycisphaera	0	0	0	0	0	0	0	0	0	7e-06	0	0	0	8.5e-05	k__Bacteria;p__Planctomycetota;c__Phycisphaerae;o__Phycisphaerales;f__Phycisphaeraceae;g__Phycisphaera;
Lawsonella	0	7e-06	7e-06	0	0	0	1.1e-05	4e-06	0	7e-06	2.8e-05	0	4e-06	0	k__Bacteria;p__Actinobacteria;c__unidentified_Actinobacteria;o__Corynebacteriales;f__Corynebacteriaceae;g__Lawsonella;
Nubsella	0	0	1.4e-05	1.4e-05	0	7e-06	0	4e-06	7e-06	5.3e-05	0	0	0	0	k__Bacteria;p__Bacteroidota;c__Bacteroidia;o__Sphingobacteriales;f__Sphingobacteriaceae;g__Nubsella;
Aquisphaera	0	0	7e-06	0	0	0	0	0	4e-06	0	0	4e-06	0	0.000113	k__Bacteria;p__Planctomycetes;c__unidentified_Planctomycetes;o__Isosphaerales;f__Isosphaeraceae;g__Aquisphaera;
Anaerolinea	0	0	1.4e-05	3.9e-05	3.5e-05	0	2.1e-05	1.8e-05	5.3e-05	2.1e-05	2.5e-05	3.2e-05	2.1e-05	6.4e-05	k__Bacteria;p__Chloroflexi;c__Anaerolineae;o__Anaerolineales;f__Anaerolineaceae;g__Anaerolinea;
Gilliamella	0	0	0	2.8e-05	1.8e-05	0	7e-06	4e-06	7e-06	0	0	0	0	0	k__Bacteria;p__Proteobacteria;c__Gammaproteobacteria;o__Enterobacterales;f__Orbaceae;g__Gilliamella;
M2PT2-76_termite_group	0	0	0	0	0	0	2.8e-05	0	0	0	7e-06	4e-06	0	0	k__Bacteria;p__Spirochaetota;c__Spirochaetia;o__Spirochaetales;f__Spirochaetaceae;g__M2PT2-76_termite_group;
Crocinitomix	0	4e-06	0	0	2.1e-05	1.1e-05	0	4e-06	7e-06	2.5e-05	4e-06	2.1e-05	4e-06	0	k__Bacteria;p__Bacteroidota;c__Bacteroidia;o__Flavobacteriales;f__Crocinitomicaceae;g__Crocinitomix;
Brevibacterium	0	1.4e-05	1.1e-05	7e-06	4e-06	4e-06	1.8e-05	2.8e-05	7e-06	1.4e-05	0	2.8e-05	0	7e-06	k__Bacteria;p__Actinobacteria;c__unidentified_Actinobacteria;o__Micrococcales;f__Brevibacteriaceae;g__Brevibacterium;
Candidatus_Xiphinematobacter	0	0	4e-06	2.1e-05	1.4e-05	0	0	4e-06	3.9e-05	1.1e-05	1.4e-05	4e-06	7e-06	0.000128	k__Bacteria;p__Verrucomicrobiota;c__Verrucomicrobiae;o__Chthoniobacterales;f__Xiphinematobacteraceae;g__Candidatus_Xiphinematobacter;
Pseudopropionibacterium	0	4e-06	1.8e-05	0	0	0	0	0	0	0	1.4e-05	4e-06	0	0	k__Bacteria;p__Actinobacteria;c__unidentified_Actinobacteria;o__Propionibacteriales;f__Propionibacteriaceae;g__Pseudopropionibacterium;
Breznakia	0	0	0	2.5e-05	1.1e-05	0	4e-06	0	1.8e-05	0	4e-06	0	0	0	k__Bacteria;p__Firmicutes;c__Bacilli;o__Erysipelotrichales;f__Erysipelotrichaceae;g__Breznakia;
Terriglobus	0	0	2.1e-05	0	0	0	0	0	0	0	0	0	0	0	k__Bacteria;p__Acidobacteriota;c__Acidobacteriae;o__Acidobacteriales;f__Acidobacteriaceae_(Subgroup_1);g__Terriglobus;
Methyloterricola	0	0	0	0	0	0	0	0	4e-06	0	0	0	1.4e-05	0	k__Bacteria;p__Proteobacteria;c__Gammaproteobacteria;o__Methylococcales;f__Methylococcaceae;g__Methyloterricola;
FCPS473	0	1.4e-05	1.1e-05	0	1.1e-05	0	1.8e-05	0	1.4e-05	0	7e-06	4e-06	7e-06	3.5e-05	k__Bacteria;p__Chloroflexi;c__Ktedonobacteria;o__Ktedonobacterales;f__Ktedonobacteraceae;g__FCPS473;
hgcI_clade	0	7e-06	1.4e-05	1.8e-05	1.4e-05	1.4e-05	2.1e-05	1.8e-05	1.8e-05	2.1e-05	2.5e-05	1.8e-05	1.1e-05	1.4e-05	k__Bacteria;p__Actinobacteria;c__unidentified_Actinobacteria;o__Frankiales;f__Sporichthyaceae;g__hgcI_clade;
Shimazuella	0	0	0	4e-06	4e-06	0	4e-06	3.2e-05	0	1.1e-05	0	4e-06	4e-06	7.8e-05	k__Bacteria;p__Firmicutes;c__Bacilli;o__Thermoactinomycetales;f__Thermoactinomycetaceae;g__Shimazuella;
Planctopirus	0	2.1e-05	7e-06	1.4e-05	0	7e-06	7e-06	0	7e-06	1.1e-05	1.8e-05	2.8e-05	1.4e-05	0	k__Bacteria;p__Planctomycetes;c__unidentified_Planctomycetes;o__Planctomycetales;f__Schlesneriaceae;g__Planctopirus;
unidentified_Saprospiraceae	0	4e-06	4e-06	1.4e-05	7e-06	1.1e-05	0	1.1e-05	1.4e-05	2.1e-05	7e-06	0	0	7e-06	k__Bacteria;p__unidentified_Bacteria;c__Bacteroidia;o__Chitinophagales;f__Saprospiraceae;g__unidentified_Saprospiraceae;
JGI_0001001-H03	0	0	0	1.1e-05	4e-06	0	0	0	4e-06	7e-06	0	0	0	7.8e-05	k__Bacteria;p__Acidobacteriota;c__Blastocatellia;o__Blastocatellales;f__Blastocatellaceae;g__JGI_0001001-H03;
Leptotrichia	0	4e-06	0	0	0	0	0	0	0	1.1e-05	0	7e-06	1.4e-05	0	k__Bacteria;p__Fusobacteriota;c__Fusobacteriia;o__Fusobacteriales;f__Leptotrichiaceae;g__Leptotrichia;
Clostridium_sensu_stricto_5	0	7e-06	2.5e-05	4.6e-05	4e-06	4e-06	0	7e-06	0	4e-06	1.4e-05	4e-06	4e-06	7e-06	k__Bacteria;p__Firmicutes;c__Clostridia;o__Clostridiales;f__Clostridiaceae;g__Clostridium_sensu_stricto_5;
Terribacillus	0	4e-06	2.1e-05	0	0	0	0	1.8e-05	0	0	4e-06	0	4e-06	0	k__Bacteria;p__Firmicutes;c__Bacilli;o__Bacillales;f__Bacillaceae;g__Terribacillus;
Luteitalea	0	1.1e-05	2.1e-05	4.3e-05	7e-06	0	7e-06	1.4e-05	1.8e-05	1.1e-05	1.1e-05	1.4e-05	1.4e-05	9.9e-05	k__Bacteria;p__Acidobacteriota;c__Vicinamibacteria;o__Vicinamibacterales;f__Vicinamibacteraceae;g__Luteitalea;
Procabacter	0	4e-06	1.4e-05	0	0	0	0	0	0	0	0	0	0	0	k__Bacteria;p__Proteobacteria;c__Gammaproteobacteria;o__Burkholderiales;f__Procabacteriaceae;g__Procabacter;
Quadrisphaera	0	2.1e-05	4e-06	1.1e-05	4e-06	0	0	1.1e-05	7e-06	1.4e-05	0	0	0	0	k__Bacteria;p__Actinobacteria;c__unidentified_Actinobacteria;o__Kineosporiales;f__Kineosporiaceae;g__Quadrisphaera;
SH3-11	0	4e-06	1.1e-05	2.8e-05	0	0	4e-06	1.8e-05	7e-06	0	1.4e-05	7e-06	4e-06	2.1e-05	k__Bacteria;p__Verrucomicrobiota;c__Verrucomicrobiae;o__Pedosphaerales;f__Pedosphaeraceae;g__SH3-11;
Aggregatibacter	0	0	0	0	0	0	0	4e-06	0	0	4e-06	4e-06	1.4e-05	0	k__Bacteria;p__Proteobacteria;c__Gammaproteobacteria;o__Enterobacterales;f__Pasteurellaceae;g__Aggregatibacter;
unidentified_IMCC26256	0	0	0	0	4e-06	0	1.4e-05	7e-06	0	1.8e-05	0	7e-06	4e-06	7.8e-05	k__Bacteria;p__Actinobacteriota;c__Acidimicrobiia;o__IMCC26256;f__unidentified_IMCC26256;g__unidentified_IMCC26256;
Craurococcus-Caldovatus	0	1.4e-05	7e-06	0	4e-06	0	7e-06	4e-06	1.8e-05	1.1e-05	0	4e-06	4e-06	1.4e-05	k__Bacteria;p__Proteobacteria;c__Alphaproteobacteria;o__Acetobacterales;f__Acetobacteraceae;g__Craurococcus-Caldovatus;
Alkanibacter	0	0	7e-06	3.2e-05	7e-06	0	0	1.1e-05	7e-06	0	0	0	4e-06	7e-06	k__Bacteria;p__Proteobacteria;c__Gammaproteobacteria;o__Salinisphaerales;f__Solimonadaceae;g__Alkanibacter;
G12-WMSP1	0	0	0	0	0	0	1.1e-05	0	0	0	0	0	0	0	k__Bacteria;p__Chloroflexi;c__Ktedonobacteria;o__Ktedonobacterales;f__Ktedonobacteraceae;g__G12-WMSP1;
Candidatus_Hamiltonella	0	0	0	0	0	0	0	0	4e-06	1.1e-05	0	0	0	1.4e-05	k__Bacteria;p__Proteobacteria;c__Gammaproteobacteria;o__Enterobacterales;f__Morganellaceae;g__Candidatus_Hamiltonella;
Gemella	0	0	0	4e-06	4e-06	0	4e-06	4e-06	0	0	0	4e-06	1.4e-05	0	k__Bacteria;p__Firmicutes;c__Bacilli;o__Staphylococcales;f__Gemellaceae;g__Gemella;
UCG-005	0	0	0	4e-06	4e-06	0	7e-06	0	4e-06	1.1e-05	7e-06	1.4e-05	7e-06	0	k__Bacteria;p__Firmicutes;c__Clostridia;o__Oscillospirales;f__Oscillospiraceae;g__UCG-005;
Ketobacter	0	4e-06	0	4e-06	7e-06	4e-06	4e-06	7e-06	1.4e-05	4e-06	1.4e-05	7e-06	1.1e-05	3.5e-05	k__Bacteria;p__Proteobacteria;c__Gammaproteobacteria;o__Pseudomonadales;f__Alcanivoracaceae;g__Ketobacter;
Filimonas	0	0	7e-06	4e-06	7e-06	0	0	0	0	1.1e-05	2.8e-05	1.4e-05	1.4e-05	3.5e-05	k__Bacteria;p__Bacteroidota;c__Bacteroidia;o__Chitinophagales;f__Chitinophagaceae;g__Filimonas;
Sarcina	0	0	0	0	0	0	0	0	0	0	4e-06	0	1.1e-05	0	k__Bacteria;p__Firmicutes;c__Clostridia;o__Clostridiales;f__Clostridiaceae;g__Sarcina;
unidentified_Microgenomatia	0	0	0	0	7e-06	0	0	0	0	0	4e-06	0	1.1e-05	0	k__Bacteria;p__Candidatus_Collierbacteria;c__Microgenomatia;o__unidentified_Microgenomatia;f__unidentified_Microgenomatia;g__unidentified_Microgenomatia;
Clostridium_sensu_stricto_7	0	0	0	1.1e-05	0	4e-06	0	0	4e-06	0	0	4e-06	0	7e-06	k__Bacteria;p__Firmicutes;c__Clostridia;o__Clostridiales;f__Clostridiaceae;g__Clostridium_sensu_stricto_7;
LD29	0	0	0	1.4e-05	4e-06	0	4e-06	4e-06	4e-06	0	7e-06	7e-06	0	3.5e-05	k__Bacteria;p__Verrucomicrobiota;c__Verrucomicrobiae;o__Chthoniobacterales;f__Chthoniobacteraceae;g__LD29;
Limosilactobacillus	0	0	0	0	0	0	0	0	0	7e-06	1.1e-05	4e-06	1.1e-05	0	k__Bacteria;p__Firmicutes;c__Bacilli;o__Lactobacillales;f__Lactobacillaceae;g__Limosilactobacillus;
unidentified_Parachlamydiaceae	0	0	0	0	0	0	0	0	4e-06	0	0	0	1.1e-05	0	k__Bacteria;p__unidentified_Bacteria;c__unidentified_Bacteria;o__Chlamydiales;f__Parachlamydiaceae;g__unidentified_Parachlamydiaceae;
Chthonomonas	0	0	4e-06	0	0	0	0	0	0	4e-06	4e-06	4e-06	1.1e-05	2.1e-05	k__Bacteria;p__Armatimonadota;c__Chthonomonadetes;o__Chthonomonadales;f__Chthonomonadaceae;g__Chthonomonas;
UKL13-1	0	0	0	4e-06	0	1.1e-05	0	1.1e-05	4e-06	7e-06	1.4e-05	1.8e-05	1.4e-05	0	k__Bacteria;p__Proteobacteria;c__Alphaproteobacteria;o__Caulobacterales;f__Hyphomonadaceae;g__UKL13-1;
Saccharopolyspora	0	7e-06	1.1e-05	0	0	0	4e-06	0	0	0	4e-06	0	7e-06	0	k__Bacteria;p__Actinobacteria;c__unidentified_Actinobacteria;o__Pseudonocardiales;f__Pseudonocardiaceae;g__Saccharopolyspora;
Roseburia	0	0	0	0	0	0	0	0	0	4e-06	4e-06	1.1e-05	0	0	k__Bacteria;p__Firmicutes;c__Clostridia;o__Lachnospirales;f__Lachnospiraceae;g__Roseburia;
Sinomonas	0	4e-06	4e-06	4e-06	1.1e-05	0	0	1.1e-05	0	1.4e-05	1.4e-05	1.4e-05	4e-06	7e-06	k__Bacteria;p__Actinobacteria;c__unidentified_Actinobacteria;o__Micrococcales;f__Micrococcaceae;g__Sinomonas;
Rhodocista	0	0	0	7e-06	0	7e-06	7e-06	0	0	0	1.1e-05	1.1e-05	0	0	k__Bacteria;p__Proteobacteria;c__Alphaproteobacteria;o__Azospirillales;f__Azospirillaceae;g__Rhodocista;
Dechlorosoma	0	0	1.1e-05	4e-06	1.8e-05	0	0	1.1e-05	0	0	0	0	0	0	k__Bacteria;p__Proteobacteria;c__Gammaproteobacteria;o__Burkholderiales;f__Rhodocyclaceae;g__Dechlorosoma;
Dyadobacter	0	4e-06	0	0	4e-06	0	0	0	0	1.4e-05	0	1.1e-05	7e-06	0	k__Bacteria;p__Bacteroidota;c__Bacteroidia;o__Cytophagales;f__Spirosomaceae;g__Dyadobacter;
C1-B045	0	0	0	7e-06	7e-06	4e-06	7e-06	7e-06	4e-06	4e-06	7e-06	4e-06	7e-06	2.8e-05	k__Bacteria;p__Proteobacteria;c__Gammaproteobacteria;o__Pseudomonadales;f__Porticoccaceae;g__C1-B045;
Lechevalieria	0	4e-06	2.1e-05	1.4e-05	0	0	0	0	0	7e-06	1.4e-05	0	0	3.5e-05	k__Bacteria;p__Actinobacteria;c__unidentified_Actinobacteria;o__Pseudonocardiales;f__Pseudonocardiaceae;g__Lechevalieria;
UCG-004	0	0	0	0	0	0	0	0	0	0	0	1.1e-05	0	0	k__Bacteria;p__Firmicutes;c__Bacilli;o__Erysipelotrichales;f__Erysipelatoclostridiaceae;g__UCG-004;
unidentified_Caloramatoraceae	0	0	0	0	7e-06	1.1e-05	0	2.1e-05	7e-06	0	4e-06	0	1.1e-05	1.4e-05	k__Bacteria;p__unidentified_Bacteria;c__Clostridia;o__Clostridiales;f__Caloramatoraceae;g__unidentified_Caloramatoraceae;
Patulibacter	0	0	0	0	0	0	7e-06	0	0	0	4e-06	1.8e-05	4e-06	0	k__Bacteria;p__Actinobacteriota;c__Thermoleophilia;o__Solirubrobacterales;f__Solirubrobacteraceae;g__Patulibacter;
Effusibacillus	0	0	0	1.4e-05	4e-06	1.1e-05	1.1e-05	1.4e-05	1.1e-05	7e-06	0	4e-06	4e-06	0	k__Bacteria;p__Firmicutes;c__Bacilli;o__Alicyclobacillales;f__Alicyclobacillaceae;g__Effusibacillus;
AKYG587	0	0	0	0	0	0	0	0	0	0	0	0	0	2.1e-05	k__Bacteria;p__Planctomycetota;c__Phycisphaerae;o__Phycisphaerales;f__Phycisphaeraceae;g__AKYG587;
Luedemannella	0	0	0	0	0	0	1.1e-05	0	0	0	0	0	0	0	k__Bacteria;p__Actinobacteria;c__unidentified_Actinobacteria;o__Micromonosporales;f__Micromonosporaceae;g__Luedemannella;
Empedobacter	0	0	0	0	0	0	7e-06	0	0	7e-06	0	0	0	2.1e-05	k__Bacteria;p__Bacteroidota;c__Bacteroidia;o__Flavobacteriales;f__Weeksellaceae;g__Empedobacter;
Cryptanaerobacter	0	0	0	4e-06	0	0	0	0	1.4e-05	0	1.1e-05	0	0	7e-06	k__Bacteria;p__Firmicutes;c__Desulfotomaculia;o__Desulfotomaculales;f__Pelotomaculaceae;g__Cryptanaerobacter;
Verrucomicrobium	0	0	0	1.4e-05	4e-06	0	1.1e-05	1.1e-05	1.4e-05	1.1e-05	1.1e-05	4e-06	4e-06	4.3e-05	k__Bacteria;p__Verrucomicrobiota;c__Verrucomicrobiae;o__Verrucomicrobiales;f__Verrucomicrobiaceae;g__Verrucomicrobium;
Alkalibacter	0	0	1.1e-05	0	1.1e-05	0	0	0	4e-06	4e-06	7e-06	0	1.1e-05	0	k__Bacteria;p__Firmicutes;c__Clostridia;o__Eubacteriales;f__Alkalibacteraceae;g__Alkalibacter;
Longimycelium	0	0	0	0	0	0	1.4e-05	1.1e-05	1.1e-05	0	4e-06	0	0	2.8e-05	k__Bacteria;p__Actinobacteria;c__unidentified_Actinobacteria;o__Pseudonocardiales;f__Pseudonocardiaceae;g__Longimycelium;
Peptococcus	0	0	0	0	0	0	0	0	0	0	0	0	1.1e-05	0	k__Bacteria;p__Firmicutes;c__Clostridia;o__Peptococcales;f__Peptococcaceae;g__Peptococcus;
Parafilimonas	0	0	0	7e-06	0	0	0	0	0	4e-06	0	0	0	5.7e-05	k__Bacteria;p__Bacteroidota;c__Bacteroidia;o__Chitinophagales;f__Chitinophagaceae;g__Parafilimonas;
Sedimentibacter	0	4e-06	0	0	4e-06	4e-06	1.1e-05	4e-06	0	1.1e-05	7e-06	0	4e-06	2.1e-05	k__Bacteria;p__Firmicutes;c__Clostridia;o__Peptostreptococcales-Tissierellales;f__Sedimentibacteraceae;g__Sedimentibacter;
[Eubacterium]_xylanophilum_group	0	0	0	0	0	0	0	0	0	0	0	0	1.1e-05	0	k__Bacteria;p__Firmicutes;c__Clostridia;o__Lachnospirales;f__Lachnospiraceae;g__[Eubacterium]_xylanophilum_group;
Tuwongella	0	4e-06	0	4e-06	0	0	0	0	0	0	0	0	1.1e-05	0	k__Bacteria;p__Planctomycetes;c__unidentified_Planctomycetes;o__Gemmatales;f__Gemmataceae;g__Tuwongella;
Acetanaerobacterium	0	0	4e-06	1.8e-05	4e-06	0	2.1e-05	0	1.8e-05	4e-06	0	0	0	0	k__Bacteria;p__Firmicutes;c__Clostridia;o__Oscillospirales;f__Ethanoligenenaceae;g__Acetanaerobacterium;
Parvibaculum	0	0	0	0	7e-06	4e-06	0	1.1e-05	4e-06	0	0	4e-06	0	1.4e-05	k__Bacteria;p__Proteobacteria;c__Alphaproteobacteria;o__Parvibaculales;f__Parvibaculaceae;g__Parvibaculum;
Symphothece_PCC-7002	0	0	0	1.1e-05	0	0	0	0	0	4e-06	0	0	0	0	k__Bacteria;p__Cyanobacteria;c__Cyanobacteriia;o__Cyanobacteriales;f__Cyanobacteriaceae;g__Symphothece_PCC-7002;
Alkaliphilus	0	0	0	0	0	0	1.1e-05	1.1e-05	7e-06	7e-06	0	0	0	2.1e-05	k__Bacteria;p__Firmicutes;c__Clostridia;o__Peptostreptococcales-Tissierellales;f__unidentified_Peptostreptococcales-Tissierellales;g__Alkaliphilus;
Actinophytocola	0	1.1e-05	4e-06	4e-06	0	4e-06	0	1.1e-05	4e-06	0	1.4e-05	4e-06	0	2.1e-05	k__Bacteria;p__Actinobacteria;c__unidentified_Actinobacteria;o__Pseudonocardiales;f__Pseudonocardiaceae;g__Actinophytocola;
Pseudoclavibacter	0	4e-06	0	0	0	0	0	2.1e-05	0	0	0	7e-06	4e-06	0	k__Bacteria;p__Actinobacteria;c__unidentified_Actinobacteria;o__Micrococcales;f__Microbacteriaceae;g__Pseudoclavibacter;
Crossiella	0	4e-06	0	0	4e-06	0	0	4e-06	0	0	0	4e-06	4e-06	2.8e-05	k__Bacteria;p__Actinobacteria;c__unidentified_Actinobacteria;o__Pseudonocardiales;f__Pseudonocardiaceae;g__Crossiella;
Kineococcus	0	4e-06	4e-06	0	0	4e-06	4e-06	7e-06	4e-06	2.5e-05	4e-06	0	1.1e-05	0	k__Bacteria;p__Actinobacteria;c__unidentified_Actinobacteria;o__Kineosporiales;f__Kineosporiaceae;g__Kineococcus;
Leptolinea	0	4e-06	0	0	4e-06	0	0	0	1.1e-05	0	4e-06	7e-06	0	3.5e-05	k__Bacteria;p__Chloroflexi;c__Anaerolineae;o__Anaerolineales;f__Anaerolineaceae;g__Leptolinea;
Candidatus_Methylomirabilis	0	0	0	0	0	0	1.1e-05	0	4e-06	0	0	0	0	0	k__Bacteria;p__Methylomirabilota;c__Methylomirabilia;o__Methylomirabilales;f__Methylomirabilaceae;g__Candidatus_Methylomirabilis;
Nitrolancea	0	0	0	1.1e-05	0	0	0	0	7e-06	0	0	4e-06	0	0	k__Bacteria;p__Chloroflexi;c__Chloroflexia;o__Thermomicrobiales;f__Thermomicrobiaceae;g__Nitrolancea;
Singulisphaera	0	4e-06	0	1.8e-05	4e-06	0	1.4e-05	4e-06	4e-06	4e-06	0	4e-06	1.1e-05	0	k__Bacteria;p__Planctomycetes;c__unidentified_Planctomycetes;o__Isosphaerales;f__Isosphaeraceae;g__Singulisphaera;
Pseudokineococcus	0	0	0	0	0	7e-06	0	4e-06	4e-06	0	0	0	0	0	k__Bacteria;p__Actinobacteria;c__unidentified_Actinobacteria;o__Kineosporiales;f__Kineosporiaceae;g__Pseudokineococcus;
Peptoniphilus	0	0	4e-06	0	0	0	0	0	0	7e-06	0	7e-06	0	0	k__Bacteria;p__Firmicutes;c__Clostridia;o__Peptostreptococcales-Tissierellales;f__Family_XI;g__Peptoniphilus;
Hypnocyclicus	0	1.1e-05	1.1e-05	4e-06	0	4e-06	4e-06	0	0	0	7e-06	1.4e-05	7e-06	2.1e-05	k__Bacteria;p__Fusobacteriota;c__Fusobacteriia;o__Fusobacteriales;f__Leptotrichiaceae;g__Hypnocyclicus;
Phormidium_IAM_M-71	0	0	0	1.1e-05	0	0	0	0	0	0	0	4e-06	0	0	k__Bacteria;p__Cyanobacteria;c__Cyanobacteriia;o__Cyanobacteriales;f__Phormidiaceae;g__Phormidium_IAM_M-71;
Dehalogenimonas	0	0	0	0	0	0	0	0	0	0	0	0	1.1e-05	0	k__Bacteria;p__Chloroflexi;c__Dehalococcoidia;o__Dehalococcoidales;f__Dehalococcoidaceae;g__Dehalogenimonas;
Brevifollis	0	4e-06	0	4e-06	0	0	4e-06	0	4e-06	4e-06	4e-06	0	7e-06	0	k__Bacteria;p__Verrucomicrobiota;c__Verrucomicrobiae;o__Verrucomicrobiales;f__Verrucomicrobiaceae;g__Brevifollis;
Prevotellaceae_UCG-003	0	0	0	0	0	0	0	0	0	0	7e-06	0	0	0	k__Bacteria;p__Bacteroidota;c__Bacteroidia;o__Bacteroidales;f__Prevotellaceae;g__Prevotellaceae_UCG-003;
Capnocytophaga	0	0	0	0	0	0	0	0	0	0	1.1e-05	0	7e-06	0	k__Bacteria;p__Bacteroidota;c__Bacteroidia;o__Flavobacteriales;f__Flavobacteriaceae;g__Capnocytophaga;
Geobacillus	0	0	0	0	0	0	0	0	7e-06	0	0	0	0	1.4e-05	k__Bacteria;p__Firmicutes;c__Bacilli;o__Bacillales;f__Bacillaceae;g__Geobacillus;
unidentified_Candidatus_Kaiserbacteria	0	4e-06	0	0	0	0	0	0	0	0	7e-06	0	7e-06	0	k__Bacteria;p__Candidatus_Kaiserbacteria;c__unidentified_Candidatus_Kaiserbacteria;o__unidentified_Candidatus_Kaiserbacteria;f__unidentified_Candidatus_Kaiserbacteria;g__unidentified_Candidatus_Kaiserbacteria;
Weissella	0	0	0	0	0	4e-06	0	0	0	0	0	0	7e-06	7e-06	k__Bacteria;p__Firmicutes;c__Bacilli;o__Lactobacillales;f__Lactobacillaceae;g__Weissella;
Caedibacter	0	0	0	4e-06	0	0	0	7e-06	0	0	0	0	0	0	k__Bacteria;p__Proteobacteria;c__Alphaproteobacteria;o__Caedibacterales;f__Caedibacteraceae;g__Caedibacter;
1174-901-12	0	0	0	0	0	0	0	0	0	7e-06	0	0	0	0	k__Bacteria;p__Proteobacteria;c__Alphaproteobacteria;o__Rhizobiales;f__Beijerinckiaceae;g__1174-901-12;
Dialister	0	0	0	0	0	0	0	0	0	0	0	0	1.1e-05	0	k__Bacteria;p__Firmicutes;c__Negativicutes;o__Veillonellales-Selenomonadales;f__Veillonellaceae;g__Dialister;
Ornithinimicrobium	0	1.1e-05	1.1e-05	0	0	0	0	7e-06	7e-06	7e-06	0	0	0	1.4e-05	k__Bacteria;p__Actinobacteria;c__unidentified_Actinobacteria;o__Micrococcales;f__Intrasporangiaceae;g__Ornithinimicrobium;
GKS98_freshwater_group	0	4e-06	0	1.4e-05	7e-06	7e-06	4e-06	4e-06	0	4e-06	0	4e-06	7e-06	2.8e-05	k__Bacteria;p__Proteobacteria;c__Gammaproteobacteria;o__Burkholderiales;f__Alcaligenaceae;g__GKS98_freshwater_group;
Arsenicibacter	0	0	0	0	0	0	0	0	0	7e-06	0	0	0	0	k__Bacteria;p__Bacteroidota;c__Bacteroidia;o__Cytophagales;f__Spirosomaceae;g__Arsenicibacter;
Cnuella	0	0	0	0	0	0	0	4e-06	0	0	0	1.4e-05	0	0	k__Bacteria;p__Bacteroidota;c__Bacteroidia;o__Chitinophagales;f__Chitinophagaceae;g__Cnuella;
Rudaea	0	7e-06	0	0	0	0	0	0	0	0	0	0	0	0	k__Bacteria;p__Proteobacteria;c__Gammaproteobacteria;o__Xanthomonadales;f__Rhodanobacteraceae;g__Rudaea;
Ruminococcus	0	0	0	0	0	0	0	0	0	0	4e-06	4e-06	7e-06	0	k__Bacteria;p__Firmicutes;c__Clostridia;o__Oscillospirales;f__Ruminococcaceae;g__Ruminococcus;
Melghirimyces	0	0	0	4e-06	0	0	0	4e-06	0	0	0	0	4e-06	1.4e-05	k__Bacteria;p__Firmicutes;c__Bacilli;o__Thermoactinomycetales;f__Thermoactinomycetaceae;g__Melghirimyces;
Pir2_lineage	0	7e-06	0	0	4e-06	0	4e-06	4e-06	0	4e-06	7e-06	7e-06	0	0	k__Bacteria;p__Planctomycetes;c__unidentified_Planctomycetes;o__Pirellulales;f__Pirellulaceae;g__Pir2_lineage;
Alterococcus	0	0	7e-06	0	4e-06	0	0	0	4e-06	0	0	0	0	0	k__Bacteria;p__Verrucomicrobiota;c__Verrucomicrobiae;o__Opitutales;f__Opitutaceae;g__Alterococcus;
Stackebrandtia	0	0	0	0	0	0	7e-06	0	0	0	0	0	0	0	k__Bacteria;p__Actinobacteria;c__unidentified_Actinobacteria;o__Micromonosporales;f__Micromonosporaceae;g__Stackebrandtia;
IheB2-23	0	0	4e-06	7e-06	0	0	0	0	0	4e-06	0	0	0	0	k__Bacteria;p__Proteobacteria;c__Gammaproteobacteria;o__Methylococcales;f__Methylomonadaceae;g__IheB2-23;
Methyloversatilis	0	0	0	0	7e-06	0	0	0	0	0	0	0	0	0	k__Bacteria;p__Proteobacteria;c__Gammaproteobacteria;o__Burkholderiales;f__Rhodocyclaceae;g__Methyloversatilis;
Methylopila	0	7e-06	0	0	0	0	7e-06	0	0	0	0	0	0	0	k__Bacteria;p__Proteobacteria;c__Alphaproteobacteria;o__Rhizobiales;f__Methylopilaceae;g__Methylopila;
Stenotrophobacter	0	0	4e-06	0	0	0	0	7e-06	0	7e-06	4e-06	0	0	3.5e-05	k__Bacteria;p__Acidobacteriota;c__Blastocatellia;o__Blastocatellales;f__Blastocatellaceae;g__Stenotrophobacter;
UTCFX1	0	0	0	0	0	0	0	7e-06	0	0	0	0	0	0	k__Bacteria;p__Chloroflexi;c__Anaerolineae;o__Anaerolineales;f__Anaerolineaceae;g__UTCFX1;
Nodosilinea_PCC-7104	0	0	0	4e-06	0	0	0	0	0	1.4e-05	4e-06	0	7e-06	0	k__Bacteria;p__Cyanobacteria;c__Cyanobacteriia;o__Phormidesmiales;f__Nodosilineaceae;g__Nodosilinea_PCC-7104;
Amnipila	0	0	0	7e-06	0	0	0	0	4e-06	0	0	0	0	0	k__Bacteria;p__Firmicutes;c__Clostridia;o__Peptostreptococcales-Tissierellales;f__Anaerovoracaceae;g__Amnipila;
MN_122.2a	0	0	0	0	0	0	7e-06	0	0	0	0	0	0	0	k__Bacteria;p__Proteobacteria;c__Alphaproteobacteria;o__Sphingomonadales;f__Sphingomonadaceae;g__MN_122.2a;
Risungbinella	0	0	0	0	0	0	0	7e-06	4e-06	0	0	0	4e-06	0	k__Bacteria;p__Firmicutes;c__Bacilli;o__Thermoactinomycetales;f__Thermoactinomycetaceae;g__Risungbinella;
Anaerocolumna	0	0	0	4e-06	4e-06	0	0	0	0	0	0	0	0	1.4e-05	k__Bacteria;p__Firmicutes;c__Clostridia;o__Lachnospirales;f__Lachnospiraceae;g__Anaerocolumna;
Lachnospiraceae_NK4A136_group	0	0	0	0	0	0	0	0	0	4e-06	0	0	1.1e-05	0	k__Bacteria;p__Firmicutes;c__Clostridia;o__Lachnospirales;f__Lachnospiraceae;g__Lachnospiraceae_NK4A136_group;
Curvibacter	0	0	0	0	0	0	0	7e-06	4e-06	0	0	0	0	0	k__Bacteria;p__Proteobacteria;c__Gammaproteobacteria;o__Burkholderiales;f__Comamonadaceae;g__Curvibacter;
Lachnospiraceae_ND3007_group	0	0	0	0	0	0	0	0	0	4e-06	1.1e-05	0	7e-06	0	k__Bacteria;p__Firmicutes;c__Clostridia;o__Lachnospirales;f__Lachnospiraceae;g__Lachnospiraceae_ND3007_group;
Ancylothrix_8PC	0	0	0	0	0	0	0	0	0	4e-06	7e-06	0	0	0	k__Bacteria;p__Cyanobacteria;c__Cyanobacteriia;o__Cyanobacteriales;f__Nostocaceae;g__Ancylothrix_8PC;
Chroococcidiopsis_PCC-6712	0	7e-06	0	0	0	0	0	0	0	0	4e-06	7e-06	4e-06	0	k__Bacteria;p__Cyanobacteria;c__Cyanobacteriia;o__Cyanobacteriales;f__Xenococcaceae;g__Chroococcidiopsis_PCC-6712;
Kocuria	0	4e-06	0	4e-06	0	7e-06	7e-06	0	0	4e-06	1.1e-05	4e-06	0	0	k__Bacteria;p__Actinobacteria;c__unidentified_Actinobacteria;o__Micrococcales;f__Micrococcaceae;g__Kocuria;
Actinopolymorpha	0	0	0	0	0	4e-06	0	4e-06	0	0	0	0	0	2.1e-05	k__Bacteria;p__Actinobacteria;c__unidentified_Actinobacteria;o__Propionibacteriales;f__Nocardioidaceae;g__Actinopolymorpha;
Litorilinea	0	0	1.1e-05	4e-06	0	4e-06	7e-06	0	0	0	0	0	0	0	k__Bacteria;p__Chloroflexi;c__Anaerolineae;o__Caldilineales;f__Caldilineaceae;g__Litorilinea;
Fluviimonas	0	0	0	0	0	0	0	0	0	0	0	7e-06	0	0	k__Bacteria;p__Bacteroidota;c__Bacteroidia;o__Cytophagales;f__Spirosomaceae;g__Fluviimonas;
Candidatus_Fritschea	0	0	0	7e-06	0	4e-06	0	0	0	0	0	4e-06	0	0	k__Bacteria;p__Chlamydiae;c__unidentified_Chlamydiae;o__Chlamydiales;f__Simkaniaceae;g__Candidatus_Fritschea;
Alloprevotella	0	0	0	0	0	0	0	0	0	7e-06	1.1e-05	0	0	0	k__Bacteria;p__Bacteroidota;c__Bacteroidia;o__Bacteroidales;f__Prevotellaceae;g__Alloprevotella;
Chlamydia	0	0	0	0	0	0	0	7e-06	4e-06	0	0	0	0	0	k__Bacteria;p__Chlamydiae;c__unidentified_Chlamydiae;o__Chlamydiales;f__Chlamydiaceae;g__Chlamydia;
Pseudochrobactrum	0	0	1.1e-05	4e-06	0	0	0	0	7e-06	0	0	0	4e-06	0	k__Bacteria;p__Proteobacteria;c__Alphaproteobacteria;o__Rhizobiales;f__Rhizobiaceae;g__Pseudochrobactrum;
Proteiniclasticum	0	0	0	0	0	0	0	0	7e-06	0	0	0	0	0	k__Bacteria;p__Firmicutes;c__Clostridia;o__Clostridiales;f__Clostridiaceae;g__Proteiniclasticum;
Holdemanella	0	0	0	0	0	0	0	0	0	4e-06	7e-06	1.1e-05	0	0	k__Bacteria;p__Firmicutes;c__Bacilli;o__Erysipelotrichales;f__Erysipelotrichaceae;g__Holdemanella;
Cellulosilyticum	0	1.1e-05	4e-06	4e-06	0	0	0	7e-06	0	4e-06	0	0	4e-06	2.1e-05	k__Bacteria;p__Firmicutes;c__Clostridia;o__Lachnospirales;f__Lachnospiraceae;g__Cellulosilyticum;
Candidatus_Latescibacter	0	0	4e-06	0	7e-06	0	1.1e-05	0	1.4e-05	1.1e-05	4e-06	0	4e-06	2.1e-05	k__Bacteria;p__Latescibacteria;c__unidentified_Latescibacteria;o__Latescibacterales;f__Latescibacteraceae;g__Candidatus_Latescibacter;
Ktedonobacter	0	0	0	0	4e-06	4e-06	0	7e-06	0	7e-06	0	0	4e-06	2.1e-05	k__Bacteria;p__Chloroflexi;c__Ktedonobacteria;o__Ktedonobacterales;f__Ktedonobacteraceae;g__Ktedonobacter;
Abditibacterium	0	0	0	4e-06	4e-06	1.1e-05	0	0	4e-06	1.1e-05	0	0	0	2.1e-05	k__Bacteria;p__Abditibacteriota;c__Abditibacteria;o__Abditibacteriales;f__Abditibacteriaceae;g__Abditibacterium;
unidentified_MBNT15	0	0	0	0	0	0	4e-06	0	0	4e-06	0	0	0	2.1e-05	k__Bacteria;p__MBNT15;c__unidentified_MBNT15;o__unidentified_MBNT15;f__unidentified_MBNT15;g__unidentified_MBNT15;
Thermoflavimicrobium	0	4e-06	0	0	0	0	7e-06	7e-06	0	0	0	0	0	0	k__Bacteria;p__Firmicutes;c__Bacilli;o__Thermoactinomycetales;f__Thermoactinomycetaceae;g__Thermoflavimicrobium;
Corticibacterium	0	0	0	0	0	0	0	0	0	7e-06	7e-06	4e-06	0	0	k__Bacteria;p__Proteobacteria;c__Alphaproteobacteria;o__Rhizobiales;f__Rhizobiaceae;g__Corticibacterium;
unidentified_Marinifilaceae	0	4e-06	0	0	7e-06	0	0	0	0	0	0	0	0	7e-06	k__Bacteria;p__unidentified_Bacteria;c__Bacteroidia;o__Bacteroidales;f__Marinifilaceae;g__unidentified_Marinifilaceae;
unidentified_11-24	0	7e-06	0	4e-06	7e-06	0	0	0	4e-06	0	0	0	0	7e-06	k__Bacteria;p__Acidobacteriota;c__Blastocatellia;o__11-24;f__unidentified_11-24;g__unidentified_11-24;
Rurimicrobium	0	0	0	7e-06	0	4e-06	4e-06	0	7e-06	0	1.1e-05	1.8e-05	1.1e-05	0	k__Bacteria;p__Bacteroidota;c__Bacteroidia;o__Chitinophagales;f__Chitinophagaceae;g__Rurimicrobium;
Pseudoxanthobacter	0	0	0	7e-06	0	0	0	0	0	7e-06	0	0	0	0	k__Bacteria;p__Proteobacteria;c__Alphaproteobacteria;o__Rhizobiales;f__Xanthobacteraceae;g__Pseudoxanthobacter;
Desulfitibacter	0	0	0	0	0	4e-06	0	0	0	7e-06	0	4e-06	7e-06	5e-05	k__Bacteria;p__Firmicutes;c__Moorellia;o__Desulfitibacterales;f__Desulfitibacteraceae;g__Desulfitibacter;
Hymenobacter	0	4e-06	0	4e-06	0	0	0	0	0	7e-06	4e-06	0	0	0	k__Bacteria;p__Bacteroidota;c__Bacteroidia;o__Cytophagales;f__Hymenobacteraceae;g__Hymenobacter;
Nibrella	0	0	0	4e-06	0	7e-06	7e-06	0	0	0	0	0	4e-06	0	k__Bacteria;p__Bacteroidota;c__Bacteroidia;o__Cytophagales;f__Spirosomaceae;g__Nibrella;
Acidicaldus	0	0	0	4e-06	0	7e-06	7e-06	0	4e-06	4e-06	0	0	0	7e-06	k__Bacteria;p__Proteobacteria;c__Alphaproteobacteria;o__Acetobacterales;f__Acetobacteraceae;g__Acidicaldus;
Sva0081_sediment_group	0	7e-06	7e-06	7e-06	4e-06	0	0	0	7e-06	0	0	0	4e-06	3.5e-05	k__Bacteria;p__Desulfobacterota;c__Desulfobacteria;o__Desulfobacterales;f__Desulfosarcinaceae;g__Sva0081_sediment_group;
Anaerostipes	0	0	0	0	0	0	0	0	0	0	7e-06	0	0	0	k__Bacteria;p__Firmicutes;c__Clostridia;o__Lachnospirales;f__Lachnospiraceae;g__Anaerostipes;
MSBL3	0	0	7e-06	0	0	0	0	4e-06	7e-06	0	0	4e-06	0	0	k__Bacteria;p__Verrucomicrobiota;c__Kiritimatiellae;o__Kiritimatiellales;f__Kiritimatiellaceae;g__MSBL3;
Candidatus_Planktoluna	0	0	4e-06	4e-06	0	0	0	7e-06	4e-06	7e-06	0	0	4e-06	0	k__Bacteria;p__Actinobacteria;c__unidentified_Actinobacteria;o__Micrococcales;f__Microbacteriaceae;g__Candidatus_Planktoluna;
Pseudarcicella	0	0	7e-06	0	7e-06	0	0	0	0	7e-06	0	1.4e-05	7e-06	0	k__Bacteria;p__Bacteroidota;c__Bacteroidia;o__Cytophagales;f__Spirosomaceae;g__Pseudarcicella;
Lysinimonas	0	4e-06	1.1e-05	4e-06	1.1e-05	1.1e-05	4e-06	4e-06	0	0	0	0	0	0	k__Bacteria;p__Actinobacteria;c__unidentified_Actinobacteria;o__Micrococcales;f__Microbacteriaceae;g__Lysinimonas;
KCM-B-112	0	0	7e-06	0	7e-06	0	4e-06	0	0	0	0	0	0	0	k__Bacteria;p__Proteobacteria;c__Gammaproteobacteria;o__Acidithiobacillales;f__Acidithiobacillaceae;g__KCM-B-112;
unidentified_ABY1	0	0	0	0	0	0	0	0	0	0	0	0	4e-06	0	k__Bacteria;p__Candidatus_Uhrbacteria;c__ABY1;o__unidentified_ABY1;f__unidentified_ABY1;g__unidentified_ABY1;
Cyanobium_PCC-6307	0	0	0	0	0	0	0	4e-06	0	0	0	0	0	0	k__Bacteria;p__Cyanobacteria;c__Cyanobacteriia;o__Synechococcales;f__Cyanobiaceae;g__Cyanobium_PCC-6307;
Methylogaea	0	0	0	0	4e-06	0	0	0	0	0	0	0	0	0	k__Bacteria;p__Proteobacteria;c__Gammaproteobacteria;o__Methylococcales;f__Methylococcaceae;g__Methylogaea;
p__Candidatus_Kerfeldbacteria;g__unidentified_ABY1	0	0	0	0	0	0	0	0	0	0	4e-06	0	0	0	k__Bacteria;p__Candidatus_Kerfeldbacteria;c__ABY1;o__unidentified_ABY1;f__unidentified_ABY1;g__unidentified_ABY1;
Proteiniborus	0	0	0	0	0	0	0	0	0	0	0	0	0	7e-06	k__Bacteria;p__Firmicutes;c__Clostridia;o__Peptostreptococcales-Tissierellales;f__Proteiniboraceae;g__Proteiniborus;
Candidatus_Aquirestis	0	0	0	0	0	0	0	0	0	0	0	0	0	7e-06	k__Bacteria;p__Bacteroidota;c__Bacteroidia;o__Chitinophagales;f__Saprospiraceae;g__Candidatus_Aquirestis;
Acidibacillus	0	0	0	0	0	4e-06	0	4e-06	0	0	0	0	0	0	k__Bacteria;p__Firmicutes;c__Bacilli;o__Alicyclobacillales;f__Alicyclobacillaceae;g__Acidibacillus;
Erysipelotrichaceae_UCG-003	0	0	0	0	0	0	0	0	0	0	0	4e-06	0	0	k__Bacteria;p__Firmicutes;c__Bacilli;o__Erysipelotrichales;f__Erysipelatoclostridiaceae;g__Erysipelotrichaceae_UCG-003;
unidentified_Candidatus_Lloydbacteria	0	0	0	0	0	0	0	0	0	0	4e-06	4e-06	0	0	k__Bacteria;p__Candidatus_Lloydbacteria;c__unidentified_Candidatus_Lloydbacteria;o__unidentified_Candidatus_Lloydbacteria;f__unidentified_Candidatus_Lloydbacteria;g__unidentified_Candidatus_Lloydbacteria;
Oleiphilus	0	0	0	0	0	0	0	0	4e-06	0	0	4e-06	0	0	k__Bacteria;p__Proteobacteria;c__Gammaproteobacteria;o__Pseudomonadales;f__Oleiphilaceae;g__Oleiphilus;
Pasteuria	0	0	4e-06	0	0	0	0	4e-06	0	4e-06	0	0	0	0	k__Bacteria;p__Firmicutes;c__Bacilli;o__Thermoactinomycetales;f__Thermoactinomycetaceae;g__Pasteuria;
Proteiniphilum	0	0	0	0	0	0	0	0	0	4e-06	4e-06	0	0	0	k__Bacteria;p__Bacteroidota;c__Bacteroidia;o__Bacteroidales;f__Dysgonomonadaceae;g__Proteiniphilum;
Candidatus_Jidaibacter	0	0	0	0	0	0	0	0	0	4e-06	0	0	0	0	k__Bacteria;p__Proteobacteria;c__Alphaproteobacteria;o__Rickettsiales;f__unidentified_Rickettsiales;g__Candidatus_Jidaibacter;
unidentified_Diplorickettsiaceae	0	0	0	0	0	0	4e-06	7e-06	4e-06	0	0	0	0	0	k__Bacteria;p__unidentified_Bacteria;c__Gammaproteobacteria;o__Diplorickettsiales;f__Diplorickettsiaceae;g__unidentified_Diplorickettsiaceae;
Candidatus_Soleaferrea	0	0	0	0	0	0	0	0	4e-06	0	0	0	0	0	k__Bacteria;p__Firmicutes;c__Clostridia;o__Oscillospirales;f__Ruminococcaceae;g__Candidatus_Soleaferrea;
Tianweitania	0	0	0	0	0	0	4e-06	0	0	0	4e-06	4e-06	0	0	k__Bacteria;p__Proteobacteria;c__Alphaproteobacteria;o__Rhizobiales;f__Rhizobiaceae;g__Tianweitania;
Leptonema	0	0	0	0	4e-06	0	0	0	0	0	0	0	0	0	k__Bacteria;p__Spirochaetota;c__Leptospirae;o__Leptospirales;f__Leptospiraceae;g__Leptonema;
Candidatus_Dichloromethanomonas	0	0	0	0	4e-06	0	0	0	0	4e-06	0	0	0	0	k__Bacteria;p__Firmicutes;c__Desulfitobacteriia;o__Desulfitobacteriales;f__Syntrophobotulaceae;g__Candidatus_Dichloromethanomonas;
Candidatus_Omnitrophus	0	0	0	0	4e-06	0	7e-06	7e-06	0	4e-06	0	4e-06	0	0	k__Bacteria;p__Verrucomicrobiota;c__Omnitrophia;o__Omnitrophales;f__Omnitrophaceae;g__Candidatus_Omnitrophus;
Sphingopyxis	0	0	0	7e-06	0	0	0	4e-06	0	0	0	0	0	0	k__Bacteria;p__Proteobacteria;c__Alphaproteobacteria;o__Sphingomonadales;f__Sphingomonadaceae;g__Sphingopyxis;
unidentified_Enterobacterales	0	0	0	0	0	0	0	0	0	4e-06	0	0	0	0	k__Bacteria;p__unidentified_Bacteria;c__Gammaproteobacteria;o__Enterobacterales;f__unidentified_Enterobacterales;g__unidentified_Enterobacterales;
Aridibacter	0	0	0	4e-06	0	0	0	0	0	0	0	0	0	7e-06	k__Bacteria;p__Acidobacteriota;c__Blastocatellia;o__Blastocatellales;f__Blastocatellaceae;g__Aridibacter;
Roseisolibacter	0	4e-06	0	0	0	0	0	0	0	0	0	4e-06	0	0	k__Bacteria;p__Gemmatimonadetes;c__unidentified_Gemmatimonadetes;o__Gemmatimonadales;f__Gemmatimonadaceae;g__Roseisolibacter;
Coprococcus	0	0	0	0	0	0	0	0	0	0	7e-06	4e-06	0	0	k__Bacteria;p__Firmicutes;c__Clostridia;o__Lachnospirales;f__Lachnospiraceae;g__Coprococcus;
Taonella	0	0	0	0	0	0	0	0	0	0	4e-06	0	0	0	k__Bacteria;p__Proteobacteria;c__Alphaproteobacteria;o__Ferrovibrionales;f__unidentified_Ferrovibrionales;g__Taonella;
unidentified_Gemmataceae	0	0	0	0	0	0	0	0	4e-06	0	0	0	0	7e-06	k__Bacteria;p__unidentified_Bacteria;c__unidentified_Bacteria;o__Gemmatales;f__Gemmataceae;g__unidentified_Gemmataceae;
Algoriphagus	0	0	0	4e-06	0	0	0	0	0	0	4e-06	4e-06	0	0	k__Bacteria;p__Bacteroidota;c__Bacteroidia;o__Cytophagales;f__Cyclobacteriaceae;g__Algoriphagus;
Sulfurisoma	0	0	0	0	4e-06	0	0	0	0	0	0	4e-06	7e-06	0	k__Bacteria;p__Proteobacteria;c__Gammaproteobacteria;o__Burkholderiales;f__Rhodocyclaceae;g__Sulfurisoma;
Erysipelatoclostridium	0	0	4e-06	0	0	0	0	0	0	0	0	0	0	0	k__Bacteria;p__Firmicutes;c__Bacilli;o__Erysipelotrichales;f__Erysipelatoclostridiaceae;g__Erysipelatoclostridium;
Sphaerimonospora	0	0	4e-06	0	0	0	0	0	0	0	0	0	0	7e-06	k__Bacteria;p__Actinobacteria;c__unidentified_Actinobacteria;o__Streptosporangiales;f__Streptosporangiaceae;g__Sphaerimonospora;
Mumia	0	0	4e-06	0	0	0	0	0	0	0	0	0	0	0	k__Bacteria;p__Actinobacteria;c__unidentified_Actinobacteria;o__Propionibacteriales;f__Nocardioidaceae;g__Mumia;
Anoxybacillus	0	0	0	0	0	0	0	0	0	0	4e-06	0	0	0	k__Bacteria;p__Firmicutes;c__Bacilli;o__Bacillales;f__Bacillaceae;g__Anoxybacillus;
Thermoactinomyces	0	0	0	0	4e-06	0	0	0	4e-06	4e-06	0	0	0	7e-06	k__Bacteria;p__Firmicutes;c__Bacilli;o__Thermoactinomycetales;f__Thermoactinomycetaceae;g__Thermoactinomyces;
Tistlia	0	0	0	0	0	0	0	0	0	0	0	0	0	7e-06	k__Bacteria;p__Proteobacteria;c__Alphaproteobacteria;o__Kiloniellales;f__Kiloniellaceae;g__Tistlia;
Snodgrassella	0	0	0	7e-06	4e-06	0	0	0	0	0	0	0	0	0	k__Bacteria;p__Proteobacteria;c__Gammaproteobacteria;o__Burkholderiales;f__Neisseriaceae;g__Snodgrassella;
Candidatus_Rhabdochlamydia	0	0	0	0	0	0	0	0	0	0	0	0	0	7e-06	k__Bacteria;p__Chlamydiae;c__unidentified_Chlamydiae;o__Chlamydiales;f__Simkaniaceae;g__Candidatus_Rhabdochlamydia;
Calothrix_PCC-6303	0	0	4e-06	0	0	0	0	0	0	0	0	0	0	0	k__Bacteria;p__Cyanobacteria;c__Cyanobacteriia;o__Cyanobacteriales;f__Nostocaceae;g__Calothrix_PCC-6303;
[Eubacterium]_siraeum_group	0	0	0	0	0	0	0	0	0	0	0	0	4e-06	0	k__Bacteria;p__Firmicutes;c__Clostridia;o__Oscillospirales;f__Ruminococcaceae;g__[Eubacterium]_siraeum_group;
[Ruminococcus]_gauvreauii_group	0	0	0	0	0	0	0	0	0	4e-06	0	0	0	0	k__Bacteria;p__Firmicutes;c__Clostridia;o__Lachnospirales;f__Lachnospiraceae;g__[Ruminococcus]_gauvreauii_group;
JCM_18997	0	0	0	4e-06	4e-06	0	4e-06	4e-06	0	0	0	0	0	1.4e-05	k__Bacteria;p__Actinobacteriota;c__Thermoleophilia;o__Solirubrobacterales;f__Solirubrobacteraceae;g__JCM_18997;
unidentified_Syntrophomonadaceae	0	4e-06	4e-06	4e-06	4e-06	4e-06	4e-06	7e-06	0	7e-06	0	0	4e-06	0	k__Bacteria;p__unidentified_Bacteria;c__Syntrophomonadia;o__Syntrophomonadales;f__Syntrophomonadaceae;g__unidentified_Syntrophomonadaceae;
Marvinbryantia	0	0	0	0	0	0	0	0	0	4e-06	0	0	0	0	k__Bacteria;p__Firmicutes;c__Clostridia;o__Lachnospirales;f__Lachnospiraceae;g__Marvinbryantia;
unidentified_Sericytochromatia	0	0	4e-06	4e-06	0	0	0	0	0	0	0	0	4e-06	0	k__Bacteria;p__Cyanobacteria;c__Sericytochromatia;o__unidentified_Sericytochromatia;f__unidentified_Sericytochromatia;g__unidentified_Sericytochromatia;
Citricoccus	0	0	4e-06	0	0	0	0	4e-06	0	0	0	0	4e-06	0	k__Bacteria;p__Actinobacteria;c__unidentified_Actinobacteria;o__Micrococcales;f__Micrococcaceae;g__Citricoccus;
unidentified_Babeliales	0	0	0	0	0	0	4e-06	0	0	0	0	0	0	0	k__Bacteria;p__unidentified_Bacteria;c__Babeliae;o__Babeliales;f__unidentified_Babeliales;g__unidentified_Babeliales;
unidentified_Syntrophobacterales	0	0	0	0	4e-06	0	0	0	4e-06	0	0	4e-06	0	7e-06	k__Bacteria;p__unidentified_Bacteria;c__Syntrophobacteria;o__Syntrophobacterales;f__unidentified_Syntrophobacterales;g__unidentified_Syntrophobacterales;
Vulcaniibacterium	0	0	0	0	4e-06	0	0	0	0	0	0	0	4e-06	0	k__Bacteria;p__Proteobacteria;c__Gammaproteobacteria;o__Xanthomonadales;f__Xanthomonadaceae;g__Vulcaniibacterium;
Lacticaseibacillus	0	0	0	0	0	0	0	0	0	0	0	4e-06	0	0	k__Bacteria;p__Firmicutes;c__Bacilli;o__Lactobacillales;f__Lactobacillaceae;g__Lacticaseibacillus;
unidentified_Comamonadaceae	0	0	0	0	0	0	0	7e-06	0	0	0	0	0	0	k__Bacteria;p__unidentified_Bacteria;c__Gammaproteobacteria;o__Burkholderiales;f__Comamonadaceae;g__unidentified_Comamonadaceae;
Maritimimonas	0	0	0	0	0	0	0	0	0	0	4e-06	0	0	0	k__Bacteria;p__Bacteroidota;c__Bacteroidia;o__Flavobacteriales;f__Flavobacteriaceae;g__Maritimimonas;
CAG-56	0	0	0	0	0	0	0	0	0	4e-06	4e-06	0	0	0	k__Bacteria;p__Firmicutes;c__Clostridia;o__Lachnospirales;f__Lachnospiraceae;g__CAG-56;
Alishewanella	0	0	0	0	0	0	0	0	4e-06	0	0	0	0	0	k__Bacteria;p__Proteobacteria;c__Gammaproteobacteria;o__Enterobacterales;f__Alteromonadaceae;g__Alishewanella;
Limnothrix	0	0	0	7e-06	0	0	0	0	0	0	0	0	0	0	k__Bacteria;p__Cyanobacteria;c__Cyanobacteriia;o__Limnotrichales;f__Limnotrichaceae;g__Limnothrix;
Candidatus_Nitrocosmicus	0	0	0	0	0	0	0	0	0	0	0	0	0	1.4e-05	k__Archaea;p__Crenarchaeota;c__Nitrososphaeria;o__Nitrososphaerales;f__Nitrososphaeraceae;g__Candidatus_Nitrocosmicus;
Tepidisphaera	0	0	0	0	0	0	0	0	0	0	0	0	0	7e-06	k__Bacteria;p__Planctomycetota;c__Phycisphaerae;o__Tepidisphaerales;f__Tepidisphaeraceae;g__Tepidisphaera;
Parachlamydia	0	0	0	0	0	0	0	0	0	0	0	0	0	0	k__Bacteria;p__Chlamydiae;c__unidentified_Chlamydiae;o__Chlamydiales;f__Parachlamydiaceae;g__Parachlamydia;
Peptoclostridium	0	0	0	0	0	0	0	0	0	0	0	0	0	0	k__Bacteria;p__Firmicutes;c__Clostridia;o__Peptostreptococcales-Tissierellales;f__Peptostreptococcaceae;g__Peptoclostridium;
Parvibium	0	0	0	0	0	0	0	0	0	0	0	0	0	0	k__Bacteria;p__Proteobacteria;c__Gammaproteobacteria;o__Burkholderiales;f__Alcaligenaceae;g__Parvibium;
unidentified_Absconditabacteriales_(SR1)	0	0	0	0	0	0	0	0	0	0	0	0	0	0	k__Bacteria;p__Gracilibacteria;c__unidentified_Gracilibacteria;o__Absconditabacteriales_(SR1);f__unidentified_Absconditabacteriales_(SR1);g__unidentified_Absconditabacteriales_(SR1);
Spiroplasma	0	0	0	0	0	0	0	0	0	0	0	0	0	0	k__Bacteria;p__Firmicutes;c__Bacilli;o__Entomoplasmatales;f__Spiroplasmataceae;g__Spiroplasma;
ZOR0006	0	0	0	0	0	0	0	0	0	0	0	0	0	0	k__Bacteria;p__Firmicutes;c__Bacilli;o__Erysipelotrichales;f__Erysipelotrichaceae;g__ZOR0006;
Longispora	0	0	0	0	0	0	0	0	0	0	0	0	0	0	k__Bacteria;p__Actinobacteria;c__unidentified_Actinobacteria;o__Micromonosporales;f__Micromonosporaceae;g__Longispora;
unidentified_Pedosphaeraceae	0	0	0	0	0	0	0	0	0	0	0	0	0	0	k__Bacteria;p__Verrucomicrobiota;c__Verrucomicrobiae;o__Pedosphaerales;f__Pedosphaeraceae;g__unidentified_Pedosphaeraceae;
Desulfatiglans	0	0	0	0	0	0	0	0	0	0	0	0	0	0	k__Bacteria;p__Desulfobacterota;c__Desulfobacteria;o__Desulfatiglandales;f__Desulfatiglandaceae;g__Desulfatiglans;
Adlercreutzia	0	0	0	0	0	0	0	0	0	0	0	0	0	0	k__Bacteria;p__Actinobacteriota;c__Coriobacteriia;o__Coriobacteriales;f__Eggerthellaceae;g__Adlercreutzia;
Arcobacter	0	0	0	0	0	0	0	0	0	0	0	0	0	0	k__Bacteria;p__Campylobacterota;c__Campylobacteria;o__Campylobacterales;f__Arcobacteraceae;g__Arcobacter;
unidentified_Rickettsiaceae	0	0	0	0	0	0	0	0	0	0	0	0	0	0	k__Bacteria;p__unidentified_Bacteria;c__Alphaproteobacteria;o__Rickettsiales;f__Rickettsiaceae;g__unidentified_Rickettsiaceae;
Wolbachia	0	0	0	0	0	0	0	0	0	0	0	0	0	0	k__Bacteria;p__Proteobacteria;c__Alphaproteobacteria;o__Rickettsiales;f__Anaplasmataceae;g__Wolbachia;
S5-A14a	0	0	0	0	0	0	0	0	0	0	0	0	0	0	k__Bacteria;p__Firmicutes;c__Clostridia;o__Peptostreptococcales-Tissierellales;f__Anaerovoracaceae;g__S5-A14a;
unidentified_Marinimicrobia_(SAR406_clade)	0	0	0	0	0	0	0	0	0	0	0	0	0	0	k__Bacteria;p__Marinimicrobia_(SAR406_clade);c__unidentified_Marinimicrobia_(SAR406_clade);o__unidentified_Marinimicrobia_(SAR406_clade);f__unidentified_Marinimicrobia_(SAR406_clade);g__unidentified_Marinimicrobia_(SAR406_clade);
