# Supplementary material for: Rice receptor kinase FLR7 regulates rhizosphere oxygen levels and enriches the dominant Anaeromyxobacter that improves submergence tolerance in rice
Source: ISME J. 2024 Jan 23;18(1):wrae006. doi: 10.1093/ismejo/wrae006 (PMC10900889; doi:10.1093/ismejo/wrae006)
Supplement: Table_S4_Relative_abundance_of_genes_wrae006 [file table_s4_relative_abundance_of_genes_wrae006.xlsx]

## Sheet: gene_abandance.anno
gene_name	NIP_1	NIP_2	NIP_3	flr7_1	flr7_2	flr7_3	flr15_1	flr15_2	flr15_3	Database_GeneID	KO	Description	Pathway	Pathway_definition
4CL	7.10065e-07	2.64817e-06	1.01429e-06	3.02616e-07	3.64625e-07	2.31175e-07	5.98772e-07	1.12703e-06	7.50022e-07	hha:Hhal_1819	K01904	4-coumarate--CoA ligase	ko00940|ko00130|ko00360	Phenylpropanoid biosynthesis|Ubiquinone and other terpenoid-quinone biosynthesis|Phenylalanine metabolism
4hbD, abfH	1.07206e-06	9.51955e-07	1.14854e-06	2.05601e-06	1.28112e-06	2.32686e-07	2.73526e-07	7.8229e-07	1.63647e-06	pah:Poras_0444	K18120	4-hydroxybutyrate dehydrogenase	ko01200|ko00650	Carbon metabolism|Butanoate metabolism
6GAL	1.21285e-06	1.87719e-06	3.04503e-06	2.15447e-06	1.31525e-06	5.83761e-07	1.49623e-06	8.88769e-07	1.73187e-06	sdv:BN159_5412	K18579	galactan endo-1,6-beta-galactosidase	--	--
A2M	2.025e-06	0	0	0	0	0	0	0	2.01594e-07	ptr:465372	K03910	alpha-2-macroglobulin	ko04610	Complement and coagulation cascades
A4GALT	4.67308e-07	2.48973e-07	0	3.98315e-07	1.97096e-07	2.28211e-07	1.31152e-06	8.52495e-08	2.79131e-07	osa:4336475	K01988	lactosylceramide 4-alpha-galactosyltransferase	ko00603	Glycosphingolipid biosynthesis - globo series
AACS, acsA	0.000147335	0.000119169	0.000143521	0.000173218	0.000169524	0.000186102	0.000152388	0.000183644	0.000157337	dsu:Dsui_2297	K01907	acetoacetyl-CoA synthetase	ko00650|ko00280	Butanoate metabolism|Valine, leucine and isoleucine degradation
AAK	7.94098e-06	1.71983e-05	1.13595e-05	1.40118e-06	1.14491e-06	2.17094e-06	1.14437e-06	1.15454e-06	1.35125e-06	ttt:THITE_2119347	K08853	AP2-associated kinase	--	--
AAO1_2	1.53474e-06	2.14641e-06	1.02764e-06	4.90556e-07	2.42739e-07	9.36868e-08	5.87362e-07	1.04991e-07	3.43772e-07	osa:4348072	K11817	indole-3-acetaldehyde oxidase	ko00380	Tryptophan metabolism
AAR2, C20orf4	1.12391e-06	6.45875e-06	6.34936e-06	6.12461e-07	8.05298e-07	5.6595e-07	5.08727e-07	8.49783e-07	8.41193e-07	ttt:THITE_2120144	K13205	A1 cistron-splicing factor AAR2	--	--
AARS, alaS	0.000664252	0.000633685	0.000614638	0.000688318	0.00074634	0.000656583	0.00067901	0.000745424	0.000787324	slt:Slit_2103	K01872	alanyl-tRNA synthetase	ko00970	Aminoacyl-tRNA biosynthesis
AARSD1, ALAX	2.75465e-05	2.11841e-05	3.25156e-05	3.48159e-05	3.63581e-05	4.55155e-05	3.64204e-05	3.96056e-05	2.03587e-05	rge:RGE_02380	K07050	misacylated tRNA(Ala) deacylase	--	--
AASDH	5.03453e-07	3.50962e-07	1.35297e-06	1.38664e-06	2.66322e-07	9.47314e-07	5.39497e-07	1.65318e-07	7.65208e-07	osa:4339893	K00142	acyl-CoA synthetase	--	--
AATF, BFR2	1.13463e-06	8.9543e-06	6.22981e-06	8.61336e-07	4.93507e-07	5.54101e-07	8.68473e-07	5.43341e-07	2.0332e-06	mtm:MYCTH_2306931	K14782	protein AATF/BFR2	--	--
ABA2	5.65116e-07	1.12906e-06	6.0543e-07	2.70947e-07	8.93807e-08	1.37988e-07	2.16277e-07	5.41235e-07	5.0633e-07	osa:4334535	K09841	xanthoxin dehydrogenase	ko00906	Carotenoid biosynthesis
ABA3	3.32688e-06	8.63905e-06	5.11654e-06	1.1415e-06	4.0538e-07	8.73884e-07	8.17423e-07	3.79105e-07	1.06891e-06	ttt:THITE_2121818	K15631	molybdenum cofactor sulfurtransferase	--	--
ABAT	5.38739e-06	1.03658e-05	7.74358e-06	9.7346e-07	2.47296e-06	1.44779e-06	1.58867e-06	1.51698e-06	2.94996e-06	pan:PODANSg5164	K13524	4-aminobutyrate aminotransferase / (S)-3-amino-2-methylpropionate transaminase	ko00410|ko04727|ko00650|ko00280|ko00250|ko00640	beta-Alanine metabolism|GABAergic synapse|Butanoate metabolism|Valine, leucine and isoleucine degradation|Alanine, aspartate and glutamate metabolism|Propanoate metabolism
ABC-2.A	0.00127655	0.00104522	0.00109839	0.00113125	0.00109755	0.00125024	0.00115027	0.00114431	0.00113029	sli:Slin_1120	K01990	ABC-2 type transport system ATP-binding protein	--	--
ABC-2.CPSE.A	1.73644e-05	5.66192e-06	1.97283e-05	2.36179e-05	2.02367e-05	2.63935e-05	2.0592e-05	1.64417e-05	1.09255e-05	cbx:Cenrod_2291	K09689	capsular polysaccharide transport system ATP-binding protein	ko02010	ABC transporters
ABC-2.CPSE.P	1.34002e-05	3.28533e-06	1.05531e-05	2.23122e-05	1.76487e-05	2.53438e-05	1.21914e-05	1.08214e-05	6.48172e-06	mpt:Mpe_A0624	K09688	capsular polysaccharide transport system permease protein	ko02010	ABC transporters
ABC-2.CPSE.P1	2.03471e-05	1.29303e-05	1.79431e-05	2.92789e-05	2.36161e-05	3.74356e-05	3.34301e-05	2.48228e-05	2.31307e-05	mpt:Mpe_A0622	K10107	capsular polysaccharide transport system permease protein	ko02010	ABC transporters
ABC-2.CYL.A, cylA	2.14412e-06	0	4.1396e-07	8.48147e-07	4.78383e-07	3.00609e-06	4.92927e-08	0	1.18512e-07	ova:OBV_28920	K11050	multidrug/hemolysin transport system ATP-binding protein	ko02010	ABC transporters
ABC-2.CYL.P, cylB	0	0	0	0	0	5.80451e-07	0	0	0	clb:Clo1100_2807	K11051	multidrug/hemolysin transport system permease protein	ko02010	ABC transporters
ABC-2.LPSE.A	4.67684e-05	4.29079e-05	7.40621e-05	0.000102458	0.00010724	0.000124436	8.64423e-05	8.34502e-05	7.73649e-05	eao:BD94_3327	K09691	lipopolysaccharide transport system ATP-binding protein	ko02010	ABC transporters
ABC-2.LPSE.P	4.37223e-05	3.8359e-05	5.5592e-05	7.78332e-05	7.97934e-05	8.1022e-05	7.00531e-05	5.74293e-05	5.66544e-05	saci:Sinac_2461	K09690	lipopolysaccharide transport system permease protein	ko02010	ABC transporters
ABC-2.OM, wza	0.000242267	0.00021252	0.000228548	0.000207303	0.000215157	0.000222878	0.000322644	0.000266437	0.000276067	bam:Bamb_5118	K01991	polysaccharide biosynthesis/export protein	--	--
ABC-2.P	0.00112303	0.00100913	0.00104639	0.00103816	0.0010543	0.00115721	0.00116031	0.00110671	0.00116548	slt:Slit_2514	K01992	ABC-2 type transport system permease protein	--	--
ABC-2.TX	0.000141904	0.000148254	0.00014637	0.000182275	0.000173495	0.000187289	0.000184933	0.00020413	0.000216622	dsu:Dsui_2342	K01993	HlyD family secretion protein	--	--
ABC.ATM	8.50866e-07	5.65926e-06	2.94053e-06	5.26387e-07	2.60469e-07	3.75312e-07	1.6807e-07	1.95278e-07	7.37763e-07	mtm:MYCTH_2309618	K05663	mitochondrial ABC transporter ATM	ko02010	ABC transporters
ABC.CD.A	0.00084369	0.000712603	0.000720976	0.000984331	0.000949622	0.00103413	0.00100728	0.00101363	0.00106287	doi:FH5T_17075	K02003	putative ABC transport system ATP-binding protein	--	--
ABC.CD.P	0.00186259	0.00143096	0.0016887	0.00197595	0.0020046	0.00202469	0.0020552	0.00199402	0.00215846	fbt:D770_23060	K02004	putative ABC transport system permease protein	--	--
ABC.CD.TX	0.000459379	0.000361129	0.000375779	0.000474364	0.000479274	0.0005318	0.000491493	0.000521315	0.000553001	dar:Daro_1166	K02005	HlyD family secretion protein	--	--
ABC.CYST.A	0	0	0	3.55204e-07	2.81222e-07	1.35258e-06	0	1.21636e-07	1.25955e-06	bfn:OI25_2726	K10010	cystine transport system ATP-binding protein	ko02010	ABC transporters
ABC.CYST.P	5.99366e-06	4.28468e-07	5.69096e-06	5.48391e-06	4.55922e-06	4.07667e-06	3.44382e-06	2.61008e-06	2.53652e-06	sno:Snov_3554	K10009	cystine transport system permease protein	ko02010	ABC transporters
ABC.FEV.A	0.000120075	0.000102834	9.75923e-05	0.000148393	0.000132638	0.000157571	0.000123763	0.000150532	0.00011822	ank:AnaeK_3549	K02013	iron complex transport system ATP-binding protein	ko02010	ABC transporters
ABC.FEV.P	0.000147638	0.000104981	0.000122652	0.000166658	0.000162115	0.000190175	0.000137599	0.000167724	0.000146949	acp:A2cp1_3616	K02015	iron complex transport system permease protein	ko02010	ABC transporters
ABC.FEV.S	0.000190481	0.000167768	0.000141356	0.000215594	0.000216272	0.000243828	0.000222288	0.000234682	0.000195964	rta:Rta_16360	K02016	iron complex transport system substrate-binding protein	ko02010	ABC transporters
ABC.GGU.A, gguA	9.70597e-05	6.15494e-05	8.06193e-05	0.00013025	0.000106652	0.000146375	9.82303e-05	0.00011376	7.77614e-05	cfl:Cfla_2514	K10548	putative multiple sugar transport system ATP-binding protein	ko02010	ABC transporters
ABC.GGU.P, gguB	8.24141e-05	4.85449e-05	8.77739e-05	0.000120386	9.62753e-05	0.000125294	9.81995e-05	9.69221e-05	6.58704e-05	brc:BCCGELA001_14440	K10547	putative multiple sugar transport system permease protein	ko02010	ABC transporters
ABC.GGU.S, chvE	9.61834e-05	6.47834e-05	7.91611e-05	0.00014075	0.000132186	0.000165181	0.000114932	0.000114282	8.70539e-05	cau:Caur_1924	K10546	putative multiple sugar transport system substrate-binding protein	ko02010	ABC transporters
ABC.GLN1.A	3.31364e-07	0	1.06501e-06	7.76713e-07	2.09638e-07	0	5.07267e-07	6.64946e-07	3.29882e-07	dmt:DESME_02765	K10041	putative glutamine transport system ATP-binding protein	ko02010	ABC transporters
ABC.GLN1.P	8.00122e-07	7.10483e-07	1.90489e-07	1.19801e-06	6.78291e-07	9.27285e-07	6.8048e-08	1.45964e-07	4.24823e-07	dmt:DESME_02780	K10040	putative glutamine transport system permease protein	ko02010	ABC transporters
ABC.GLN1.S	1.93285e-06	0	9.66591e-07	1.92773e-06	5.57625e-07	1.64873e-06	0	4.93772e-07	2.15566e-07	aza:AZKH_p0317	K10039	putative glutamine transport system substrate-binding protein	ko02010	ABC transporters
ABC.MN.A	3.30403e-06	1.34109e-06	6.3392e-07	3.32373e-06	3.21682e-06	2.53749e-06	3.55589e-06	1.80372e-06	2.39432e-06	amu:Amuc_0055	K09820	manganese/iron transport system ATP-binding protein	--	--
ABC.MN.P	2.08286e-07	5.1105e-07	0	2.53829e-06	3.37466e-06	4.68764e-06	1.86005e-06	6.46762e-07	2.58356e-06	rca:Rcas_1589	K09819	manganese/iron transport system permease protein	--	--
ABC.MN.S	1.88391e-06	1.15906e-06	6.58518e-07	8.86129e-06	4.34495e-06	6.41069e-06	4.97766e-06	5.58627e-06	6.99551e-06	rca:Rcas_1591	K09818	manganese/iron transport system substrate-binding protein	--	--
ABC.MR.TX	1.94695e-05	2.54158e-05	4.11038e-05	1.65156e-05	1.15641e-05	1.11269e-05	1.8014e-05	1.43033e-05	1.94011e-05	bbt:BBta_4337	K02022	HlyD family secretion protein	--	--
ABC.MS.P	0.000482919	0.000383325	0.000396983	0.000329397	0.000317767	0.000377311	0.000367586	0.000333351	0.000269016	cmi:CMM_0360	K02025	multiple sugar transport system permease protein	--	--
ABC.MS.P1	0.000480221	0.000379811	0.000425768	0.000313789	0.000273362	0.00034952	0.000339482	0.000331253	0.000249402	vaa:AX767_15860	K02026	multiple sugar transport system permease protein	--	--
ABC.MS.S	0.000578433	0.000456704	0.000498752	0.000508775	0.000452728	0.000554444	0.000478654	0.000547799	0.000418016	mts:MTES_2160	K02027	multiple sugar transport system substrate-binding protein	--	--
ABC.NGC.P1	6.50893e-08	0	3.48663e-07	1.91404e-06	1.52362e-06	4.41834e-06	1.11471e-06	6.41198e-07	2.33274e-07	sci:B446_28200	K10202	N-acetylglucosamine transport system permease protein	ko02010	ABC transporters
ABC.NGC.S	2.51379e-07	0	5.38624e-07	4.01748e-07	7.15662e-07	3.29489e-07	9.72042e-07	1.82806e-06	2.2523e-07	mph:MLP_30610	K10200	N-acetylglucosamine transport system substrate-binding protein	ko02010	ABC transporters
ABC.PA.A	0.000111116	6.11147e-05	8.33728e-05	0.000107253	0.000102886	0.000126858	0.000101909	0.00010266	7.02134e-05	tpi:TREPR_0953	K02028	polar amino acid transport system ATP-binding protein	--	--
ABC.PA.P	0.000186037	0.000113978	0.000207602	0.00020044	0.000180022	0.000225315	0.000181622	0.000180071	0.000136058	age:AA314_01389	K02029	polar amino acid transport system permease protein	--	--
ABC.PA.S	0.000278409	0.00015451	0.000265947	0.000330219	0.000302733	0.000358941	0.000298479	0.000413368	0.000311738	nha:Nham_0202	K02030	polar amino acid transport system substrate-binding protein	--	--
ABC.PE.A	0.000239542	0.000220516	0.000270642	0.000312097	0.00030026	0.000346431	0.000318307	0.000327061	0.000223943	axy:AXYL_03580	K02031	peptide/nickel transport system ATP-binding protein	ko02024	Quorum sensing
ABC.PE.A1	0.000227643	0.00018415	0.000245018	0.000308665	0.000345011	0.000296001	0.000301874	0.00027952	0.000264993	rdp:RD2015_4795	K02032	peptide/nickel transport system ATP-binding protein	ko02024	Quorum sensing
ABC.PE.P	0.000426186	0.000294242	0.000462591	0.000485757	0.000473529	0.000514521	0.000496424	0.000486187	0.000417739	pbh:AAW51_4777	K02033	peptide/nickel transport system permease protein	ko02024	Quorum sensing
ABC.PE.P1	0.000434489	0.000330992	0.000489911	0.00050291	0.000541096	0.000523329	0.000543083	0.000538232	0.000513604	cpi:Cpin_1041	K02034	peptide/nickel transport system permease protein	ko02024	Quorum sensing
ABC.PE.S	0.000769284	0.000598596	0.00066674	0.000754054	0.00070455	0.000806268	0.000738995	0.000780657	0.000659108	eba:ebA5660	K02035	peptide/nickel transport system substrate-binding protein	ko02024	Quorum sensing
ABC.SN.A	0.000565202	0.000452741	0.000497887	0.000431419	0.000411612	0.000496568	0.000509551	0.000446828	0.000462229	mnr:ACZ75_24315	K02049	NitT/TauT family transport system ATP-binding protein	--	--
ABC.SN.P	0.000578774	0.000443216	0.000462261	0.00042119	0.000430083	0.000506328	0.000517333	0.00046195	0.000469499	ade:Adeh_3819	K02050	NitT/TauT family transport system permease protein	--	--
ABC.SN.S	0.000509764	0.000397199	0.000504505	0.000445969	0.000428893	0.000521815	0.000499219	0.000479094	0.000454373	hmc:HYPMC_3053	K02051	NitT/TauT family transport system substrate-binding protein	--	--
ABC.SP.A	9.88498e-05	6.94906e-05	0.000135229	0.0001129	0.000104042	0.000143602	0.000114601	0.000115418	8.49759e-05	acr:Acry_0981	K02052	putative spermidine/putrescine transport system ATP-binding protein	ko02024	Quorum sensing
ABC.SP.P	0.000104802	8.07966e-05	0.000149587	0.000145811	0.000133661	0.000148055	0.000118495	0.000130848	0.000104721	kom:HR38_18075	K02053	putative spermidine/putrescine transport system permease protein	ko02024	Quorum sensing
ABC.SP.P1	0.000101077	6.83945e-05	0.000113764	0.000111453	0.000117277	0.000144279	9.65948e-05	0.000122133	8.39289e-05	btd:BTI_5263	K02054	putative spermidine/putrescine transport system permease protein	ko02024	Quorum sensing
ABC.SP.S	0.000185282	0.00015519	0.000223668	0.000244652	0.000214557	0.000241059	0.000223775	0.000230929	0.000184246	aak:AA2016_2665	K02055	putative spermidine/putrescine transport system substrate-binding protein	ko02024	Quorum sensing
ABC.SS.A	0.000424442	0.000267124	0.000430544	0.000459332	0.000470412	0.000569129	0.000390784	0.000459136	0.000294942	afw:Anae109_3173	K02056	simple sugar transport system ATP-binding protein	--	--
ABC.SS.P	0.000619269	0.000412351	0.000655124	0.000680125	0.000703049	0.000836583	0.000654158	0.000682808	0.000448302	rbn:RBXJA2T_04713	K02057	simple sugar transport system permease protein	--	--
ABC.SS.S	0.000370736	0.000231075	0.000409442	0.000336162	0.000383076	0.000394383	0.00033682	0.000328939	0.000230419	esi:Exig_0433	K02058	simple sugar transport system substrate-binding protein	--	--
ABC.VB1X.A	5.99207e-06	1.52698e-06	4.17513e-06	1.01058e-05	1.08468e-05	1.29868e-05	1.27078e-05	9.31378e-06	6.14372e-06	rsq:Rsph17025_1444	K05779	putative thiamine transport system ATP-binding protein	--	--
ABC.VB1X.P	1.43233e-05	5.08577e-06	1.03082e-05	2.34662e-05	1.9086e-05	3.18438e-05	3.13311e-05	2.65035e-05	9.04218e-06	rta:Rta_03910	K05778	putative thiamine transport system permease protein	--	--
ABC.VB1X.S	1.07903e-05	8.491e-06	1.13304e-05	2.39689e-05	1.94232e-05	3.4116e-05	2.42781e-05	2.48845e-05	1.257e-05	tau:Tola_0993	K05777	putative thiamine transport system substrate-binding protein	--	--
ABC.X2.A	4.62989e-06	2.21604e-06	8.02504e-07	2.64516e-06	4.8899e-06	3.18941e-06	2.36545e-05	4.63807e-06	1.17613e-06	mmt:Metme_3727	K02068	putative ABC transport system ATP-binding protein	--	--
ABC.X2.P	4.85982e-06	2.22867e-06	8.1049e-07	3.82739e-06	3.74267e-06	4.73508e-06	1.75147e-05	6.71576e-06	4.79542e-06	dsf:UWK_03477	K02069	putative ABC transport system permease protein	--	--
ABC.X4.A	2.79994e-06	9.57732e-07	3.23875e-06	5.92424e-06	5.6915e-06	6.84709e-06	7.49632e-06	1.34907e-05	6.25455e-06	vpe:Varpa_4814	K05833	putative ABC transport system ATP-binding protein	--	--
ABC.X4.P	3.47616e-06	2.16289e-06	4.02717e-06	6.44361e-06	9.13343e-06	8.80514e-06	7.59454e-06	7.71266e-06	9.1069e-06	swo:Swol_0324	K05832	putative ABC transport system permease protein	--	--
ABC.X4.S	0.000230235	0.000184479	0.000117184	0.00011843	0.000128538	7.90078e-05	0.000137115	0.000164637	0.000251056	mno:Mnod_2388	K01989	putative ABC transport system substrate-binding protein	--	--
ABC.ZM.A	1.94133e-05	9.71307e-06	2.5516e-05	1.89226e-05	1.88425e-05	1.97426e-05	1.90627e-05	1.41781e-05	1.35692e-05	bja:bll7771	K02074	zinc/manganese transport system ATP-binding protein	--	--
ABC.ZM.P	5.33625e-05	4.21812e-05	6.65663e-05	9.27541e-05	0.000110488	0.000101722	0.000101023	0.000117828	0.000122008	slt:Slit_0501	K02075	zinc/manganese transport system permease protein	--	--
ABC.ZM.S	9.88936e-05	9.32143e-05	9.4394e-05	0.000126146	0.0001549	0.000144232	0.000117533	0.000146752	0.000147812	afw:Anae109_1535	K02077	zinc/manganese transport system substrate-binding protein	--	--
ABCB-BAC	0.00102385	0.00085484	0.000892763	0.00114718	0.00120499	0.00113936	0.00114481	0.00113681	0.00114104	obt:OPIT5_05295	K06147	ATP-binding cassette, subfamily B, bacterial	--	--
ABCB1	6.01578e-05	0.0001508	0.000101572	2.30545e-05	1.57829e-05	1.67257e-05	2.23413e-05	1.29377e-05	2.09741e-05	sind:105160343	K05658	ATP-binding cassette, subfamily B (MDR/TAP), member 1	ko04976|ko02010	Bile secretion|ABC transporters
ABCB8	2.33654e-07	0	1.00129e-06	4.48104e-07	2.21733e-07	7.9874e-07	3.57688e-07	0	8.37392e-07	clv:102090189	K05655	ATP-binding cassette, subfamily B (MDR/TAP), member 8	ko02010	ABC transporters
ABCC-BAC	3.09089e-05	3.4126e-05	2.44802e-05	1.45501e-05	1.93259e-05	2.08105e-05	3.80887e-05	1.79304e-05	1.93703e-05	mah:MEALZ_2626	K06148	ATP-binding cassette, subfamily C, bacterial	--	--
ABCC1	0	0	8.11856e-08	0	9.58845e-08	3.70073e-08	2.46515e-06	0	0	zma:100381832	K05665	ATP-binding cassette, subfamily C (CFTR/MRP), member 1	ko04977|ko04071|ko02010	Vitamin digestion and absorption|Sphingolipid signaling pathway|ABC transporters
ABCE1, Rli1	5.9901e-06	1.62495e-05	1.30227e-05	1.20044e-06	1.8414e-06	9.95796e-07	1.11562e-06	1.27894e-06	1.89783e-06	cthr:CTHT_0059880	K06174	ATP-binding cassette, sub-family E, member 1	--	--
ABCF2	2.85469e-06	1.61103e-05	1.01128e-05	2.15838e-06	1.79809e-06	1.55616e-06	9.45925e-07	1.41782e-06	2.54885e-06	aje:HCAG_02904	K06185	ATP-binding cassette, subfamily F, member 2	--	--
ABCF3	0.000417425	0.000375881	0.000380369	0.000443231	0.00043533	0.000472638	0.0004337	0.000473365	0.00047493	bth:BT_3809	K06158	ATP-binding cassette, subfamily F, member 3	--	--
ABF	7.27945e-07	2.12383e-06	2.39872e-06	1.29103e-06	4.60537e-07	4.70869e-07	8.21551e-07	3.2882e-07	2.39255e-07	obr:102705161	K14432	ABA responsive element binding factor	ko04075	Plant hormone signal transduction
ABHD12	2.10946e-06	1.00137e-05	2.40756e-06	1.89369e-06	9.41806e-07	2.81516e-07	5.05482e-07	8.14715e-07	2.51483e-06	ttt:THITE_2112765	K13704	abhydrolase domain-containing protein 12	--	--
ABP140	4.12792e-06	9.59808e-06	4.8318e-06	1.25097e-06	1.31507e-06	1.40066e-06	6.2035e-07	3.26345e-07	1.7182e-06	mtm:MYCTH_2300670	K17053	tRNAThr (cytosine32-N3)-methyltransferase	--	--
ABTB1, BPOZ	5.78572e-07	2.31189e-06	4.64884e-07	2.77398e-07	1.83018e-07	1.41274e-07	1.10713e-07	4.74962e-07	0	osa:4340880	K10520	ankyrin repeat and BTB/POZ domain-containing protein 1	--	--
ACAA1	7.09993e-06	1.56028e-05	8.88657e-06	1.443e-06	1.38564e-06	1.09832e-06	2.46174e-07	9.21482e-07	2.1519e-06	ttt:THITE_2110581	K07513	acetyl-CoA acyltransferase 1	ko00592|ko00071|ko04146|ko01040|ko00280|ko03320|ko01212	alpha-Linolenic acid metabolism|Fatty acid degradation|Peroxisome|Biosynthesis of unsaturated fatty acids|Valine, leucine and isoleucine degradation|PPAR signaling pathway|Fatty acid metabolism
ACAA2	9.80718e-06	1.26602e-05	6.23141e-06	2.20792e-06	2.65907e-06	2.82742e-06	3.84944e-06	5.07787e-06	7.53787e-06	mxa:MXAN_5883	K07508	acetyl-CoA acyltransferase 2	ko01212|ko00062|ko00280|ko00071	Fatty acid metabolism|Fatty acid elongation|Valine, leucine and isoleucine degradation|Fatty acid degradation
ACACA	1.76745e-05	4.89584e-05	2.84798e-05	4.33052e-06	5.06467e-06	3.14769e-06	3.66283e-06	3.24985e-06	3.82531e-06	ttt:THITE_2118299	K11262	acetyl-CoA carboxylase / biotin carboxylase 1	ko00061|ko00620|ko04922|ko04152|ko04910|ko00640|ko01212|ko00254	Fatty acid biosynthesis|Pyruvate metabolism|Glucagon signaling pathway|AMPK signaling pathway|Insulin signaling pathway|Propanoate metabolism|Fatty acid metabolism|Aflatoxin biosynthesis
ACAD9	0	0	0	0	0	5.85543e-08	4.48529e-06	0	0	samy:DB32_003507	K15980	acyl-CoA dehydrogenase family member 9	--	--
ACADL	7.65561e-06	1.76196e-06	6.15711e-06	6.41573e-06	6.7158e-06	7.33739e-06	7.51947e-06	4.96328e-06	4.34304e-06	bur:Bcep18194_C7184	K00255	long-chain-acyl-CoA dehydrogenase	ko03320|ko01212|ko00071	PPAR signaling pathway|Fatty acid metabolism|Fatty acid degradation
ACADM, acd	0.000207117	0.000181335	0.00019894	0.000177108	0.000182943	0.000210989	0.000209327	0.000179918	0.000153558	rme:Rmet_4410	K00249	acyl-CoA dehydrogenase	ko00071|ko00410|ko01200|ko00280|ko00640|ko01212|ko03320	Fatty acid degradation|beta-Alanine metabolism|Carbon metabolism|Valine, leucine and isoleucine degradation|Propanoate metabolism|Fatty acid metabolism|PPAR signaling pathway
ACADS, bcd	8.23134e-05	6.81499e-05	6.13256e-05	3.07317e-05	4.33283e-05	4.4359e-05	4.28744e-05	3.13063e-05	4.29274e-05	dac:Daci_3315	K00248	butyryl-CoA dehydrogenase	ko00650|ko01212|ko00280|ko00071|ko01200	Butanoate metabolism|Fatty acid metabolism|Valine, leucine and isoleucine degradation|Fatty acid degradation|Carbon metabolism
ACADSB	1.26563e-06	1.30711e-06	1.25161e-07	7.4684e-08	2.21733e-07	7.82892e-07	3.57688e-07	1.91811e-07	1.39565e-07	ctm:Cabther_A0832	K09478	short/branched chain acyl-CoA dehydrogenase	ko01212|ko00280|ko00071	Fatty acid metabolism|Valine, leucine and isoleucine degradation|Fatty acid degradation
ACADVL	0	0	0	0	0	0	1.68409e-07	4.01376e-08	2.51892e-06	dmo:Dmoj_GI12099	K09479	very long chain acyl-CoA dehydrogenase	ko01212|ko00071	Fatty acid metabolism|Fatty acid degradation
ACAP	6.94286e-07	7.122e-07	1.61807e-06	6.95564e-07	2.19621e-07	3.02368e-07	0	9.49923e-08	0	osa:4347541	K12489	Arf-GAP with coiled-coil, ANK repeat and PH domain-containing protein	ko04144	Endocytosis
ACE	8.63068e-05	7.92289e-05	5.33099e-05	5.91432e-05	4.75788e-05	6.58728e-05	5.56022e-05	3.7326e-05	4.53753e-05	bacc:BRDCF_p1005	K01283	peptidyl-dipeptidase A	ko04614|ko04924	Renin-angiotensin system|Renin secretion
ACE, HTH	8.04044e-07	1.28514e-06	2.87134e-07	3.42668e-07	1.6956e-07	1.30886e-07	0	1.46679e-07	3.20179e-07	osa:4345513	K15403	fatty acid omega-hydroxy dehydrogenase	ko00073	Cutin, suberine and wax biosynthesis
ACE1	2.66291e-06	5.65524e-06	3.79854e-06	4.33878e-07	6.33523e-08	9.61748e-07	6.78472e-07	4.28277e-07	4.09835e-07	pan:PODANSg2214	K15394	hybrid polyketide synthase / nonribosomal peptide synthetase ACE1	--	--
ACER3, YDC1	3.21601e-06	7.95624e-06	4.16755e-06	0	3.44182e-07	1.52277e-06	1.02572e-07	0	4.85048e-07	ttt:THITE_2112367	K04711	dihydroceramidase	ko00600	Sphingolipid metabolism
ACHE	1.11061e-06	5.83106e-06	2.30166e-06	3.4859e-06	1.05611e-06	4.58461e-07	1.0269e-06	6.49543e-07	9.02644e-07	ttt:THITE_2147701	K01049	acetylcholinesterase	ko00564|ko04725	Glycerophospholipid metabolism|Cholinergic synapse
ACIN1, ACINUS	0	3.59627e-07	2.41051e-07	1.43836e-07	4.27041e-07	5.49398e-07	3.44441e-07	1.23138e-07	0	osa:4343967	K12875	apoptotic chromatin condensation inducer in the nucleus	ko03040|ko03015|ko03013	Spliceosome|mRNA surveillance pathway|RNA transport
ACLY	1.24757e-05	3.51555e-05	1.83741e-05	2.59384e-06	2.15405e-06	2.99458e-06	2.12221e-06	1.51465e-06	3.81754e-06	val:VDBG_05323	K01648	ATP citrate (pro-S)-lyase	ko00020|ko00720	Citrate cycle (TCA cycle)|Carbon fixation pathways in prokaryotes
ACMSD	2.7723e-05	3.00051e-05	1.98324e-05	1.24394e-05	9.91819e-06	2.14918e-05	1.78944e-05	7.47331e-06	4.9699e-06	lab:LA76x_2544	K03392	aminocarboxymuconate-semialdehyde decarboxylase	ko00380	Tryptophan metabolism
ACO, acnA	0.000528786	0.000475293	0.000472265	0.000571724	0.000562556	0.000552295	0.000587619	0.000539521	0.000618426	aaa:Acav_1161	K01681	aconitate hydratase	ko01200|ko00630|ko00020|ko00720|ko01210|ko01230	Carbon metabolism|Glyoxylate and dicarboxylate metabolism|Citrate cycle (TCA cycle)|Carbon fixation pathways in prokaryotes|2-Oxocarboxylic acid metabolism|Biosynthesis of amino acids
ACO2	2.68717e-06	1.27092e-05	7.86571e-06	3.27041e-07	5.37399e-07	1.37278e-06	4.75784e-07	2.54649e-07	1.21657e-06	ttt:THITE_2108862	K17450	homoaconitase	ko01230|ko00300|ko01210	Biosynthesis of amino acids|Lysine biosynthesis|2-Oxocarboxylic acid metabolism
ACOS	1.9908e-06	1.05531e-05	5.34552e-06	2.08048e-07	3.75271e-07	6.77668e-07	3.42427e-07	6.4641e-07	2.16685e-07	act:ACLA_076850	K18685	ophiobolin F synthase	--	--
ACP1	2.43e-07	3.88398e-06	2.60335e-06	4.66028e-07	1.53735e-07	2.3734e-07	3.71996e-07	0	0	mtm:MYCTH_2302901	K14394	low molecular weight phosphotyrosine protein phosphatase	--	--
ACP5	2.00957e-05	5.36334e-06	3.02992e-05	1.00881e-05	1.01141e-05	1.04381e-05	5.85936e-06	5.0252e-06	5.47798e-06	fae:FAES_3712	K14379	tartrate-resistant acid phosphatase type 5	ko04142|ko04380	Lysosome|Osteoclast differentiation
ACR	0	1.72366e-07	0	1.17771e-05	2.34253e-06	0	7.85907e-08	6.86634e-07	1.93778e-07	ava:Ava_4160	K01317	acrosin	--	--
ACR2	3.20459e-06	1.01561e-05	4.32582e-06	1.49879e-06	0	1.17997e-06	5.13287e-07	2.40232e-07	7.21622e-07	smp:SMAC_00279	K18064	arsenical-resistance protein 2	--	--
ACS	1.67202e-07	2.13797e-06	1.7913e-07	7.4821e-07	0	0	1.2798e-07	4.57532e-07	4.99362e-07	osa:4333976	K01762	1-aminocyclopropane-1-carboxylate synthase	ko00270	Cysteine and methionine metabolism
ACSL, fadD	0.00127101	0.00118356	0.00118656	0.00105025	0.00110704	0.00106317	0.00111497	0.00107316	0.00114393	dsf:UWK_01840	K01897	long-chain acyl-CoA synthetase	ko00071|ko00061|ko04146|ko04920|ko03320|ko02024|ko01212	Fatty acid degradation|Fatty acid biosynthesis|Peroxisome|Adipocytokine signaling pathway|PPAR signaling pathway|Quorum sensing|Fatty acid metabolism
ACSS, acs	0.000969163	0.000899132	0.000865717	0.000855015	0.000878148	0.000787128	0.000803949	0.000794541	0.000807975	bbau:AEM51_08835	K01895	acetyl-CoA synthetase	ko00680|ko01200|ko00620|ko00720|ko00640|ko00010	Methane metabolism|Carbon metabolism|Pyruvate metabolism|Carbon fixation pathways in prokaryotes|Propanoate metabolism|Glycolysis / Gluconeogenesis
ACTA2	3.33257e-06	2.16393e-06	1.67358e-06	6.65754e-08	5.27091e-07	4.06868e-07	6.37707e-07	1.36789e-06	9.33094e-07	ssc:733615	K12313	actin, aortic smooth muscle	ko04270	Vascular smooth muscle contraction
ACTB_G1	3.42214e-05	6.47343e-05	3.11316e-05	1.95592e-05	1.23303e-05	7.96585e-06	1.38654e-05	1.60616e-05	1.35919e-05	pan:PODANSg8977	K05692	actin beta/gamma 1	ko04145|ko04520|ko04670|ko04015|ko04390|ko04611|ko04391|ko04510|ko04745|ko04810|ko04530|ko04919|ko04210|ko04921	Phagosome|Adherens junction|Leukocyte transendothelial migration|Rap1 signaling pathway|Hippo signaling pathway|Platelet activation|Hippo signaling pathway - fly|Focal adhesion|Phototransduction - fly|Regulation of actin cytoskeleton|Tight junction|Thyroid hormone signaling pathway|Apoptosis|Oxytocin signaling pathway
ACTF	5.14831e-07	1.9749e-06	3.30934e-07	3.94939e-07	4.55993e-07	2.51419e-07	3.94063e-07	1.12703e-07	1.8451e-07	osa:4352927	K10355	actin, other eukaryote	--	--
ACTN	2.00475e-06	1.45649e-06	7.81005e-07	2.33014e-07	2.30602e-07	2.22506e-07	5.57994e-07	1.49613e-07	1.08861e-07	rro:104659630	K05699	actinin alpha 1/4	ko04520|ko04670|ko04810|ko04530|ko04510	Adherens junction|Leukocyte transendothelial migration|Regulation of actin cytoskeleton|Tight junction|Focal adhesion
ACTR1, ARP1	3.92975e-06	1.55369e-05	9.50742e-06	7.44e-07	8.50022e-07	1.40301e-06	1.32856e-07	0	1.51335e-06	ttt:THITE_2108839	K16575	centractin	--	--
ACTR2, ARP2	1.08954e-06	3.64123e-06	1.69784e-06	3.79914e-07	4.38646e-07	4.83709e-07	7.58144e-08	1.62623e-07	1.24244e-06	nte:NEUTE1DRAFT143590	K17260	actin-related protein 2	--	--
ACTR3, ARP3	2.30096e-06	5.35615e-06	3.13538e-06	1.70965e-06	1.49742e-07	6.14493e-07	8.78659e-07	5.4491e-07	8.63761e-07	ttt:THITE_2059924	K18584	actin-related protein 3	--	--
ACTR5, ARP5, INO80M	4.41465e-06	1.3806e-05	9.71488e-06	1.68239e-06	6.12779e-07	6.91675e-07	8.9424e-07	7.427e-07	1.73784e-06	ttt:THITE_2115499	K11672	actin-related protein 5	--	--
ACTR6, ARP6	2.42404e-06	1.25579e-05	5.55134e-06	1.30456e-06	8.52108e-07	1.60104e-06	0	4.00124e-07	9.31173e-07	mtm:MYCTH_2307238	K11662	actin-related protein 6	--	--
ACTR8, ARP8, INO80N	1.63683e-06	5.46672e-06	3.97831e-06	5.7785e-07	3.09118e-07	3.10196e-07	4.48788e-07	1.73813e-07	3.50223e-07	ttt:THITE_2119622	K11673	actin-related protein 8	--	--
ACY1	1.53151e-07	9.79154e-07	9.8446e-07	5.8743e-07	4.84458e-07	0	5.86128e-07	0	9.14798e-08	osa:4340457	K14677	aminoacylase	ko01230|ko00220|ko01210	Biosynthesis of amino acids|Arginine biosynthesis|2-Oxocarboxylic acid metabolism
ADAM32	0	0	8.10171e-08	6.76804e-07	5.74113e-07	1.47722e-06	2.89416e-07	3.31094e-07	4.51705e-08	cjo:107323762	K16070	disintegrin and metalloproteinase domain-containing protein 32	--	--
ADAM33	4.61393e-08	1.47493e-07	3.92974e-06	4.71927e-07	1.32815e-06	7.88629e-07	5.65057e-07	8.83789e-08	2.75597e-08	acs:100555234	K08616	disintegrin and metalloproteinase domain-containing protein 33	--	--
ADAM8	8.84709e-08	0	3.03303e-06	0	1.67914e-07	8.64102e-08	1.35435e-07	0	0	rno:499285	K06540	disintegrin and metalloproteinase domain-containing protein 8	--	--
ADCK, ABC1	2.61405e-05	5.70906e-05	3.53382e-05	5.07884e-06	4.52235e-06	6.74136e-06	5.23822e-06	4.21638e-06	7.8465e-06	sita:101773154	K08869	aarF domain-containing kinase	--	--
ADCL	6.47042e-07	5.17097e-07	1.50193e-06	4.82573e-07	2.04677e-07	4.21313e-07	1.65087e-07	2.36076e-07	2.57659e-07	osa:4338203	K18482	4-amino-4-deoxychorismate lyase	ko00790	Folate biosynthesis
ADE2	3.15979e-06	6.30074e-06	5.1264e-06	1.09849e-06	8.07108e-07	1.17861e-06	7.15609e-07	5.50524e-07	5.05921e-06	sbi:SORBI_03g002690	K11808	phosphoribosylaminoimidazole carboxylase	ko00230	Purine metabolism
ADE5	5.92766e-06	1.47194e-05	1.36645e-05	1.57359e-06	1.33756e-06	1.19595e-06	8.86218e-07	5.23275e-07	2.26842e-06	ttt:THITE_2120081	K11788	phosphoribosylamine--glycine ligase / phosphoribosylformylglycinamidine cyclo-ligase	ko00230	Purine metabolism
ADHFE1	4.13273e-06	1.14417e-05	7.01024e-06	1.351e-06	1.02534e-06	5.75366e-07	6.87353e-07	2.25292e-07	2.39419e-06	ttt:THITE_2063410	K11173	hydroxyacid-oxoacid transhydrogenase	--	--
ADIPOR	5.76303e-06	1.62739e-05	1.50582e-05	9.68312e-07	1.94025e-06	2.09158e-06	7.27549e-07	1.16545e-06	2.50407e-06	pcs:Pc20g10060	K07297	adiponectin receptor	ko04920|ko04211|ko04152	Adipocytokine signaling pathway|Longevity regulating pathway|AMPK signaling pathway
ADO	0	3.78309e-07	2.53573e-07	7.56539e-07	2.99483e-07	4.6235e-07	5.435e-07	1.29535e-07	0	osa:4347335	K10712	cysteamine dioxygenase	ko00430	Taurine and hypotaurine metabolism
ADPRHL2	2.16964e-07	0	0	3.23631e-07	3.66035e-07	6.35732e-07	5.53565e-08	1.10824e-06	6.91181e-07	barb:AOA66_0559	K11687	poly(ADP-ribose) glycohydrolase ARH3	--	--
ADT, PDT	1.15216e-06	3.34826e-06	1.34656e-06	8.70455e-07	1.3253e-07	6.64961e-07	1.92412e-06	6.87875e-07	1.12615e-06	osa:4347875	K05359	arogenate/prephenate dehydratase	ko01230|ko00400	Biosynthesis of amino acids|Phenylalanine, tyrosine and tryptophan biosynthesis
AFG1, LACE1	9.49952e-07	4.72376e-06	3.01546e-06	2.24917e-07	4.67437e-07	3.78003e-07	3.23162e-07	2.11807e-07	3.57266e-07	ttt:THITE_2114539	K18798	peroxisome-assembly ATPase	--	--
AFG2, DRG1, SPATA5	3.07008e-06	1.01903e-05	8.95876e-06	8.80117e-07	1.02644e-06	8.35006e-07	1.24061e-06	1.05631e-06	1.34586e-06	mtm:MYCTH_2299077	K14575	AAA family ATPase	ko03008	Ribosome biogenesis in eukaryotes
AFG3	8.36457e-06	1.42292e-05	1.13264e-05	1.60645e-06	9.27815e-07	1.05274e-06	3.95375e-07	8.19707e-07	1.68045e-06	ttt:THITE_2107345	K08956	AFG3 family protein	--	--
AFMID	1.92802e-05	9.44437e-06	2.62737e-05	2.18063e-05	2.18528e-05	2.69977e-05	2.53661e-05	2.86994e-05	1.24153e-05	pkt:AT984_06480	K01432	arylformamidase	ko00630|ko00380	Glyoxylate and dicarboxylate metabolism|Tryptophan metabolism
AGA, aspG	2.05502e-05	9.9841e-06	1.98849e-05	6.78751e-06	9.28216e-06	7.66758e-06	4.75699e-06	3.22897e-06	9.25603e-06	cpi:Cpin_6563	K01444	N4-(beta-N-acetylglucosaminyl)-L-asparaginase	ko04142|ko00511	Lysosome|Other glycan degradation
AGL	5.40583e-06	1.67118e-05	1.00397e-05	1.41319e-06	8.37248e-07	1.27835e-06	7.22925e-07	1.18514e-06	2.33913e-06	ttt:THITE_2114181	K01196	glycogen debranching enzyme	ko00500	Starch and sucrose metabolism
AGPAT1_2	4.71144e-06	6.11253e-06	4.41383e-06	3.11199e-06	9.37407e-08	1.14166e-06	1.7012e-07	8.1091e-08	1.17178e-06	ttt:THITE_2120080	K13509	lysophosphatidate acyltransferase	ko00564|ko04072|ko04975|ko00561	Glycerophospholipid metabolism|Phospholipase D signaling pathway|Fat digestion and absorption|Glycerolipid metabolism
AGPS, agpS	2.54397e-05	2.16614e-05	2.98842e-05	1.91137e-05	2.20659e-05	1.98672e-05	2.42231e-05	2.71222e-05	2.11404e-05	rpb:RPB_1270	K00803	alkyldihydroxyacetonephosphate synthase	ko00565|ko04146	Ether lipid metabolism|Peroxisome
AGXT	0.00018036	0.000204147	0.000138659	8.58813e-05	0.00011102	9.89711e-05	0.000167888	9.56028e-05	0.00013116	osa:4345962	K00830	alanine-glyoxylate transaminase / serine-glyoxylate transaminase / serine-pyruvate transaminase	ko00260|ko00680|ko00630|ko04146|ko01200|ko00250	Glycine, serine and threonine metabolism|Methane metabolism|Glyoxylate and dicarboxylate metabolism|Peroxisome|Carbon metabolism|Alanine, aspartate and glutamate metabolism
AGXT2	1.96833e-06	2.27833e-06	6.55186e-07	1.62346e-06	1.04173e-06	4.19215e-07	1.7561e-06	2.15446e-06	8.77095e-07	obr:102703014	K00827	alanine-glyoxylate transaminase / (R)-3-amino-2-methylpropionate-pyruvate transaminase	ko00260|ko00250|ko00280|ko00270	Glycine, serine and threonine metabolism|Alanine, aspartate and glutamate metabolism|Valine, leucine and isoleucine degradation|Cysteine and methionine metabolism
AHC1	4.62699e-06	1.27957e-05	8.1532e-06	1.7078e-06	1.04466e-06	8.08766e-07	9.96517e-07	3.85967e-07	1.20544e-06	pan:PODANSg953	K11370	ADA HAT complex component 1	--	--
AIBP, nnrE	5.03922e-05	4.84871e-05	3.74525e-05	2.79893e-05	2.78145e-05	3.79418e-05	4.94317e-05	2.87383e-05	2.85945e-05	mca:MCA1301	K17759	NAD(P)H-hydrate epimerase	--	--
AIM13	2.93625e-06	6.31146e-06	4.12197e-06	2.58904e-07	0	3.46121e-07	3.87496e-07	2.77061e-07	3.6287e-07	mtm:MYCTH_2298129	K17788	altered inheritance of mitochondria protein 13	--	--
AIM5	1.99607e-06	3.32912e-06	1.85954e-06	2.21918e-07	4.94148e-07	1.69529e-07	3.32139e-07	4.27465e-07	3.6287e-07	ttt:THITE_2106516	K17787	altered inheritance of mitochondria protein 5	--	--
AIMP1, ARC1	2.03949e-06	9.07587e-06	7.3979e-06	1.32002e-06	9.33319e-07	4.52152e-07	2.76795e-07	6.09464e-07	5.82571e-07	ttt:THITE_2114672	K15437	aminoacyl tRNA synthase complex-interacting multifunctional protein 1	--	--
AIR1_2	2.03337e-06	4.41361e-06	3.73828e-06	7.54247e-07	3.97042e-07	3.80038e-07	3.07435e-07	4.67111e-07	8.39699e-07	mtm:MYCTH_2300115	K12597	protein AIR1/2	ko03018	RNA degradation
AK6, FAP7	2.77413e-06	2.70757e-06	1.58312e-06	5.91406e-08	5.85285e-08	2.85726e-07	1.88511e-07	0	1.10519e-07	ttt:THITE_2107461	K18532	adenylate kinase	ko03008|ko00230	Ribosome biogenesis in eukaryotes|Purine metabolism
AKR1A1, adh	8.91432e-06	8.1842e-06	9.7401e-06	3.16404e-06	2.9911e-06	3.31654e-06	2.18017e-06	2.87263e-06	5.10289e-06	cce:Ccel_1009	K00002	alcohol dehydrogenase (NADP+)	ko00930|ko00040|ko01220|ko00561|ko00010	Caprolactam degradation|Pentose and glucuronate interconversions|Degradation of aromatic compounds|Glycerolipid metabolism|Glycolysis / Gluconeogenesis
AL1	4.58491e-07	1.83206e-07	8.59597e-07	1.05231e-06	7.13078e-07	1.60155e-06	0	6.46475e-07	9.58524e-07	acan:ACA1_391690	K15745	phytoene desaturase (3,4-didehydrolycopene-forming)	ko00906	Carotenoid biosynthesis
ALDH18A1, P5CS	4.61393e-07	7.37464e-07	0	2.94954e-07	1.45951e-06	0	0	1.26256e-07	1.37799e-07	osa:4338979	K12657	delta-1-pyrroline-5-carboxylate synthetase	ko01230|ko00330	Biosynthesis of amino acids|Arginine and proline metabolism
ALDO	3.38536e-05	3.42011e-05	2.75544e-05	2.96496e-05	2.53248e-05	4.42331e-05	5.13735e-05	3.27527e-05	2.81625e-05	bju:BJ6T_83240	K01623	fructose-bisphosphate aldolase, class I	ko00710|ko00680|ko01200|ko01230|ko00030|ko00051|ko00010	Carbon fixation in photosynthetic organisms|Methane metabolism|Carbon metabolism|Biosynthesis of amino acids|Pentose phosphate pathway|Fructose and mannose metabolism|Glycolysis / Gluconeogenesis
ALG1	1.90638e-06	4.63152e-06	2.90018e-06	5.60599e-07	3.85945e-07	6.70311e-07	2.3347e-07	3.33864e-07	5.01034e-07	mtm:MYCTH_2298352	K03842	beta-1,4-mannosyltransferase	ko00510|ko00513	N-Glycan biosynthesis|Various types of N-glycan biosynthesis
ALG10	5.30032e-06	1.54785e-05	8.56426e-06	1.87472e-06	1.68979e-06	1.55224e-06	4.09008e-07	3.76231e-07	5.89072e-07	mtm:MYCTH_2069347	K03850	alpha-1,2-glucosyltransferase	ko00510	N-Glycan biosynthesis
ALG11	1.63337e-06	5.42749e-06	3.22349e-06	4.67127e-07	2.9913e-07	5.03788e-07	0	7.99817e-07	4.87821e-07	mtm:MYCTH_2312819	K03844	alpha-1,2-mannosyltransferase	ko00510|ko00513	N-Glycan biosynthesis|Various types of N-glycan biosynthesis
ALG12	2.887e-06	1.47213e-05	6.1189e-06	4.37667e-07	4.43258e-07	1.40778e-06	6.10944e-07	1.10647e-06	1.3182e-06	mtm:MYCTH_2295836	K03847	alpha-1,6-mannosyltransferase	ko00510|ko00513	N-Glycan biosynthesis|Various types of N-glycan biosynthesis
ALG13	1.96124e-06	7.11058e-06	4.88026e-06	1.00435e-06	3.26903e-07	1.54472e-06	9.11926e-07	2.07796e-07	8.44082e-07	ttt:THITE_2041903	K07432	beta-1,4-N-acetylglucosaminyltransferase	ko00510|ko00513	N-Glycan biosynthesis|Various types of N-glycan biosynthesis
ALG14	3.75773e-07	4.80492e-06	3.82451e-06	4.80441e-07	5.94336e-08	2.29388e-07	1.43813e-07	1.02827e-07	7.29481e-07	mtm:MYCTH_2311677	K07441	beta-1,4-N-acetylglucosaminyltransferase	ko00510|ko00513	N-Glycan biosynthesis|Various types of N-glycan biosynthesis
ALG2	4.20322e-06	1.10602e-05	6.99301e-06	1.05107e-06	6.11711e-07	2.05089e-06	7.64666e-07	3.66959e-07	6.40582e-07	ttt:THITE_2123138	K03843	alpha-1,3/alpha-1,6-mannosyltransferase	ko00510|ko00513	N-Glycan biosynthesis|Various types of N-glycan biosynthesis
ALG3	3.81443e-06	7.92133e-06	4.87901e-06	1.28025e-06	1.82445e-07	9.78014e-07	2.20734e-07	1.17932e-06	1.19623e-06	mtm:MYCTH_2310419	K03845	alpha-1,3-mannosyltransferase	ko00510|ko00513	N-Glycan biosynthesis|Various types of N-glycan biosynthesis
ALG5	1.01816e-06	4.23115e-06	3.10875e-06	2.27807e-07	3.54277e-07	6.46387e-07	7.79321e-08	5.57217e-08	4.8653e-07	mtm:MYCTH_2299084	K00729	dolichyl-phosphate beta-glucosyltransferase	ko00510	N-Glycan biosynthesis
ALG6	3.04336e-06	1.16444e-05	4.73976e-06	1.21675e-06	3.92491e-07	6.37694e-07	3.00879e-07	1.17343e-07	8.73057e-07	ttt:THITE_2121621	K03848	alpha-1,3-glucosyltransferase	ko00510	N-Glycan biosynthesis
ALG7	4.42602e-06	9.83214e-06	4.84441e-06	1.55481e-06	9.33828e-07	1.58461e-07	5.23783e-07	4.73552e-07	1.56003e-06	cthr:CTHT_0030450	K01001	UDP-N-acetylglucosamine--dolichyl-phosphate N-acetylglucosaminephosphotransferase	ko00510	N-Glycan biosynthesis
ALG8	2.21405e-06	9.93126e-06	6.12059e-06	8.40292e-07	7.33941e-07	1.10332e-06	1.52762e-07	4.90699e-07	1.12046e-06	ttt:THITE_2119409	K03849	alpha-1,3-glucosyltransferase	ko00510	N-Glycan biosynthesis
ALG9	3.17636e-06	1.0004e-05	6.98442e-06	7.19015e-07	6.98395e-07	3.91611e-07	5.18137e-07	2.67878e-07	1.23168e-06	mtm:MYCTH_2310660	K03846	alpha-1,2-mannosyltransferase	ko00510|ko00513	N-Glycan biosynthesis|Various types of N-glycan biosynthesis
ALKBH6	2.76397e-06	5.74552e-06	4.04491e-06	8.49544e-07	7.49962e-07	3.50403e-07	3.06318e-07	7.85369e-08	8.61399e-07	pan:PODANSg4843	K10768	alkylated DNA repair protein alkB homolog 6	--	--
ALKBH8	2.24692e-06	6.1851e-06	2.94214e-06	2.79298e-07	5.923e-07	5.79126e-07	3.82187e-07	4.44057e-07	1.45397e-06	osa:4330741	K10770	alkylated DNA repair protein alkB homolog 8	--	--
ALO	2.26372e-06	1.2124e-05	4.69028e-06	9.34819e-07	3.36105e-07	7.66899e-07	6.34084e-08	1.32069e-07	1.66841e-06	mtm:MYCTH_2297573	K00107	D-arabinono-1,4-lactone oxidase	--	--
ALR, MNR	6.81392e-06	1.49016e-05	1.66566e-05	2.50041e-06	1.56157e-06	1.87905e-06	9.34169e-07	7.34421e-07	2.65522e-06	ttt:THITE_46638	K16073	magnesium transporter	--	--
ALY1_2, ART3_6	6.00627e-06	3.45402e-05	1.20546e-05	1.44132e-06	1.66262e-06	2.33427e-06	1.74897e-06	1.09968e-06	1.55313e-06	ttt:THITE_2120487	K20061	arrestin-related trafficking adapter 3/6	--	--
AMBRA1	3.67083e-07	3.04713e-06	9.92066e-07	1.56542e-06	6.86205e-07	3.19796e-07	1.38581e-06	2.96803e-07	1.09136e-06	osa:4346650	K17985	activating molecule in BECN1-regulated autophagy protein 1	--	--
AMFR, GP78	0	9.32154e-07	4.68603e-07	2.79617e-07	3.68964e-07	7.1202e-08	1.11599e-07	7.97935e-08	8.70888e-08	osa:4343241	K10636	autocrine motility factor receptor	ko04141	Protein processing in endoplasmic reticulum
AMPD	6.6463e-06	1.7338e-05	1.0024e-05	1.12292e-06	7.41235e-07	1.98667e-06	7.20495e-07	1.14125e-06	1.78069e-06	mtm:MYCTH_2296944	K01490	AMP deaminase	ko00230	Purine metabolism
AMPH	2.04469e-06	9.44781e-06	6.12581e-06	1.09687e-06	6.90579e-07	4.09489e-07	2.90875e-07	1.88192e-07	1.28453e-06	ttt:THITE_2106304	K12562	amphiphysin	ko04666|ko04144	Fc gamma R-mediated phagocytosis|Endocytosis
ANG2, VPS51	6.75e-07	1.43851e-06	2.16946e-06	0	4.27041e-07	1.0988e-07	0	3.69415e-07	1.34396e-07	smp:SMAC_06430	K20296	vacuolar protein sorting-associated protein 51	--	--
ANKRD28	0	9.35147e-08	0	0	0	0	8.95656e-08	9.60596e-08	3.14526e-06	tre:TRIREDRAFT_53570	K15502	serine/threonine-protein phosphatase 6 regulatory ankyrin repeat subunit A	--	--
ANKRD44	0	0	0	0	0	0	3.77023e-07	3.99367e-08	3.02937e-06	pan:PODANSg5497	K15503	serine/threonine-protein phosphatase 6 regulatory ankyrin repeat subunit B	--	--
ANO10, TMEM16K	5.06427e-06	1.37984e-05	8.10894e-06	1.58164e-06	5.14396e-07	9.81251e-07	3.75514e-07	3.91927e-07	1.33401e-06	ttt:THITE_132564	K19327	anoctamin-10	--	--
ANP1	2.45018e-06	1.45315e-05	8.83396e-06	7.9527e-08	7.2612e-07	6.82007e-07	5.03393e-07	6.35613e-07	1.2773e-06	ttt:THITE_2115116	K05533	mannan polymerase II complex ANP1 subunit	ko00513	Various types of N-glycan biosynthesis
ANP32B	2.37305e-06	6.06871e-07	1.01693e-06	6.06807e-07	6.00527e-07	1.85422e-07	2.90622e-07	2.07796e-07	5.10286e-07	shr:100933639	K18647	acidic leucine-rich nuclear phosphoprotein 32 family member B	--	--
ANR	4.09551e-07	3.60032e-06	0	3.9272e-07	3.88655e-07	2.00006e-07	4.70219e-07	1.1207e-07	0	osa:4337100	K08695	anthocyanidin reductase	ko00941	Flavonoid biosynthesis
ANXA1	4.57861e-06	8.8187e-07	1.02159e-06	3.08509e-07	2.79849e-07	5.04991e-07	2.05501e-06	8.43399e-07	1.45146e-06	mmu:16952	K17091	annexin A1	--	--
ANXA2	5.79835e-06	5.16496e-06	3.96003e-06	1.34557e-06	8.1198e-07	6.00314e-07	2.73212e-06	2.14859e-06	9.81282e-07	mmu:12306	K17092	annexin A2	--	--
ANXA5	1.8926e-06	1.68057e-06	1.35174e-06	6.72156e-07	1.59648e-06	3.42317e-07	1.23402e-06	9.97419e-07	0	pps:100988576	K16646	annexin A5	--	--
ANXA7_11	1.96875e-06	7.46227e-06	2.65156e-06	3.23631e-07	1.42347e-07	6.04338e-07	3.87496e-07	2.77061e-07	4.36788e-07	pan:PODANSg7432	K17095	annexin A7/11	--	--
AOC3, AOC2, tynA	3.12942e-05	5.84923e-05	4.00442e-05	8.33528e-06	8.0792e-06	8.21193e-06	1.13651e-05	1.02013e-05	1.09487e-05	bsc:COCSADRAFT_183317	K00276	primary-amine oxidase	ko00260|ko00950|ko00350|ko00410|ko00960|ko00360	Glycine, serine and threonine metabolism|Isoquinoline alkaloid biosynthesis|Tyrosine metabolism|beta-Alanine metabolism|Tropane, piperidine and pyridine alkaloid biosynthesis|Phenylalanine metabolism
AOS	2.49614e-06	1.05498e-05	3.56215e-06	1.78103e-06	1.82705e-06	1.95216e-06	4.01629e-06	5.47292e-07	3.34656e-06	osa:4328742	K01723	hydroperoxide dehydratase	ko00592	alpha-Linolenic acid metabolism
AOX1, AOX2	1.62754e-06	6.36022e-07	1.56584e-06	2.34827e-06	9.0749e-07	4.73664e-06	3.23665e-06	4.01494e-06	1.45564e-06	azi:AzCIB_4721	K17893	ubiquinol oxidase	--	--
AP1F	3.977e-06	1.13817e-05	6.79345e-06	2.89174e-07	5.33514e-07	7.68676e-07	1.81736e-07	9.82409e-07	9.40185e-07	ttt:THITE_2109887	K09043	AP-1-like transcription factor	--	--
AP1G1	5.50373e-06	1.78686e-05	1.57743e-05	3.05356e-06	1.72263e-06	3.65287e-06	6.02194e-06	2.33726e-06	3.6426e-06	osa:4331060	K12391	AP-1 complex subunit gamma-1	ko04142	Lysosome
AP1M	1.55506e-06	9.18415e-06	4.71761e-06	4.35563e-07	5.77126e-07	5.18233e-07	1.59978e-06	1.48869e-07	1.31205e-06	afm:AFUA_5G09660	K12393	AP-1 complex subunit mu	ko04142	Lysosome
AP2A	5.1493e-06	1.85711e-05	1.16347e-05	1.65315e-06	1.43586e-06	2.1578e-06	5.31043e-07	8.01273e-07	7.73714e-07	ttt:THITE_2123189	K11824	AP-2 complex subunit alpha	ko04961|ko04144|ko04721	Endocrine and other factor-regulated calcium reabsorption|Endocytosis|Synaptic vesicle cycle
AP2M1	9.3651e-06	1.13685e-05	1.30826e-05	1.99582e-06	1.70042e-06	1.32687e-06	8.91803e-07	1.04689e-06	1.69754e-06	pan:PODANSg187	K11826	AP-2 complex subunit mu-1	ko04961|ko04144|ko04721	Endocrine and other factor-regulated calcium reabsorption|Endocytosis|Synaptic vesicle cycle
AP2S1	3.08898e-07	4.19667e-06	2.48201e-06	0	4.88564e-07	0	0	2.53581e-07	7.38041e-07	pan:PODANSg7394	K11827	AP-2 complex subunit sigma-1	ko04961|ko04144|ko04721	Endocrine and other factor-regulated calcium reabsorption|Endocytosis|Synaptic vesicle cycle
AP3B	8.99348e-07	1.70459e-06	1.8276e-06	2.20583e-06	7.28689e-07	1.31855e-06	1.07945e-06	3.01606e-07	2.97834e-06	osa:4326400	K12397	AP-3 complex subunit beta	ko04142	Lysosome
AP3D	4.63405e-06	1.43636e-05	1.37286e-05	1.43103e-06	6.94819e-07	1.03153e-06	1.00363e-06	1.1611e-06	2.1449e-06	pan:PODANSg8096	K12396	AP-3 complex subunit delta	ko04142	Lysosome
AP3S	9.66477e-07	1.1034e-06	1.47918e-06	1.76526e-07	7.86144e-07	1.34852e-07	3.17042e-07	0	2.47411e-07	cthr:CTHT_0015420	K12399	AP-3 complex subunit sigma	ko04142	Lysosome
AP4E1	4.79605e-07	2.30352e-06	1.09377e-06	8.43902e-07	2.65872e-07	4.1046e-07	1.10312e-06	3.28748e-07	8.9772e-07	obr:102701124	K12400	AP-4 complex subunit epsilon-1	ko04142	Lysosome
AP4M1	7.875e-07	8.99069e-07	1.56683e-06	3.5959e-07	2.84694e-07	2.19759e-07	1.11943e-06	1.23138e-07	1.34396e-07	osa:4343931	K12402	AP-4 complex subunit mu-1	ko04142	Lysosome
APA1_2	2.31429e-06	3.69903e-06	4.46289e-06	9.24659e-07	7.68674e-07	4.80331e-07	2.21426e-07	4.74962e-07	8.29417e-07	ttt:THITE_2118277	K00988	ATP adenylyltransferase	ko00230	Purine metabolism
APAF1	0	0	1.37889e-07	0	0	0	3.94063e-08	5.63514e-08	3.02904e-06	phd:102326324	K02084	apoptotic protease-activating factor	ko04214|ko04210|ko04215|ko04115	Apoptosis - fly|Apoptosis|Apoptosis - multiple species|p53 signaling pathway
APC1	1.02605e-05	3.84207e-05	2.32227e-05	3.75483e-06	1.7624e-06	3.21689e-06	1.81054e-06	1.57205e-06	5.54845e-06	cthr:CTHT_0020110	K03348	anaphase-promoting complex subunit 1	ko04914|ko04114|ko04110|ko04120|ko04111|ko04113	Progesterone-mediated oocyte maturation|Oocyte meiosis|Cell cycle|Ubiquitin mediated proteolysis|Cell cycle - yeast|Meiosis - yeast
APC10, DOC1	2.81064e-06	9.06817e-06	4.535e-06	1.071e-06	1.13993e-06	7.54433e-07	2.05145e-07	1.2855e-06	1.51875e-06	ttt:THITE_2070828	K03357	anaphase-promoting complex subunit 10	ko04914|ko04114|ko04110|ko04120|ko04111|ko04113	Progesterone-mediated oocyte maturation|Oocyte meiosis|Cell cycle|Ubiquitin mediated proteolysis|Cell cycle - yeast|Meiosis - yeast
APC2	6.79627e-06	1.93924e-05	1.21218e-05	2.55155e-06	2.64019e-06	9.48464e-07	4.35933e-07	2.95216e-07	2.47393e-06	ttt:THITE_2112429	K03349	anaphase-promoting complex subunit 2	ko04914|ko04114|ko04110|ko04120|ko04111|ko04113	Progesterone-mediated oocyte maturation|Oocyte meiosis|Cell cycle|Ubiquitin mediated proteolysis|Cell cycle - yeast|Meiosis - yeast
APC3, CDC27	7.84296e-06	1.99664e-05	1.28732e-05	1.13023e-06	1.59328e-06	2.16735e-06	7.64471e-07	6.57449e-07	1.19254e-06	ttt:THITE_2118901	K03350	anaphase-promoting complex subunit 3	ko04914|ko04114|ko04110|ko04120|ko04111|ko04113	Progesterone-mediated oocyte maturation|Oocyte meiosis|Cell cycle|Ubiquitin mediated proteolysis|Cell cycle - yeast|Meiosis - yeast
APC4	7.81125e-06	1.8015e-05	1.44712e-05	2.46448e-06	8.29819e-07	1.15474e-06	1.92556e-06	7.27898e-07	1.18425e-06	ttt:THITE_2118487	K03351	anaphase-promoting complex subunit 4	ko04914|ko04114|ko04110|ko04120|ko04111|ko04113	Progesterone-mediated oocyte maturation|Oocyte meiosis|Cell cycle|Ubiquitin mediated proteolysis|Cell cycle - yeast|Meiosis - yeast
APC5	5.4186e-06	1.19954e-05	6.98297e-06	7.0459e-07	8.63103e-07	6.40989e-07	1.00679e-06	5.62655e-07	1.70327e-06	ttt:THITE_2111513	K03352	anaphase-promoting complex subunit 5	ko04914|ko04114|ko04110|ko04120|ko04111|ko04113	Progesterone-mediated oocyte maturation|Oocyte meiosis|Cell cycle|Ubiquitin mediated proteolysis|Cell cycle - yeast|Meiosis - yeast
APC6, CDC16	3.17117e-06	1.23357e-05	6.66934e-06	1.30474e-06	2.15987e-07	8.32412e-07	3.4716e-07	3.7098e-07	1.08218e-06	mtm:MYCTH_2301076	K03353	anaphase-promoting complex subunit 6	ko04914|ko04114|ko04110|ko04120|ko04111|ko04113	Progesterone-mediated oocyte maturation|Oocyte meiosis|Cell cycle|Ubiquitin mediated proteolysis|Cell cycle - yeast|Meiosis - yeast
APC7	6.95589e-06	1.60847e-05	1.05707e-05	5.63689e-06	4.8577e-06	3.84441e-06	5.45227e-06	4.0045e-06	5.92533e-06	obr:102707026	K03354	anaphase-promoting complex subunit 7	ko04914|ko04114|ko04110|ko04120|ko04111|ko04113	Progesterone-mediated oocyte maturation|Oocyte meiosis|Cell cycle|Ubiquitin mediated proteolysis|Cell cycle - yeast|Meiosis - yeast
APC8, CDC23	1.00243e-05	2.39951e-05	1.55302e-05	4.03403e-06	2.18545e-06	1.62877e-06	4.28274e-06	1.81729e-06	2.75741e-06	maw:MAC_03314	K03355	anaphase-promoting complex subunit 8	ko04914|ko04114|ko04110|ko04120|ko04111|ko04113	Progesterone-mediated oocyte maturation|Oocyte meiosis|Cell cycle|Ubiquitin mediated proteolysis|Cell cycle - yeast|Meiosis - yeast
APE2	1.33843e-06	4.52814e-06	3.01122e-06	4.84852e-07	3.52819e-07	4.35753e-07	3.58564e-07	3.29624e-07	4.13059e-07	mtm:MYCTH_2295992	K13721	aminopeptidase 2	--	--
APEX1	2.07531e-06	5.48823e-06	3.55737e-06	3.85945e-07	1.19359e-07	4.97529e-07	4.33225e-07	0	6.53617e-07	ttt:THITE_2113782	K10771	AP endonuclease 1	ko03410	Base excision repair
APEX2	6.46491e-06	2.32331e-05	1.27989e-05	2.12754e-06	1.46435e-06	2.84183e-06	2.1604e-06	7.43752e-07	1.1171e-06	ttt:THITE_2111508	K10772	AP endonuclease 2	ko03410	Base excision repair
APLP2	1.76671e-06	1.04035e-06	3.98472e-07	3.56654e-07	1.76481e-07	4.54094e-07	5.69381e-07	3.56221e-07	1.11083e-07	pon:100449545	K08117	amyloid-like protein 2	--	--
APOD	3.47339e-05	2.05686e-05	2.43075e-05	4.31357e-05	2.80101e-05	4.33546e-05	5.80375e-05	2.86225e-05	2.43784e-05	pbh:AAW51_3923	K03098	apolipoprotein D and lipocalin family protein	--	--
APP	1.12594e-05	1.17839e-05	8.53964e-06	3.26812e-06	7.41536e-06	6.10445e-06	1.64694e-05	7.69458e-06	2.39795e-06	hsa:351	K04520	amyloid beta A4 protein	ko04726	Serotonergic synapse
APR	8.19584e-07	1.92913e-07	0	3.54678e-07	1.41882e-06	2.76002e-06	4.79808e-07	1.71532e-07	7.20934e-08	gsl:Gasu_09200	K05907	adenylyl-sulfate reductase (glutathione)	ko00920	Sulfur metabolism
APRT, apt	0.00011293	0.000110429	0.000115734	0.000139042	0.000162121	0.000134309	0.000146323	0.000143842	0.000172512	oca:OCAR_6992	K00759	adenine phosphoribosyltransferase	ko00230	Purine metabolism
APTX	1.72125e-06	9.39682e-06	3.88884e-06	1.23801e-06	1.92169e-07	4.63162e-07	7.49335e-07	5.57734e-07	1.36372e-06	ttt:THITE_2044821	K10863	aprataxin	--	--
APY1_2	2.83168e-06	8.58605e-06	3.12157e-06	1.88606e-06	8.06301e-07	1.03589e-06	2.27171e-06	1.57458e-06	1.1909e-06	osa:4344315	K14641	apyrase	ko00230|ko00240	Purine metabolism|Pyrimidine metabolism
AQPF	2.78275e-06	7.90235e-06	2.29857e-06	1.13276e-06	1.6126e-07	8.05679e-07	0	1.37575e-07	7.54966e-07	mtm:MYCTH_90632	K09885	aquaporin rerated protein, other eukaryote	--	--
AQR	7.05506e-06	2.66574e-05	1.64852e-05	2.17975e-06	1.27659e-06	2.39681e-06	2.23232e-06	1.89202e-06	2.26964e-06	ttt:THITE_2120208	K12874	intron-binding protein aquarius	ko03040	Spliceosome
ARF	2.86393e-06	5.71247e-06	2.18073e-06	5.7497e-07	0	8.32231e-07	0	1.81349e-07	1.01792e-06	ttt:THITE_2171273	K07977	Arf/Sar family, other	--	--
ARF1	2.04246e-06	2.51119e-07	0	6.02622e-07	3.9759e-07	1.53453e-07	3.60772e-07	8.59844e-08	2.81537e-07	pon:100446139	K07937	ADP-ribosylation factor 1	ko04072|ko04144	Phospholipase D signaling pathway|Endocytosis
ARF3	2.16661e-06	0	1.36539e-07	1.62947e-07	0	0	0	2.09249e-07	0	pps:100993300	K07938	ADP-ribosylation factor 3	ko04144	Endocytosis
ARF6	1.30179e-06	2.34079e-06	1.22032e-06	4.16096e-07	2.05895e-07	3.97332e-07	0	1.78111e-07	2.91592e-07	cthr:CTHT_0041850	K07941	ADP-ribosylation factor 6	ko04666|ko04014|ko04072|ko04144	Fc gamma R-mediated phagocytosis|Ras signaling pathway|Phospholipase D signaling pathway|Endocytosis
ARFGAP1	5.58621e-07	4.35273e-06	3.89006e-06	8.03497e-07	3.9759e-07	6.47911e-07	2.67238e-07	3.05722e-07	2.91964e-07	ttt:THITE_2114966	K12492	ADP-ribosylation factor GTPase-activating protein 1	ko04144	Endocytosis
ARFGAP2_3	5.6701e-06	1.14096e-05	8.46362e-06	2.00098e-06	7.41221e-07	9.5732e-07	6.86332e-07	2.25883e-07	9.5124e-07	mtm:MYCTH_2310099	K12493	ADP-ribosylation factor GTPase-activating protein 2/3	ko04144	Endocytosis
ARFGEF, BIG	8.19947e-06	2.56736e-05	1.56739e-05	2.79846e-06	1.6803e-06	2.51622e-06	1.07165e-06	7.96958e-07	1.8211e-06	osa:4332241	K18442	brefeldin A-inhibited guanine nucleotide-exchange protein	ko04144	Endocytosis
ARFRP1	1.42244e-06	6.53645e-06	3.80978e-06	5.68327e-08	2.81222e-07	6.51238e-07	6.8048e-08	2.43273e-07	4.24823e-07	ttt:THITE_2090702	K07952	ADP-ribosylation factor related protein 1	--	--
ARG56	4.31367e-06	1.54269e-05	1.03913e-05	2.17735e-06	2.28719e-06	3.01345e-06	1.07741e-06	8.02204e-07	1.305e-06	hoh:Hoch_4300	K12659	N-acetyl-gamma-glutamyl-phosphate reductase / acetylglutamate kinase	ko01230|ko00220|ko01210	Biosynthesis of amino acids|Arginine biosynthesis|2-Oxocarboxylic acid metabolism
ARHGDI, RHOGDI	4.34446e-06	1.0091e-05	7.15607e-06	5.61454e-07	8.28114e-07	1.28911e-06	1.0943e-06	4.42707e-07	2.35147e-06	ttt:THITE_2150307	K12462	Rho GDP-dissociation inhibitor	ko04722|ko04962	Neurotrophin signaling pathway|Vasopressin-regulated water reabsorption
ARI1	3.71104e-06	1.14326e-05	7.13523e-06	1.36005e-06	7.18037e-07	8.10328e-07	5.5242e-07	5.68447e-07	2.5707e-07	npa:UCRNP2_5881	K14180	aristolochene synthase	ko00909	Sesquiterpenoid and triterpenoid biosynthesis
ARIH1	5.58055e-06	1.31141e-05	7.95002e-06	1.51018e-06	1.037e-06	8.43399e-07	2.00484e-06	6.25654e-07	1.9973e-06	ttt:THITE_2117452	K11968	ariadne-1	--	--
ARL1	1.8225e-06	4.85497e-06	2.27793e-06	9.70892e-08	1.92169e-07	2.22506e-07	2.32497e-07	1.66237e-07	1.81435e-07	cthr:CTHT_0027120	K07942	ADP-ribosylation factor-like protein 1	--	--
ARL8	7.38852e-07	4.72376e-06	2.90238e-06	5.51047e-07	1.01278e-06	4.81094e-07	0	0	1.10332e-06	pan:PODANSg10081	K07955	ADP-ribosylation factor-like protein 8	--	--
ARO1	5.7833e-06	2.22807e-05	1.36341e-05	2.17232e-06	1.14378e-06	2.10639e-06	9.57411e-07	1.73561e-06	2.6055e-06	ttt:THITE_2124223	K13830	pentafunctional AROM polypeptide	ko01230|ko00400	Biosynthesis of amino acids|Phenylalanine, tyrosine and tryptophan biosynthesis
ARO8	1.52411e-06	8.337e-06	3.428e-06	7.17126e-07	7.32181e-07	1.18471e-06	6.15887e-08	6.33377e-07	3.7888e-07	ttt:THITE_2121569	K00838	aromatic amino acid aminotransferase I / 2-aminoadipate transaminase	ko00400|ko00130|ko00380|ko00950|ko00350|ko01210|ko00300|ko01230|ko00401|ko00960|ko00270|ko00360	Phenylalanine, tyrosine and tryptophan biosynthesis|Ubiquinone and other terpenoid-quinone biosynthesis|Tryptophan metabolism|Isoquinoline alkaloid biosynthesis|Tyrosine metabolism|2-Oxocarboxylic acid metabolism|Lysine biosynthesis|Biosynthesis of amino acids|Novobiocin biosynthesis|Tropane, piperidine and pyridine alkaloid biosynthesis|Cysteine and methionine metabolism|Phenylalanine metabolism
AROA1, aroA	2.15314e-05	1.31208e-05	1.70153e-05	1.77634e-05	1.35732e-05	1.6208e-05	1.06107e-05	1.16187e-05	2.26924e-05	boa:Bovatus_04051	K04516	chorismate mutase	ko01230|ko00400	Biosynthesis of amino acids|Phenylalanine, tyrosine and tryptophan biosynthesis
AROA2, aroA	0.000181192	0.000199463	0.000170514	0.000143405	0.000176053	0.000117726	0.000142361	0.000145013	0.00020081	afr:AFE_2671	K03856	3-deoxy-7-phosphoheptulonate synthase	ko01230|ko00400	Biosynthesis of amino acids|Phenylalanine, tyrosine and tryptophan biosynthesis
ARP4	1.80574e-06	9.41361e-06	5.37104e-06	8.23147e-07	3.27779e-07	1.13114e-06	1.98284e-07	2.66868e-07	1.36986e-06	mtm:MYCTH_2295253	K11400	actin-related protein 4	--	--
ARP9, SWP59	3.74449e-06	1.26415e-05	8.15355e-06	9.73837e-07	6.27119e-07	8.14092e-07	4.90349e-07	1.4639e-06	2.02791e-06	mtm:MYCTH_2309899	K11768	actin-related protein 9	--	--
ARPC1A_B	5.08071e-06	7.51023e-06	4.45633e-06	7.06836e-07	6.20322e-07	4.46704e-07	1.04776e-06	1.08024e-07	1.30316e-06	ttt:THITE_2171303	K05757	actin related protein 2/3 complex, subunit 1A/1B	ko04144|ko04810|ko04666	Endocytosis|Regulation of actin cytoskeleton|Fc gamma R-mediated phagocytosis
ARPC2	4.91538e-06	1.05195e-05	7.31e-06	2.04743e-06	1.61265e-06	2.24376e-07	8.53352e-07	8.73431e-07	1.88125e-06	pale:102888140	K05758	actin related protein 2/3 complex, subunit 2	ko04144|ko04810|ko04666	Endocytosis|Regulation of actin cytoskeleton|Fc gamma R-mediated phagocytosis
ARPC3	2.55359e-06	6.3186e-06	2.0578e-06	7.37687e-07	4.09771e-07	1.05436e-06	9.51644e-07	6.11164e-07	6.13677e-07	ttt:THITE_2118079	K05756	actin related protein 2/3 complex, subunit 3	ko04144|ko04810|ko04666	Endocytosis|Regulation of actin cytoskeleton|Fc gamma R-mediated phagocytosis
ARPC4	1.66203e-06	5.31299e-06	2.57879e-06	4.03012e-07	2.53807e-07	3.63847e-07	7.01879e-07	4.39115e-07	5.13495e-07	smp:SMAC_06801	K05755	actin related protein 2/3 complex, subunit 4	ko04144|ko04810|ko04666	Endocytosis|Regulation of actin cytoskeleton|Fc gamma R-mediated phagocytosis
ARPC5	1.10455e-06	2.2068e-06	1.92293e-06	2.64789e-07	8.73493e-08	6.06835e-07	1.05681e-07	1.51124e-07	6.59764e-07	mtm:MYCTH_2311543	K05754	actin related protein 2/3 complex, subunit 5	ko04144|ko04810|ko04666	Endocytosis|Regulation of actin cytoskeleton|Fc gamma R-mediated phagocytosis
ARR-B	2.89286e-07	2.31189e-07	3.09923e-07	2.77398e-07	3.66035e-07	7.06369e-08	2.21426e-07	3.16641e-07	6.91181e-07	obr:102714513	K14491	two-component response regulator ARR-B family	ko04075	Plant hormone signal transduction
ARSA	3.53621e-06	1.20371e-06	4.84094e-07	1.2456e-06	6.31222e-07	8.77984e-07	1.12644e-06	5.64943e-07	3.75974e-06	rba:RB10116	K01134	arylsulfatase A	ko04142|ko00600	Lysosome|Sphingolipid metabolism
ARSC1, arsC	3.70432e-05	2.74547e-05	2.61287e-05	2.26187e-05	2.51708e-05	2.875e-05	5.12127e-05	4.07407e-05	2.69393e-05	dar:Daro_2747	K00537	arsenate reductase	--	--
ARSC2, arsC	6.61905e-05	6.46318e-05	4.01227e-05	6.30815e-05	5.3146e-05	6.87125e-05	7.96928e-05	6.83356e-05	4.50986e-05	bth:BT_0115	K03741	arsenate reductase	--	--
ART4_5_7	4.78974e-06	8.82317e-06	7.03053e-06	5.81433e-07	4.57396e-07	5.88722e-07	2.35445e-07	2.90404e-07	1.23463e-06	cthr:CTHT_0043970	K20062	arrestin-related trafficking adapter 4/5/7	--	--
ASAH2	1.13286e-05	1.96075e-05	1.89694e-05	6.11488e-06	5.59951e-06	6.53366e-06	2.69619e-06	7.53153e-06	5.97891e-06	samy:DB32_003762	K12349	neutral ceramidase	ko04071|ko00600	Sphingolipid signaling pathway|Sphingolipid metabolism
ASAP	5.92225e-06	1.78273e-05	9.08256e-06	8.44502e-07	1.03453e-06	1.07587e-06	7.77281e-07	3.55791e-07	1.22498e-06	mtm:MYCTH_2141524	K12488	Arf-GAP with SH3 domain, ANK repeat and PH domain-containing protein	ko04666|ko04144	Fc gamma R-mediated phagocytosis|Endocytosis
ASB3	0	3.61114e-07	1.61365e-07	1.92574e-07	6.67031e-07	7.35558e-08	1.26817e-06	6.18235e-07	3.01392e-06	gga:428545	K10325	ankyrin repeat and SOCS box protein 3	--	--
ASCC1	6.43545e-07	1.32285e-06	8.20384e-07	1.15607e-06	7.56538e-07	0	6.0981e-07	2.5145e-07	0	osa:4325894	K18666	activating signal cointegrator complex subunit 1	--	--
ASCC2	2.37291e-06	9.27068e-06	4.98676e-06	5.26623e-07	3.46483e-07	8.24615e-07	1.18714e-06	5.24648e-07	1.06276e-06	ttt:THITE_2117982	K18667	activating signal cointegrator complex subunit 2	--	--
ASCC3	9.96064e-07	2.18331e-06	1.94282e-06	3.23631e-07	8.08165e-07	1.73381e-07	9.96417e-07	1.29535e-07	6.6473e-07	osa:4332045	K18663	activating signal cointegrator complex subunit 3	--	--
ASF1	3.3301e-06	7.33374e-06	3.70516e-06	5.72133e-07	2.65343e-07	7.54932e-07	7.40296e-07	8.10278e-07	8.63824e-07	mtm:MYCTH_70818	K10753	histone chaperone ASF1	--	--
ASH1L	3.11088e-06	9.10251e-06	6.39411e-06	8.30082e-07	1.26258e-06	7.05411e-07	6.74988e-07	4.56779e-07	1.00049e-06	ttt:THITE_2111453	K06101	histone-lysine N-methyltransferase ASH1L	ko00310|ko04530	Lysine degradation|Tight junction
ASK1	1.15279e-06	4.03606e-06	2.7641e-06	2.45647e-07	3.47293e-07	2.6808e-07	4.20176e-07	4.20598e-07	5.24631e-07	ttt:THITE_2115692	K11566	DASH complex subunit ASK1	--	--
ASPA, aspA	7.26649e-07	0	0	1.46677e-06	1.02594e-06	3.06781e-06	1.01608e-06	3.2882e-07	1.5777e-07	anb:ANA_C13654	K01437	aspartoacylase	ko00250|ko00340	Alanine, aspartate and glutamate metabolism|Histidine metabolism
ASPG	3.90251e-06	1.32524e-05	1.04356e-05	2.51486e-06	5.7958e-07	6.54758e-07	1.77499e-06	4.2276e-07	2.43598e-06	smp:SMAC_02617	K13278	60kDa lysophospholipase	--	--
ASPH	0	0	0	1.45634e-06	2.62048e-07	4.55126e-07	7.92605e-08	0	0	lpf:lpl2383	K00476	aspartate beta-hydroxylase	--	--
ASXL	3.31299e-07	1.08138e-06	8.71658e-08	4.19133e-07	1.53995e-05	5.77398e-06	9.70126e-06	1.07901e-05	3.15233e-07	hsa:171023	K11471	additional sex combs-like protein	--	--
ATE1, ate1	0.000118608	9.0365e-05	0.000140238	0.000162116	0.000172047	0.000169396	0.000167848	0.000197288	0.000180483	bja:blr5039	K00685	arginyl-tRNA---protein transferase	--	--
ATF2, CREBP1	8.83355e-07	5.87055e-06	2.24141e-06	7.72751e-07	2.94135e-07	2.04342e-07	2.13518e-07	3.30777e-07	1.11083e-07	mtm:MYCTH_2301171	K04450	cyclic AMP-dependent transcription factor ATF-2	ko04010|ko04728|ko04668|ko04922|ko04261|ko04925|ko04211|ko04911|ko04915|ko04151|ko04918|ko04022|ko04013	MAPK signaling pathway|Dopaminergic synapse|TNF signaling pathway|Glucagon signaling pathway|Adrenergic signaling in cardiomyocytes|Aldosterone synthesis and secretion|Longevity regulating pathway|Insulin secretion|Estrogen signaling pathway|PI3K-Akt signaling pathway|Thyroid hormone synthesis|cGMP-PKG signaling pathway|MAPK signaling pathway - fly
ATF4, CREB2	6.40538e-06	2.51812e-06	9.19203e-07	8.79477e-07	1.73139e-06	4.51514e-07	3.4818e-06	1.4937e-06	1.03824e-06	mmu:11911	K04374	cyclic AMP-dependent transcription factor ATF-4	ko04214|ko04141|ko04922|ko04722|ko04211|ko04728|ko04668|ko04261|ko04925|ko04911|ko04151|ko04918|ko04010|ko04725|ko04912|ko04022|ko04915|ko04212|ko04210|ko04720	Apoptosis - fly|Protein processing in endoplasmic reticulum|Glucagon signaling pathway|Neurotrophin signaling pathway|Longevity regulating pathway|Dopaminergic synapse|TNF signaling pathway|Adrenergic signaling in cardiomyocytes|Aldosterone synthesis and secretion|Insulin secretion|PI3K-Akt signaling pathway|Thyroid hormone synthesis|MAPK signaling pathway|Cholinergic synapse|GnRH signaling pathw…
ATG10L, ATG10	4.87131e-06	1.1612e-05	4.28882e-06	4.41083e-07	3.8386e-07	5.72369e-07	7.27409e-07	5.56872e-07	1.77627e-06	pan:PODANSg09988	K17888	ubiquitin-like-conjugating enzyme ATG10	ko04140	Regulation of autophagy
ATG11	1.51888e-05	2.83268e-05	2.0469e-05	3.00657e-06	1.84632e-06	3.03058e-06	2.29178e-06	2.52491e-06	4.43789e-06	cthr:CTHT_0010290	K08330	autophagy-related protein 11	ko04140|ko04139	Regulation of autophagy|Regulation of mitophagy - yeast
ATG12	1.82717e-06	5.5592e-06	5.31902e-06	4.19845e-07	2.09656e-07	4.86979e-07	2.5596e-07	9.15064e-08	9.8073e-08	ttt:THITE_2034879	K08336	ubiquitin-like protein ATG12	ko04068|ko04140|ko04622	FoxO signaling pathway|Regulation of autophagy|RIG-I-like receptor signaling pathway
ATG13	4.16482e-06	1.14509e-05	5.56763e-06	1.07526e-06	1.14544e-06	1.0173e-06	1.36439e-06	6.01209e-07	2.87129e-06	cthr:CTHT_0042310	K08331	autophagy-related protein 13	ko04140|ko04211	Regulation of autophagy|Longevity regulating pathway
ATG15, AUT5	3.55715e-06	1.15733e-05	7.00058e-06	1.32378e-06	1.05514e-06	1.22585e-06	4.75942e-07	5.31756e-07	1.96408e-06	ttt:THITE_71965	K17900	lipase ATG15	ko00561	Glycerolipid metabolism
ATG17	2.25119e-06	7.95367e-06	5.82599e-06	1.05891e-06	8.87937e-07	6.65384e-07	3.64967e-07	2.27044e-07	1.64504e-06	ttt:THITE_2118236	K08329	autophagy-related protein 17	ko04140	Regulation of autophagy
ATG2	1.03634e-05	3.49697e-05	2.04018e-05	3.46584e-06	2.56828e-06	2.28753e-06	1.27416e-06	1.90809e-06	4.05791e-06	mtm:MYCTH_2302779	K17906	autophagy-related protein 2	--	--
ATG3	3.20246e-06	7.82324e-06	6.03495e-06	3.20873e-07	1.0341e-06	3.50451e-07	6.57322e-07	5.94824e-07	1.10011e-06	mtm:MYCTH_2298243	K08343	ubiquitin-like-conjugating enzyme ATG3	ko04140	Regulation of autophagy
ATG4	4.15105e-06	8.39455e-06	8.20726e-06	9.9832e-07	9.40089e-07	5.81852e-07	1.19034e-06	9.74225e-07	1.49292e-06	ttt:THITE_2116815	K08342	cysteine protease ATG4	ko04140	Regulation of autophagy
ATG5	1.23559e-06	6.41158e-06	4.31134e-06	1.13545e-06	2.08997e-07	2.6399e-07	8.34101e-07	5.07162e-07	6.71412e-07	mtm:MYCTH_2116523	K08339	autophagy-related protein 5	ko04140|ko04211|ko04622|ko04213	Regulation of autophagy|Longevity regulating pathway|RIG-I-like receptor signaling pathway|Longevity regulating pathway - multiple species
ATG7	3.97621e-06	1.52416e-05	9.90328e-06	8.73331e-07	2.31677e-07	7.79605e-07	6.13196e-07	9.2901e-07	1.56749e-06	cthr:CTHT_0052280	K08337	ubiquitin-like modifier-activating enzyme ATG7	ko04140	Regulation of autophagy
ATG9	6.20952e-06	1.25349e-05	1.26258e-05	1.90405e-06	1.63475e-06	1.72608e-06	7.88429e-07	1.10558e-06	2.21556e-06	ttt:THITE_2116774	K17907	autophagy-related protein 9	--	--
ATM, TEL1	1.0828e-05	3.85199e-05	2.63891e-05	2.0107e-06	2.50004e-06	2.77581e-06	1.54448e-06	1.43527e-06	3.75605e-06	ttt:THITE_2118716	K04728	ataxia telangiectasia mutated family protein	ko04214|ko04210|ko04110|ko04115|ko04068|ko04064	Apoptosis - fly|Apoptosis|Cell cycle|p53 signaling pathway|FoxO signaling pathway|NF-kappa B signaling pathway
ATOX1, ATX1, copZ, golB	2.65139e-05	3.45118e-05	2.13177e-05	3.71314e-05	3.64364e-05	3.98001e-05	4.21887e-05	5.15192e-05	5.396e-05	shd:SUTH_00858	K07213	copper chaperone	ko04978	Mineral absorption
ATP10	1.73632e-06	6.95321e-06	4.66301e-06	1.27517e-06	6.48535e-07	9.27224e-07	1.66731e-07	6.00757e-07	1.10986e-06	ttt:THITE_2112968	K18192	mitochondrial ATPase complex subunit ATP10	--	--
ATP13A1	7.24836e-06	1.93661e-05	1.23532e-05	1.50137e-06	1.65914e-06	2.32586e-06	9.95185e-07	1.14567e-06	1.39956e-06	pan:PODANSg6061	K14950	manganese-transporting P-type ATPase	--	--
ATP13A3_4_5	1.1208e-05	3.15182e-05	1.97077e-05	1.97949e-06	1.37182e-06	3.14586e-06	1.22079e-06	2.57648e-06	2.88454e-06	mtm:MYCTH_2301237	K14951	cation-transporting P-type ATPase 13A3/4/5	--	--
ATP1A	1.82164e-05	3.70167e-05	2.01513e-05	4.63128e-06	5.80576e-06	4.88647e-06	6.88858e-06	7.72952e-06	1.31577e-05	ttt:THITE_125028	K01539	sodium/potassium-transporting ATPase subunit alpha	ko04971|ko04976|ko04024|ko04973|ko04974|ko04972|ko04960|ko04964|ko04970|ko04261|ko04961|ko04911|ko04978|ko04919|ko04918|ko04022|ko04260	Gastric acid secretion|Bile secretion|cAMP signaling pathway|Carbohydrate digestion and absorption|Protein digestion and absorption|Pancreatic secretion|Aldosterone-regulated sodium reabsorption|Proximal tubule bicarbonate reclamation|Salivary secretion|Adrenergic signaling in cardiomyocytes|Endocrine and other factor-regulated calcium reabsorption|Insulin secretion|Mineral absorption|Thyroid hor…
ATP23, XRCC6BP1	3.09749e-06	1.02707e-05	3.56581e-06	6.89709e-07	3.95794e-07	4.33198e-07	6.4064e-07	8.82672e-08	4.03602e-07	mtm:MYCTH_2305265	K18156	mitochondrial inner membrane protease ATP23	--	--
ATP2A	3.75387e-06	1.42721e-05	7.30503e-06	1.54894e-06	3.58129e-07	1.47634e-06	2.83902e-06	1.42094e-06	1.82506e-06	ttt:THITE_127365	K05853	Ca2+ transporting ATPase, sarcoplasmic/endoplasmic reticulum	ko04972|ko04020|ko04022	Pancreatic secretion|Calcium signaling pathway|cGMP-PKG signaling pathway
ATPF0A, atpB	0.000241937	0.00020868	0.000221501	0.000271901	0.000289286	0.000237961	0.000282605	0.000247886	0.000281214	dar:Daro_4108	K02108	F-type H+-transporting ATPase subunit a	ko00190|ko00195	Oxidative phosphorylation|Photosynthesis
ATPF0B, atpF	0.000170443	0.000186057	0.000174225	0.00022657	0.000237312	0.000216106	0.000234991	0.000216465	0.000218893	dsf:UWK_00972	K02109	F-type H+-transporting ATPase subunit b	ko00190|ko00195	Oxidative phosphorylation|Photosynthesis
ATPF0C, atpE	0.000117102	0.000127602	0.000105482	0.000116302	0.00014041	0.000110382	0.000145615	0.000138112	0.000178474	dba:Dbac_0947	K02110	F-type H+-transporting ATPase subunit c	ko00190|ko00195	Oxidative phosphorylation|Photosynthesis
ATPF1A, atpA	0.000567081	0.000571696	0.00057541	0.000599724	0.00064171	0.000523487	0.000610054	0.000591959	0.000611811	doi:FH5T_08905	K02111	F-type H+-transporting ATPase subunit alpha	ko00190|ko00195	Oxidative phosphorylation|Photosynthesis
ATPF1B, atpD	0.000555414	0.000536024	0.000527092	0.000614559	0.000622241	0.000569585	0.000590051	0.000593526	0.000648059	ali:AZOLI_p30529	K02112	F-type H+-transporting ATPase subunit beta	ko00190|ko00195	Oxidative phosphorylation|Photosynthesis
ATPF1D, atpH	0.000132464	0.0001151	0.000131691	0.000166402	0.000167808	0.000145287	0.000166578	0.000177587	0.000175146	clb:Clo1100_0291	K02113	F-type H+-transporting ATPase subunit delta	ko00190|ko00195	Oxidative phosphorylation|Photosynthesis
ATPF1E, atpC	0.000167242	0.0001697	0.000199023	0.000208087	0.000252023	0.000198888	0.000225663	0.000225108	0.000272771	dar:Daro_4115	K02114	F-type H+-transporting ATPase subunit epsilon	ko00190|ko00195	Oxidative phosphorylation|Photosynthesis
ATPF1G, atpG	0.000226244	0.000167497	0.000204424	0.00029711	0.00029258	0.000266325	0.00029318	0.000281019	0.000302899	acp:A2cp1_4504	K02115	F-type H+-transporting ATPase subunit gamma	ko00190|ko00195	Oxidative phosphorylation|Photosynthesis
ATPVA, ntpA, atpA	5.6959e-05	8.94884e-05	5.41608e-05	2.86695e-05	3.91709e-05	3.34574e-05	6.25965e-05	3.52745e-05	4.2774e-05	afw:Anae109_2564	K02117	V/A-type H+/Na+-transporting ATPase subunit A	ko00190	Oxidative phosphorylation
ATPVB, ntpB, atpB	5.25948e-05	5.29818e-05	4.89827e-05	2.51641e-05	2.37825e-05	2.0166e-05	4.83808e-05	2.5876e-05	2.83981e-05	afw:Anae109_2563	K02118	V/A-type H+/Na+-transporting ATPase subunit B	ko00190	Oxidative phosphorylation
ATPVC, ntpC, atpC	8.9676e-06	8.98843e-06	3.37829e-06	5.69284e-06	7.64888e-06	6.79075e-06	8.51328e-06	2.86194e-06	5.39895e-06	ctx:Clo1313_2938	K02119	V/A-type H+/Na+-transporting ATPase subunit C	ko00190	Oxidative phosphorylation
ATPVD, ntpD, atpD	1.0508e-05	1.02222e-05	5.10929e-06	9.5154e-06	1.13234e-05	8.52557e-06	2.32352e-05	1.32911e-05	9.40953e-06	bcel:BcellWH2_05195	K02120	V/A-type H+/Na+-transporting ATPase subunit D	ko00190	Oxidative phosphorylation
ATPVE, ntpE, atpE	9.98332e-06	1.68417e-05	7.23668e-06	9.5868e-06	9.93964e-06	6.97613e-06	1.8987e-05	1.23872e-05	8.79315e-06	tsu:Tresu_1438	K02121	V/A-type H+/Na+-transporting ATPase subunit E	ko00190	Oxidative phosphorylation
ATPVF, ntpF, atpF	9.14102e-06	6.05811e-06	1.87535e-06	2.48412e-06	4.06225e-06	3.07292e-06	4.70589e-06	4.03852e-06	2.71872e-06	cbb:CLD_1939	K02122	V/A-type H+/Na+-transporting ATPase subunit F	ko00190	Oxidative phosphorylation
ATPVI, ntpI, atpI	4.52221e-05	4.92906e-05	2.26412e-05	2.93938e-05	3.04453e-05	2.39072e-05	4.43223e-05	2.74311e-05	3.45631e-05	ade:Adeh_1197	K02123	V/A-type H+/Na+-transporting ATPase subunit I	ko00190	Oxidative phosphorylation
ATPVK, ntpK, atpK	7.89261e-06	1.37805e-05	4.38606e-06	6.45702e-06	5.90575e-06	3.62654e-06	1.62272e-05	1.0904e-05	7.31262e-06	osp:Odosp_1932	K02124	V/A-type H+/Na+-transporting ATPase subunit K	ko00190	Oxidative phosphorylation
ATPeAF1, ATPAF1, ATP11	1.80087e-06	5.46448e-06	3.61468e-06	3.1929e-07	3.34899e-07	2.80843e-07	2.31533e-07	6.21282e-07	3.88677e-07	mtm:MYCTH_2294844	K07555	ATP synthase mitochondrial F1 complex assembly factor 1	--	--
ATPeAF2, ATPAF2, ATP12	1.29646e-06	6.60717e-06	2.4717e-06	3.81296e-07	9.66957e-07	5.07719e-07	1.58521e-07	2.56155e-07	2.17722e-07	cthr:CTHT_0008190	K07556	ATP synthase mitochondrial F1 complex assembly factor 2	--	--
ATPeF0A, MTATP6, ATP6	7.41571e-05	0.000189416	0.000116178	2.08287e-05	1.71193e-05	1.5946e-05	1.82226e-05	1.23362e-05	2.95872e-05	cthr:CTHT_m000500	K02126	F-type H+-transporting ATPase subunit a	ko00190	Oxidative phosphorylation
ATPeF0B, ATP5F1, ATP4	1.15348e-06	2.76549e-06	4.94307e-07	8.84863e-07	0	1.68992e-07	0	0	6.20094e-07	ttt:THITE_2112447	K02127	F-type H+-transporting ATPase subunit b	ko00190	Oxidative phosphorylation
ATPeF0C, ATP5G, ATP9	8.58029e-06	1.39456e-05	5.6065e-06	2.34758e-06	4.62823e-06	2.06979e-06	3.76726e-06	2.03122e-06	4.41725e-06	nfi:NFIA_046330	K02128	F-type H+-transporting ATPase subunit c	ko00190	Oxidative phosphorylation
ATPeF0D, ATP5H, ATP7	3.7215e-06	5.06042e-06	2.19266e-06	7.05503e-07	9.84752e-07	3.96166e-07	2.98392e-07	1.6433e-06	1.16429e-07	mtm:MYCTH_2297526	K02138	F-type H+-transporting ATPase subunit d	ko00190	Oxidative phosphorylation
ATPeF0O, ATP5O, ATP5	3.55618e-06	6.53666e-06	6.63474e-06	9.68518e-07	2.67367e-07	1.06401e-06	1.09394e-06	7.17834e-07	8.0241e-07	ttt:THITE_2148173	K02137	F-type H+-transporting ATPase subunit O	ko00190	Oxidative phosphorylation
ATPeF1A, ATP5A1, ATP1	3.38466e-05	9.59594e-05	4.76378e-05	2.83865e-05	2.21724e-05	2.29941e-05	2.93274e-05	1.27983e-05	2.48265e-05	psoj:PhsooMp21	K02132	F-type H+-transporting ATPase subunit alpha	ko00190	Oxidative phosphorylation
ATPeF1B, ATP5B, ATP2	8.99587e-06	2.05797e-05	1.33299e-05	3.22604e-06	1.28367e-06	1.93583e-06	3.29614e-06	2.27218e-06	1.99725e-06	mtm:MYCTH_2316642	K02133	F-type H+-transporting ATPase subunit beta	ko00190	Oxidative phosphorylation
ATPeF1D, ATP5D, ATP16	6.75e-07	5.03478e-06	3.37471e-06	4.31507e-07	0	2.19759e-07	0	2.46276e-07	5.37585e-07	mtm:MYCTH_2079768	K02134	F-type H+-transporting ATPase subunit delta	ko00190	Oxidative phosphorylation
ATPeF1E, ATP5E, ATP15	2.39803e-07	0	5.13819e-07	6.13195e-07	1.51712e-07	0	7.34202e-07	1.31239e-07	7.16191e-07	osa:4345078	K02135	F-type H+-transporting ATPase subunit epsilon	ko00190	Oxidative phosphorylation
ATPeF1G, ATP5C1, ATP3	3.5066e-06	9.46013e-06	4.62254e-06	2.04992e-06	1.01141e-07	8.85436e-07	5.22965e-07	2.86429e-07	1.30012e-06	mtm:MYCTH_2294734	K02136	F-type H+-transporting ATPase subunit gamma	ko00190	Oxidative phosphorylation
ATPeV0A, ATP6N	1.02607e-05	1.67463e-05	1.59559e-05	2.421e-06	1.44842e-06	1.89324e-06	1.99865e-06	2.29411e-06	3.04875e-06	obr:102704917	K02154	V-type H+-transporting ATPase subunit a	ko04966|ko04145|ko00190|ko04142|ko04721	Collecting duct acid secretion|Phagosome|Oxidative phosphorylation|Lysosome|Synaptic vesicle cycle
ATPeV0B, ATP6F	1.32761e-06	6.09694e-06	3.70604e-06	2.70947e-07	1.2855e-06	4.68754e-07	7.34704e-07	0	2.86672e-07	cthr:CTHT_0034590	K03661	V-type H+-transporting ATPase 21kDa proteolipid subunit	ko04145|ko00190|ko04142|ko04721	Phagosome|Oxidative phosphorylation|Lysosome|Synaptic vesicle cycle
ATPeV0C, ATP6L	2.90757e-06	8.60004e-06	4.68959e-06	3.14553e-07	9.3389e-07	4.83709e-07	0	6.19015e-07	7.36682e-07	ela:UCREL1_3312	K02155	V-type H+-transporting ATPase 16kDa proteolipid subunit	ko04966|ko04145|ko00190|ko04142|ko04721	Collecting duct acid secretion|Phagosome|Oxidative phosphorylation|Lysosome|Synaptic vesicle cycle
ATPeV0D, ATP6D	1.4619e-06	4.98478e-06	4.69856e-06	3.73819e-07	6.16583e-08	2.85569e-07	7.45981e-08	5.60048e-07	4.07501e-07	ttt:THITE_2082691	K02146	V-type H+-transporting ATPase subunit d	ko04966|ko04145|ko00190|ko04142|ko04721	Collecting duct acid secretion|Phagosome|Oxidative phosphorylation|Lysosome|Synaptic vesicle cycle
ATPeV1A, ATP6A	6.38286e-06	1.4898e-05	1.07072e-05	1.33036e-06	1.51285e-06	1.76054e-06	3.4837e-07	6.23118e-07	1.93382e-06	bfu:BC1G_14321	K02145	V-type H+-transporting ATPase subunit A	ko04966|ko04145|ko00190|ko04721|ko04150	Collecting duct acid secretion|Phagosome|Oxidative phosphorylation|Synaptic vesicle cycle|mTOR signaling pathway
ATPeV1B, ATP6B	3.59038e-06	9.50527e-06	5.16314e-06	1.25353e-06	7.17992e-07	9.09289e-07	8.40335e-07	8.35002e-07	6.76439e-07	ttt:THITE_2123899	K02147	V-type H+-transporting ATPase subunit B	ko04966|ko04145|ko00190|ko04721|ko04150	Collecting duct acid secretion|Phagosome|Oxidative phosphorylation|Synaptic vesicle cycle|mTOR signaling pathway
ATPeV1C, ATP6C	5.48016e-06	8.27368e-06	6.58973e-06	1.01135e-06	0	8.83844e-07	3.29371e-07	1.73163e-07	2.02602e-06	ttt:THITE_2113249	K02148	V-type H+-transporting ATPase subunit C	ko04966|ko04145|ko00190|ko04721|ko04150	Collecting duct acid secretion|Phagosome|Oxidative phosphorylation|Synaptic vesicle cycle|mTOR signaling pathway
ATPeV1D, ATP6M	1.75966e-06	1.40627e-06	1.61587e-06	3.21399e-07	7.9518e-08	3.68286e-07	0	4.12725e-07	7.50765e-08	pan:PODANSg7319	K02149	V-type H+-transporting ATPase subunit D	ko04966|ko04145|ko00190|ko04721|ko04150	Collecting duct acid secretion|Phagosome|Oxidative phosphorylation|Synaptic vesicle cycle|mTOR signaling pathway
ATPeV1E, ATP6E	1.04143e-06	3.95333e-06	2.23144e-06	1.66439e-07	0	4.45012e-07	0	1.42488e-07	1.55516e-07	mtm:MYCTH_2297977	K02150	V-type H+-transporting ATPase subunit E	ko04966|ko04145|ko00190|ko04721|ko04150	Collecting duct acid secretion|Phagosome|Oxidative phosphorylation|Synaptic vesicle cycle|mTOR signaling pathway
ATPeV1F, ATP6S14	5.4403e-07	2.60864e-06	2.9142e-07	1.73891e-07	0	1.3284e-07	2.08207e-07	0	1.62479e-07	ttt:THITE_118431	K02151	V-type H+-transporting ATPase subunit F	ko04966|ko04145|ko00190|ko04721|ko04150	Collecting duct acid secretion|Phagosome|Oxidative phosphorylation|Synaptic vesicle cycle|mTOR signaling pathway
ATPeV1H	2.88382e-06	1.43624e-05	6.25699e-06	6.49311e-07	3.63153e-07	1.38794e-06	2.11008e-06	1.03527e-06	1.69266e-06	ttt:THITE_2113000	K02144	V-type H+-transporting ATPase subunit H	ko04145|ko00190|ko04142|ko04721|ko04150	Phagosome|Oxidative phosphorylation|Lysosome|Synaptic vesicle cycle|mTOR signaling pathway
ATR	1.76175e-05	5.59609e-05	3.36166e-05	5.46392e-06	3.45184e-06	4.49605e-06	2.3631e-06	2.4801e-06	8.53773e-06	osa:4342103	K06640	serine/threonine-protein kinase ATR	ko04214|ko04115|ko03460|ko04110	Apoptosis - fly|p53 signaling pathway|Fanconi anemia pathway|Cell cycle
ATRX	8.49579e-07	1.8341e-06	1.80788e-06	1.10095e-05	7.11735e-08	2.19759e-07	8.61101e-07	6.7005e-06	3.05873e-07	ptr:449625	K10779	transcriptional regulator ATRX	--	--
AUH	3.66253e-06	5.84563e-06	4.00401e-06	3.25248e-07	6.49752e-07	6.94455e-07	6.83319e-07	5.41027e-07	1.72367e-06	ttt:THITE_2117706	K05607	methylglutaconyl-CoA hydratase	ko00280	Valine, leucine and isoleucine degradation
AURKX	2.50953e-06	7.21791e-06	8.87641e-06	8.80692e-07	3.5743e-07	7.6707e-07	2.88128e-07	1.37342e-07	1.16191e-06	ttt:THITE_2118954	K08850	aurora kinase, other	--	--
AUX1, LAX	8.13616e-07	5.20175e-07	0	3.12072e-07	2.05895e-07	2.38399e-07	2.49104e-07	1.78111e-07	2.91592e-07	osa:4332229	K13946	auxin influx carrier (AUX1 LAX family)	ko04075	Plant hormone signal transduction
AVIL	6.21307e-07	4.64951e-06	1.50277e-06	9.11185e-07	6.5512e-08	6.85015e-07	4.80882e-07	0	5.60826e-07	osa:4337837	K08017	advillin	--	--
AXE1	9.07271e-06	2.16559e-05	9.63019e-06	6.17348e-06	2.0825e-06	3.35379e-06	2.1755e-06	1.51224e-06	7.84236e-06	amn:RAM_19035	K05972	acetylxylan esterase	--	--
AXL2	1.12004e-05	3.12689e-05	2.2937e-05	2.84629e-06	1.38925e-06	2.50321e-06	1.63352e-06	6.21718e-07	2.31615e-06	ttt:THITE_2106231	K18637	axial budding pattern protein 2	--	--
AXS	1.08028e-05	3.51127e-06	1.58707e-05	2.3198e-05	1.88562e-05	2.2933e-05	9.21325e-06	1.57151e-05	7.46812e-06	egr:104421249	K12449	UDP-apiose/xylose synthase	ko00520	Amino sugar and nucleotide sugar metabolism
AXY8, FUC95A, afcA	0.000182	0.000134656	0.000136472	0.000248113	0.000208563	0.000252813	0.000164432	0.000237082	0.000170202	fbt:D770_21855	K15923	alpha-L-fucosidase 2	ko00511	Other glycan degradation
AYR1	2.59042e-06	8.70112e-06	6.50838e-06	7.56539e-07	7.81984e-07	6.10046e-07	2.01296e-07	5.54122e-07	7.6187e-07	aor:AOR_1_1200194	K06123	1-acylglycerone phosphate reductase	ko00564|ko00565	Glycerophospholipid metabolism|Ether lipid metabolism
B2M	6.86942e-06	3.13706e-06	2.09593e-06	5.37725e-07	3.54773e-07	4.79244e-07	9.27354e-06	3.68336e-06	1.50353e-06	mmu:12010	K08055	beta-2-microglobulin	ko04612	Antigen processing and presentation
B4GALNT1, GALGT	1.84091e-07	0	0	1.33302e-06	4.65863e-07	7.75505e-07	2.81815e-07	5.03747e-08	1.48447e-06	bfo:BRAFLDRAFT_220849	K00725	(N-Acetylneuraminyl)-galactosylglucosylceramide N-acetylgalactosaminyltransferase	ko00604	Glycosphingolipid biosynthesis - ganglio series
BAG3	2.18187e-06	0	2.75002e-07	0	0	0	9.82383e-08	0	7.66627e-08	hsa:9531	K09557	BCL2-associated athanogene 3	--	--
BAH, NLA	0	2.97243e-07	0	1.06996e-06	1.17654e-07	9.08188e-08	8.54072e-07	2.03555e-07	4.44331e-07	osa:4344254	K16275	E3 ubiquitin-protein ligase BAH	--	--
BARD1	3.79688e-07	1.51718e-06	7.11854e-07	4.85446e-07	0	2.78133e-07	3.63277e-07	5.19489e-08	5.66984e-08	osa:4339293	K10683	BRCA1-associated RING domain protein 1	--	--
BBC1, MTI1	5.01607e-06	1.39055e-05	6.89491e-06	1.59631e-06	1.06101e-06	1.29205e-06	4.93829e-07	5.56053e-07	6.72867e-07	pan:PODANSg3678	K20521	myosin tail region-interacting protein MTI1	--	--
BBS4	1.95131e-06	0	8.26169e-08	1.22832e-07	1.11402e-07	0	5.11134e-06	1.31844e-06	3.51539e-06	ngr:NAEGRDRAFT_28891	K16531	Bardet-Biedl syndrome 4 protein	--	--
BCAP31, BAP31	1.8225e-07	1.45649e-06	3.90503e-07	0	2.30602e-07	3.5601e-07	0	2.99226e-07	1.08861e-07	osa:4341009	K14009	B-cell receptor-associated protein 31	ko04141	Protein processing in endoplasmic reticulum
BCAS2	4.79605e-07	3.37293e-06	2.36357e-06	4.29236e-07	4.24794e-07	4.21591e-07	4.40521e-07	1.57487e-07	5.15657e-07	smp:SMAC_03234	K12861	pre-mRNA-splicing factor SPF27	ko03040	Spliceosome
BCK1	9.013e-06	2.52117e-05	1.55931e-05	1.94048e-06	6.5227e-07	2.63501e-06	2.0873e-06	1.60839e-06	2.15948e-06	mtm:MYCTH_2308773	K11229	mitogen-activated protein kinase kinase kinase	ko04011|ko04139	MAPK signaling pathway - yeast|Regulation of mitophagy - yeast
BCKDHA, bkdA1	9.56366e-05	9.65379e-05	7.52966e-05	5.803e-05	5.00565e-05	4.74686e-05	5.97879e-05	4.24712e-05	3.75231e-05	afw:Anae109_1993	K00166	2-oxoisovalerate dehydrogenase E1 component alpha subunit	ko00640|ko00280	Propanoate metabolism|Valine, leucine and isoleucine degradation
BCKDHB, bkdA2	0.000122313	0.000114968	7.48029e-05	5.37027e-05	5.79238e-05	4.2741e-05	6.56442e-05	4.12915e-05	4.03835e-05	afw:Anae109_1994	K00167	2-oxoisovalerate dehydrogenase E1 component beta subunit	ko00640|ko00280	Propanoate metabolism|Valine, leucine and isoleucine degradation
BCP, PRXQ, DOT5	0.00017777	0.000171028	0.000207393	0.000314105	0.000310581	0.000252919	0.000272438	0.000281695	0.000305868	slt:Slit_1993	K03564	peroxiredoxin Q/BCP	--	--
BCP1, BCCIP	1.20555e-06	6.00732e-06	2.96296e-06	7.70669e-07	4.48642e-07	4.84838e-07	5.42795e-07	1.5524e-07	4.23584e-08	ttt:THITE_2114953	K15262	protein BCP1	--	--
BCS1	3.09685e-05	5.75419e-05	0.000105497	5.79914e-06	6.12989e-06	7.03e-06	8.85461e-06	7.35331e-06	1.21559e-05	gtr:GLOTRDRAFT_39873	K08900	mitochondrial chaperone BCS1	--	--
BDF1	6.83962e-06	2.04397e-05	1.01382e-05	1.46325e-06	1.225e-06	1.89524e-06	1.05333e-06	5.46315e-07	1.15706e-06	mtm:MYCTH_2313125	K11684	bromodomain-containing factor 1	--	--
BDH, butB	4.422e-07	1.54672e-06	2.62026e-06	1.80061e-06	8.84774e-07	1.79347e-06	1.78513e-06	1.50166e-06	1.75523e-06	nmz:NMBNZ0533_0648	K00004	(R,R)-butanediol dehydrogenase / meso-butanediol dehydrogenase / diacetyl reductase	ko00650	Butanoate metabolism
BDP1, TFC5	4.52446e-06	1.30772e-05	9.04822e-06	7.94894e-07	5.78065e-07	8.46981e-07	1.05452e-06	6.8206e-07	1.34885e-06	ttt:THITE_2118641	K15198	transcription factor TFIIIB component B''	--	--
BEBT, AMAT	3.17765e-06	6.93917e-06	1.98592e-06	1.38882e-06	1.63985e-06	1.22886e-06	1.25365e-06	7.20188e-07	1.67496e-06	osa:4349050	K19861	benzyl alcohol O-benzoyltransferase	--	--
BECN1, VPS30, ATG6	2.47657e-06	9.38567e-06	6.31794e-06	1.90827e-06	1.12192e-06	1.92255e-06	1.16581e-06	7.28557e-07	2.0191e-06	osa:4333557	K08334	beclin	ko04140|ko04215	Regulation of autophagy|Apoptosis - multiple species
BEM1	1.27151e-06	5.4195e-06	3.04877e-06	4.6448e-07	5.36284e-07	5.17456e-07	4.6345e-08	2.81663e-07	3.25498e-07	mtm:MYCTH_2310546	K11237	bud emergence protein 1	ko04011	MAPK signaling pathway - yeast
BET1	2.53324e-06	1.26427e-05	3.36598e-06	1.04024e-07	1.70103e-06	3.48279e-07	8.61101e-07	5.33207e-07	9.82145e-07	mtm:MYCTH_2312668	K08504	blocked early in transport 1	ko04130	SNARE interactions in vesicular transport
BGN	2.91438e-06	0	0	0	0	0	1.17863e-05	7.82518e-06	2.35375e-07	ptr:473829	K08118	biglycan	--	--
BHLHB2, DEC1	2.16964e-06	1.04035e-06	3.48663e-07	1.38699e-07	0	1.05955e-07	0	0	4.53587e-07	ptr:460136	K03729	class B basic helix-loop-helix protein 2	ko04710	Circadian rhythm
BIN3	1.38418e-06	4.05605e-06	2.47154e-06	5.1617e-07	2.18926e-07	2.81653e-07	1.7658e-07	3.15639e-07	1.37799e-07	smp:SMAC_03144	K20120	bridging integrator 3	--	--
BIO3-BIO1	6.12864e-06	1.8876e-05	1.20452e-05	2.53319e-06	1.01946e-06	1.8383e-06	1.3041e-06	1.11415e-06	1.44711e-06	tre:TRIREDRAFT_65198	K19562	bifunctional dethiobiotin synthetase / adenosylmethionine---8-amino-7-oxononanoate aminotransferase	ko00780	Biotin metabolism
BIRC6, BRUCE	4.65238e-06	1.11313e-05	7.28515e-06	1.61162e-06	8.51612e-07	1.01206e-06	8.94925e-07	4.24998e-07	5.69267e-07	mtm:MYCTH_2301747	K10586	baculoviral IAP repeat-containing protein 6 (apollon)	ko04120|ko04215|ko04214	Ubiquitin mediated proteolysis|Apoptosis - multiple species|Apoptosis - fly
BLM, RECQL3, SGS1	1.42605e-05	3.36282e-05	2.59966e-05	3.6655e-06	2.11913e-06	3.40869e-06	1.92521e-06	2.72142e-06	4.85165e-06	nte:NEUTE1DRAFT123310	K10901	bloom syndrome protein	ko03460|ko03440	Fanconi anemia pathway|Homologous recombination
BLMH, pepC	2.29054e-05	1.08771e-05	1.76928e-05	2.26906e-05	1.7128e-05	3.14953e-05	1.54475e-05	1.6359e-05	1.68673e-05	doi:FH5T_13075	K01372	bleomycin hydrolase	--	--
BMS1	7.55892e-06	1.98275e-05	1.12478e-05	2.8976e-06	1.41833e-06	2.35988e-06	8.156e-07	5.72943e-07	2.01339e-06	ttt:THITE_2115888	K14569	ribosome biogenesis protein BMS1	ko03008	Ribosome biogenesis in eukaryotes
BMT2	1.8225e-06	3.71656e-06	3.02976e-06	7.63322e-07	4.77108e-07	5.52429e-07	3.3672e-07	1.37575e-07	3.75383e-07	ttt:THITE_2146331	K18849	25S rRNA (adenine2142-N1)-methyltransferase	--	--
BMT5	1.60531e-06	3.3205e-06	8.09332e-07	1.20733e-07	1.79225e-07	5.99498e-07	4.33674e-07	1.0336e-07	2.82023e-07	mtm:MYCTH_2304875	K19307	25S rRNA (uracil2634-N3)-methyltransferase	--	--
BMT6	3.98903e-06	8.73945e-06	5.35811e-06	5.0359e-07	6.19709e-07	1.68763e-07	1.11218e-06	6.15796e-07	1.54237e-06	cthr:CTHT_0066790	K19308	25S rRNA (uracil2843-N3)-methyltransferase	--	--
BNA3	3.38605e-06	1.02541e-05	6.33626e-06	1.28151e-06	3.94867e-07	2.51184e-07	5.73281e-07	4.06206e-07	1.1144e-06	ttt:THITE_2156589	K14264	kynurenine aminotransferase	ko00380	Tryptophan metabolism
BNI1	1.41952e-05	3.69104e-05	2.17871e-05	2.4068e-06	2.49954e-06	2.15797e-06	2.32956e-06	1.50237e-06	3.33042e-06	ttt:THITE_2152925	K11238	cytokinesis protein	ko04011	MAPK signaling pathway - yeast
BOI	8.81845e-07	3.126e-06	1.32827e-06	7.01283e-07	0	5.8202e-07	1.00341e-06	2.61105e-07	5.55052e-07	osa:4329511	K19042	E3 ubiquitin-protein ligase BOI and related proteins	--	--
BRAP	5.29277e-06	1.53803e-05	1.03479e-05	1.93595e-06	7.82656e-07	1.25114e-06	7.3501e-07	1.04851e-06	1.56291e-06	ttt:THITE_2109966	K10632	BRCA1-associated protein	ko04014	Ras signaling pathway
BRCA1	0	0	2.87196e-07	4.41551e-07	2.9293e-05	3.79917e-05	6.16352e-05	0	0	hsa:672	K10605	breast cancer type 1 susceptibility protein	ko04120|ko04151|ko03460	Ubiquitin mediated proteolysis|PI3K-Akt signaling pathway|Fanconi anemia pathway
BRCA2, FANCD1	1.63987e-07	9.82442e-07	0	1.50018e-07	3.354e-05	5.57448e-05	6.19294e-05	0	1.69062e-07	hsa:675	K08775	breast cancer 2 susceptibility protein	ko03460|ko03440	Fanconi anemia pathway|Homologous recombination
BRD2	6.6323e-06	1.12607e-06	1.19786e-07	2.64582e-07	1.98141e-07	1.52948e-07	3.42327e-07	4.03998e-07	9.01794e-07	pon:100171498	K08871	bromodomain-containing protein 2	--	--
BRD7_9	1.98098e-07	1.89977e-06	4.24459e-07	6.3319e-07	2.50655e-07	9.67418e-08	0	5.42076e-07	1.18327e-07	osa:4347782	K11723	bromodomain-containing protein 7	--	--
BRE1	2.80121e-06	1.37329e-05	8.7745e-06	1.22963e-06	1.22596e-06	1.99186e-06	5.11815e-07	1.10543e-06	1.30193e-06	pan:PODANSg5170	K10696	E3 ubiquitin-protein ligase BRE1	--	--
BRE2, CPS60	2.79367e-06	1.05444e-05	4.0895e-06	9.57242e-07	2.56225e-07	5.05895e-07	4.56559e-07	3.32473e-07	1.14374e-06	mtm:MYCTH_117625	K14967	COMPASS component BRE2	--	--
BRF1, GTF3B	2.83509e-06	8.55039e-06	8.22623e-06	6.78758e-07	5.85183e-07	7.3289e-07	5.49349e-07	5.18472e-07	1.49406e-06	mtm:MYCTH_2310743	K15196	transcription factor IIIB 90 kDa subunit	--	--
BRI1	5.30825e-07	1.41407e-06	3.79129e-07	1.13114e-07	1.11943e-07	3.45641e-07	5.41741e-07	0	1.0569e-07	obr:102715163	K13415	protein brassinosteroid insensitive 1	ko04075	Plant hormone signal transduction
BRRN1, BRN1, CAPH	6.85991e-06	2.41477e-05	1.58759e-05	1.8774e-06	1.97884e-06	1.92067e-06	3.13041e-07	7.49554e-07	2.61741e-06	ttt:THITE_135104	K06676	condensin complex subunit 2	ko04111	Cell cycle - yeast
BRX1, BRIX1	1.81655e-06	9.60156e-06	4.00867e-06	9.99151e-07	1.08732e-06	1.47881e-06	9.02859e-07	1.0638e-06	1.98277e-06	cthr:CTHT_0004820	K14820	ribosome biogenesis protein BRX1	--	--
BSG, CD147	2.503e-06	2.37539e-06	1.84357e-06	1.6501e-06	1.18765e-06	5.72977e-07	4.02346e-06	1.71821e-06	2.33607e-07	mmu:12215	K06535	basigin	--	--
BSK	0	1.82061e-06	1.62709e-06	4.85446e-07	0	0	1.45311e-07	0	0	osa:4349455	K14500	BR-signaling kinase	ko04075	Plant hormone signal transduction
BST2	0	0	0	0	0	0	1.17062e-06	1.39499e-07	0	mmu:69550	K06731	bone marrow stromal cell antigen 2	--	--
BTA1	3.39783e-06	1.04094e-05	7.13016e-06	6.47889e-07	5.03132e-07	8.78337e-07	2.53633e-07	5.87571e-07	1.94308e-06	ttt:THITE_2121230	K13621	betaine lipid synthase	ko00564	Glycerophospholipid metabolism
BTAF1, MOT1	5.59257e-06	1.87189e-05	1.26576e-05	1.5786e-06	1.07551e-06	1.19535e-06	1.95012e-06	1.41238e-06	2.54258e-06	ttt:THITE_2118518	K15192	TATA-binding protein-associated factor	--	--
BTS, CLN3	4.35657e-07	5.45459e-06	1.08905e-06	2.78503e-07	1.3781e-07	3.90051e-07	1.11154e-07	0	1.30113e-07	ttt:THITE_2124858	K12389	battenin	ko04142	Lysosome
BUB1	8.2596e-06	1.79898e-05	1.06084e-05	1.43011e-06	7.21563e-07	1.8289e-06	6.2163e-07	1.47872e-06	3.25236e-06	mtm:MYCTH_2295985	K02178	checkpoint serine/threonine-protein kinase	ko04113|ko04914|ko04111|ko04114|ko04110	Meiosis - yeast|Progesterone-mediated oocyte maturation|Cell cycle - yeast|Oocyte meiosis|Cell cycle
BUB2	5.44526e-06	1.31065e-05	7.87483e-06	8.04115e-07	1.01501e-06	5.19234e-07	8.68368e-07	7.14365e-07	1.56215e-06	ttt:THITE_2120912	K02179	cell cycle arrest protein BUB2	ko04111	Cell cycle - yeast
BUB3	3.26722e-06	7.89062e-06	7.54084e-06	1.60848e-06	1.9962e-06	9.03035e-07	1.81716e-07	4.56625e-07	1.66835e-06	mtm:MYCTH_2298566	K02180	cell cycle arrest protein BUB3	ko04111|ko04110	Cell cycle - yeast|Cell cycle
BUD13, CWC26	4.33929e-07	1.38713e-06	9.29768e-07	0	0	0	1.6607e-07	0	0	ncr:NCU04362	K13106	pre-mRNA-splicing factor CWC26	--	--
BUD20	1.07206e-06	2.85586e-06	1.72281e-06	3.42668e-07	0	3.49029e-07	4.10289e-07	0	4.26906e-07	tmn:UCRPA7_1914	K14821	bud site selection protein 20	--	--
BUD23	1.2346e-06	4.32249e-06	3.27518e-06	8.64407e-07	5.95103e-07	5.45499e-07	3.59996e-07	6.43496e-08	6.67213e-07	ttt:THITE_2122306	K19306	18S rRNA (guanine1575-N7)-methyltransferase	--	--
BUD31, G10	2.10896e-06	8.2343e-06	4.14314e-06	1.23477e-06	2.58841e-06	1.09987e-06	6.91821e-07	7.05693e-07	8.70518e-07	cthr:CTHT_0023130	K12873	bud site selection protein 31	ko03040	Spliceosome
BUD7, BCH1	4.68468e-06	1.51103e-05	8.28757e-06	1.24021e-06	1.02257e-06	1.51764e-06	8.73255e-07	5.08648e-07	8.51463e-07	ttt:THITE_2114578	K19881	Chs5-Arf1p-binding protein BUD7/BCH1	--	--
BUR1, SGV1	3.00985e-06	1.15221e-05	6.74766e-06	1.28908e-06	3.01441e-07	5.33932e-07	9.70367e-07	1.82069e-06	6.70852e-07	mtm:MYCTH_2301244	K15562	serine/threonine-protein kinase BUR1	--	--
C1D, LRP1	9.59211e-07	3.44958e-06	7.70729e-07	7.66494e-07	3.03424e-07	1.17109e-07	0	0	0	mtm:MYCTH_2297887	K12592	exosome complex protein LRP1	ko03018	RNA degradation
CAB39, MO25	2.43044e-06	1.05781e-05	6.76424e-06	7.15984e-07	7.16156e-07	1.12578e-06	5.88167e-07	4.13982e-07	1.77192e-06	ttt:THITE_2123027	K08272	calcium binding protein 39	ko04152|ko04150	AMPK signaling pathway|mTOR signaling pathway
CAD	6.43235e-07	1.14752e-06	4.40497e-07	9.6009e-06	8.58334e-06	8.65354e-06	6.42953e-06	5.78861e-06	3.56603e-06	gsl:Gasu_42540	K11540	carbamoyl-phosphate synthase / aspartate carbamoyltransferase / dihydroorotase	ko00250|ko00240	Alanine, aspartate and glutamate metabolism|Pyrimidine metabolism
CAF120	8.94639e-06	2.18584e-05	1.12973e-05	1.28447e-06	1.60872e-06	1.50641e-06	1.19394e-06	8.40049e-07	1.63579e-06	cthr:CTHT_0009680	K12609	CCR4-NOT transcriptional complex subunit CAF120	ko03018	RNA degradation
CAF16	4.84178e-06	6.38694e-06	4.26349e-06	5.54165e-07	1.03178e-06	9.21788e-07	1.83818e-06	1.62134e-06	2.85854e-06	ppp:PHYPADRAFT_218855	K12608	CCR4-NOT complex subunit CAF16	ko03018	RNA degradation
CALD1	3.12429e-06	2.77427e-07	1.85954e-07	0	0	0	0	0	2.07354e-07	hsa:800	K12327	caldesmon	ko04270	Vascular smooth muscle contraction
CALM	1.07506e-05	6.86759e-06	7.81136e-06	5.28727e-07	1.2123e-06	1.11111e-06	1.64116e-07	3.54858e-07	2.29034e-06	nte:NEUTE1DRAFT117689	K02183	calmodulin	ko04722|ko04924|ko04922|ko04015|ko04626|ko04916|ko04728|ko04970|ko04744|ko04261|ko04925|ko04014|ko04713|ko04070|ko04024|ko04745|ko04114|ko04270|ko04020|ko04912|ko04910|ko04022|ko04971|ko04915|ko04750|ko04740|ko04720|ko04921	Neurotrophin signaling pathway|Renin secretion|Glucagon signaling pathway|Rap1 signaling pathway|Plant-pathogen interaction|Melanogenesis|Dopaminergic synapse|Salivary secretion|Phototransduction|Adrenergic signaling in cardiomyocytes|Aldosterone synthesis and secretion|Ras signaling pathway|Circadian entrainment|Phosphatidylinositol signaling system|cAMP signaling pathway|Phototransduction - fly…
CALR	2.4394e-06	2.78596e-06	9.40802e-07	3.6293e-07	3.59173e-07	6.0936e-07	1.27811e-05	8.01201e-06	3.47047e-07	mmu:12317	K08057	calreticulin	ko04612|ko04141|ko04145	Antigen processing and presentation|Protein processing in endoplasmic reticulum|Phagosome
CALS	1.20538e-05	2.55915e-05	1.4183e-05	9.59181e-06	6.20428e-06	7.75918e-06	1.37983e-05	4.09047e-06	7.72186e-06	obr:102714603	K11000	callose synthase	--	--
CAMK1	4.77226e-06	1.70509e-05	9.98212e-06	2.78594e-07	1.446e-06	1.6505e-06	1.20906e-06	1.21937e-06	1.37594e-06	ttt:THITE_2121540	K08794	calcium/calmodulin-dependent protein kinase I	ko04925|ko04921	Aldosterone synthesis and secretion|Oxytocin signaling pathway
CAMKK	9.44884e-06	2.36427e-05	1.42127e-05	2.40246e-06	1.02908e-06	1.93772e-06	1.26903e-06	1.06022e-06	7.80388e-07	ttt:THITE_2123135	K07359	calcium/calmodulin-dependent protein kinase kinase 2	ko04920|ko04921|ko04211|ko04152	Adipocytokine signaling pathway|Oxytocin signaling pathway|Longevity regulating pathway|AMPK signaling pathway
CAND1	5.96237e-06	2.09555e-05	1.55398e-05	1.84161e-06	2.28308e-06	1.35522e-06	1.1417e-06	5.98982e-07	1.38151e-06	ttt:THITE_2107740	K17263	cullin-associated NEDD8-dissociated protein 1	--	--
CANX	1.05693e-05	1.18925e-05	1.09215e-05	1.68325e-06	9.24968e-07	1.55903e-06	1.15703e-05	8.01936e-06	6.41633e-07	mtm:MYCTH_2295005	K08054	calnexin	ko04612|ko04141|ko04918|ko04145	Antigen processing and presentation|Protein processing in endoplasmic reticulum|Thyroid hormone synthesis|Phagosome
CAP1_2, SRV2	8.21435e-06	1.51478e-05	1.01013e-05	1.47575e-06	9.53581e-07	1.1674e-06	2.87176e-06	1.00566e-06	1.50655e-06	ttt:THITE_2115066	K17261	adenylyl cyclase-associated protein	--	--
CAPN6	2.35746e-06	0	0	0	0	0	0	9.92457e-08	4.87437e-07	pps:100989382	K08575	calpain-6	--	--
CAPNS1, CAPN4	1.73571e-06	1.54126e-06	4.1323e-07	3.0822e-07	2.44024e-07	7.5346e-07	1.32856e-06	8.9715e-07	3.4559e-07	rro:104666683	K08583	calpain, small subunit 1	--	--
CAPZA	3.0901e-06	9.31759e-06	8.14611e-06	4.44566e-07	1.15611e-06	3.18208e-07	1.49998e-07	5.18396e-07	4.03531e-07	ttt:THITE_2072333	K10364	capping protein (actin filament) muscle Z-line, alpha	ko04144	Endocytosis
CAPZB	5.2938e-06	9.69271e-06	7.88064e-06	1.78577e-06	1.16235e-06	8.76619e-07	3.53161e-07	1.15475e-06	1.73038e-06	pan:PODANSg09955	K10365	capping protein (actin filament) muscle Z-line, beta	ko04144	Endocytosis
CARKD	7.29e-07	3.0295e-06	1.24961e-06	3.72822e-07	9.22409e-08	2.84808e-07	1.11599e-07	1.99484e-07	6.53166e-07	ttt:THITE_2114110	K17757	ATP-dependent NAD(P)H-hydrate dehydratase	--	--
CARNMT1	4.10146e-06	4.53383e-07	2.53179e-07	4.45456e-06	4.69396e-06	3.35345e-06	1.19457e-06	1.75309e-06	9.884e-07	fme:FOMMEDRAFT_116646	K19787	carnosine N-methyltransferase	ko00340	Histidine metabolism
CARP, pepA	0.00035625	0.000343995	0.000332485	0.000463728	0.00048143	0.000444727	0.000440733	0.000506922	0.000599283	slt:Slit_2519	K01255	leucyl aminopeptidase	ko00480	Glutathione metabolism
CARS, cysS	0.000360806	0.000318547	0.00033638	0.000426577	0.000478157	0.000394979	0.000358665	0.000416925	0.000446723	tpi:TREPR_1627	K01883	cysteinyl-tRNA synthetase	ko00970	Aminoacyl-tRNA biosynthesis
CBHA_B	8.65947e-06	1.40303e-05	1.07196e-05	1.64328e-06	1.33057e-06	1.06658e-06	7.29104e-07	5.24007e-07	1.26977e-06	ttt:THITE_62596	K01225	cellulose 1,4-beta-cellobiosidase	ko00500	Starch and sucrose metabolism
CBHC	4.10419e-05	5.22568e-05	3.89374e-05	4.98682e-05	4.0259e-05	4.25104e-05	2.65822e-05	3.80116e-05	2.27519e-05	paef:R50345_20080	K19668	cellulose 1,4-beta-cellobiosidase	ko02020|ko00500	Two-component system|Starch and sucrose metabolism
CBP3, UQCC	6.11926e-06	8.26663e-06	1.01585e-05	2.47935e-06	1.02574e-06	1.05521e-06	5.34952e-06	4.18531e-06	4.55486e-06	bja:bll5023	K17662	cytochrome b pre-mRNA-processing protein 3	--	--
CBS2	2.70541e-06	9.76419e-06	7.20425e-06	7.36714e-07	8.74235e-07	5.98664e-07	2.24292e-07	7.48392e-07	6.94247e-07	mtm:MYCTH_2297886	K17665	cytochrome b translational activator protein CBS2, mitochondrial	--	--
CBX1, HP1B, SWI6	2.45179e-06	3.52693e-06	2.88937e-06	2.08981e-07	3.10227e-07	4.39026e-07	1.25111e-07	3.13091e-07	9.76332e-08	mtm:MYCTH_82678	K11585	chromobox protein 1	--	--
CCDC12	2.0494e-06	5.73237e-06	3.2934e-06	2.3395e-07	4.63057e-08	2.50208e-07	2.24094e-07	1.60228e-07	4.80912e-07	mtm:MYCTH_2300385	K12871	coiled-coil domain-containing protein 12	ko03040	Spliceosome
CCDC130	3.19788e-06	5.92367e-06	6.59962e-06	5.54105e-07	6.05727e-07	3.79355e-07	9.14744e-08	9.81068e-08	3.3928e-07	ttt:THITE_2110034	K13115	coiled-coil domain-containing protein 130	--	--
CCDC55	7.36364e-07	2.05968e-06	1.97224e-07	0	3.49397e-07	0	7.04537e-07	1.00749e-07	0	obr:102702843	K13206	coiled-coil domain-containing protein 55	--	--
CCE1	3.59704e-07	1.72479e-06	1.92682e-06	2.29948e-07	3.03424e-07	3.51326e-07	2.75326e-07	6.56197e-08	2.14857e-07	ttt:THITE_49485	K17676	cruciform cutting endonuclease 1	--	--
CCL2, MCP1	5.20714e-06	0	0	0	0	0	6.65051e-06	1.97164e-06	6.40359e-07	mmu:20296	K14624	C-C motif chemokine 2	ko04060|ko04062|ko04621|ko04668	Cytokine-cytokine receptor interaction|Chemokine signaling pathway|NOD-like receptor signaling pathway|TNF signaling pathway
CCL7	0	0	0	0	0	0	2.60082e-06	1.60601e-06	0	mmu:20306	K05509	C-C motif chemokine 7	ko04060|ko04062	Cytokine-cytokine receptor interaction|Chemokine signaling pathway
CCNA	1.47273e-06	3.53089e-06	1.38056e-06	1.05915e-06	4.65863e-07	3.59606e-07	8.45445e-07	3.02248e-07	1.09961e-06	osa:9268829	K06627	cyclin-A	ko04914|ko04110|ko04152	Progesterone-mediated oocyte maturation|Cell cycle|AMPK signaling pathway
CCNB1IP1, HEI10	1.38418e-06	2.21239e-06	1.97723e-06	0	0	0	1.7658e-07	6.31278e-07	0	nte:NEUTE1DRAFT39516	K10639	E3 ubiquitin-protein ligase CCNP1IP1	--	--
CCNC, SSN8	1.47981e-06	8.27387e-06	3.53455e-06	5.7198e-07	4.9274e-08	5.13019e-07	2.38459e-07	8.52495e-08	9.75841e-07	mtm:MYCTH_2311800	K15161	cyclin-C	--	--
CCNH	2.7011e-06	7.16919e-06	3.25027e-06	4.66028e-07	8.73026e-07	1.12661e-07	8.62917e-07	4.28764e-07	1.46767e-06	cthr:CTHT_0069020	K06634	cyclin H	ko04110|ko03022|ko03420	Cell cycle|Basal transcription factors|Nucleotide excision repair
CCR	4.92568e-07	5.24862e-07	0	0	5.19374e-07	0	5.02697e-07	0	2.94219e-07	osa:4347074	K09753	cinnamoyl-CoA reductase	ko00940	Phenylpropanoid biosynthesis
CCT1, TCP1	3.56016e-06	4.98674e-06	3.80041e-06	5.43904e-07	8.07412e-07	3.34199e-07	8.12975e-07	3.67078e-07	6.46616e-07	pps:100967714	K09493	T-complex protein 1 subunit alpha	--	--
CCT2	3.47425e-06	8.20476e-06	4.17395e-06	9.1126e-07	6.33306e-07	1.21932e-06	1.1609e-06	9.06501e-07	1.05236e-06	tmn:UCRPA7_5045	K09494	T-complex protein 1 subunit beta	--	--
CCT3, TRIC5	5.76787e-06	1.36098e-05	9.01234e-06	2.31895e-06	5.52067e-07	1.41411e-06	6.45134e-07	1.80321e-06	9.25207e-07	osa:4341219	K09495	T-complex protein 1 subunit gamma	--	--
CCT4	3.81e-06	1.05923e-05	4.19926e-06	7.74196e-07	4.93855e-07	6.65709e-07	9.26975e-07	8.5379e-07	1.26921e-06	ttt:THITE_2121911	K09496	T-complex protein 1 subunit delta	--	--
CCT5	1.59628e-05	3.13143e-05	1.62772e-05	9.25167e-06	3.76471e-06	4.42622e-06	5.71307e-06	4.92486e-06	3.88776e-06	ptr:461721	K09497	T-complex protein 1 subunit epsilon	--	--
CCT6	2.73965e-06	5.59215e-06	5.7364e-06	1.30683e-06	4.32766e-07	9.50594e-07	3.27903e-07	5.34809e-08	3.79408e-07	smp:SMAC_06051	K09498	T-complex protein 1 subunit zeta	--	--
CCT7	7.45329e-06	1.41784e-05	1.0264e-05	2.17175e-06	2.10284e-06	1.6897e-06	1.73937e-06	1.21594e-06	3.04279e-06	ttt:THITE_2117733	K09499	T-complex protein 1 subunit eta	--	--
CCT8	2.34017e-06	8.19755e-06	5.74342e-06	8.26626e-07	1.52367e-06	9.56078e-07	2.42162e-07	1.2708e-07	7.4247e-07	mtm:MYCTH_2304814	K09500	T-complex protein 1 subunit theta	--	--
CD209	0	0	1.34656e-07	1.64717e-06	5.16867e-07	1.35038e-06	9.62058e-08	4.12725e-07	0	lve:103080868	K06563	CD209 antigen	ko04145	Phagosome
CD2BP2, PPP1R59	1.90684e-06	5.39224e-06	3.22145e-06	2.57863e-07	4.1759e-07	5.01422e-07	7.2977e-07	3.01032e-07	2.4094e-07	ttt:THITE_2124093	K13099	CD2 antigen cytoplasmic tail-binding protein 2	--	--
CD44	1.73571e-06	3.08252e-06	1.96284e-06	6.78083e-07	5.49053e-07	4.23821e-07	5.16661e-07	5.27735e-08	4.03189e-07	ptr:451122	K06256	CD44 antigen	ko04640|ko04512	Hematopoietic cell lineage|ECM-receptor interaction
CD63, MLA1, TSPAN30	5.37905e-06	2.92365e-06	9.76257e-07	1.12453e-06	1.59648e-06	6.84634e-07	4.45194e-06	2.415e-06	8.37392e-07	mmu:12512	K06497	CD63 antigen	ko04142	Lysosome
CDC11	2.02002e-06	8.4435e-06	2.09458e-06	3.06285e-07	8.02766e-07	8.03075e-07	0	5.66715e-08	6.18528e-07	smp:SMAC_06002	K16945	cell division control protein 11	--	--
CDC12	2.72544e-06	3.93088e-06	7.53756e-06	4.90293e-07	7.11735e-08	6.71699e-07	2.93523e-07	0	4.45845e-07	ttt:THITE_2108385	K16948	cell division control protein 12	--	--
CDC14	2.6597e-06	1.43143e-05	9.70922e-06	1.06534e-06	1.1233e-06	9.33489e-07	6.41279e-07	7.12329e-07	2.04512e-06	ttt:THITE_2120924	K06639	cell division cycle 14	ko04113|ko04111|ko04110	Meiosis - yeast|Cell cycle - yeast|Cell cycle
CDC20	5.10772e-06	1.36805e-05	7.91464e-06	2.86344e-06	1.64663e-06	2.72136e-06	2.81048e-06	1.10833e-06	2.12619e-06	ttt:THITE_2121461	K03363	cell division cycle 20, cofactor of APC complex	ko04114|ko04110|ko04120|ko04111|ko04113	Oocyte meiosis|Cell cycle|Ubiquitin mediated proteolysis|Cell cycle - yeast|Meiosis - yeast
CDC24	5.31697e-06	1.64604e-05	1.09009e-05	1.78362e-06	5.09163e-07	2.53998e-06	7.74135e-07	7.52776e-07	1.90264e-06	cthr:CTHT_0019780	K11236	cell division control protein 24	ko04011	MAPK signaling pathway - yeast
CDC25	1.33678e-06	6.2958e-06	1.95401e-06	7.51658e-07	4.95919e-07	1.12996e-06	2.74283e-07	3.92226e-07	4.86614e-07	osa:4349283	K18065	Cdc25 family phosphatase	--	--
CDC28, CDC2	1.82821e-06	5.59311e-06	4.49874e-06	8.35454e-07	8.76505e-07	5.9986e-07	2.40515e-07	2.4232e-07	1.06216e-06	pan:PODANSg3265	K04563	cyclin-dependent kinase	ko04011|ko04111|ko04113	MAPK signaling pathway - yeast|Cell cycle - yeast|Meiosis - yeast
CDC2L	2.12966e-06	1.07251e-05	6.35791e-06	5.9112e-07	6.60583e-07	6.2638e-07	1.00977e-06	2.59526e-07	8.81964e-07	osa:4336224	K08818	cell division cycle 2-like	--	--
CDC37	1.01632e-05	2.80153e-05	1.77665e-05	1.47656e-06	2.32465e-06	3.45071e-06	1.58869e-06	6.10139e-07	3.48311e-06	ttt:THITE_162931	K09554	cell division cycle protein 37	ko04151	PI3K-Akt signaling pathway
CDC4	1.36047e-05	3.17896e-05	2.21676e-05	3.09563e-06	1.79933e-06	2.5201e-06	2.31743e-06	2.42677e-06	3.70484e-06	mtm:MYCTH_2303838	K03361	F-box and WD-40 domain protein CDC4	ko04120|ko04111	Ubiquitin mediated proteolysis|Cell cycle - yeast
CDC40, PRP17	6.57855e-06	8.04877e-06	8.69343e-06	2.85812e-06	2.48056e-06	1.55149e-06	1.15007e-06	8.61721e-07	1.09786e-06	cthr:CTHT_0017830	K12816	pre-mRNA-processing factor 17	ko03040	Spliceosome
CDC42	1.36688e-06	2.91298e-06	2.07455e-06	2.18451e-07	5.04442e-07	2.22506e-07	8.71865e-08	6.23387e-08	6.80381e-07	cmt:CCM_00979	K04393	cell division control protein 42	ko04722|ko04810|ko04520|ko04670|ko04370|ko04360|ko04015|ko04660|ko04014|ko04510|ko04010|ko04062|ko04912|ko04530|ko04666|ko04011|ko04144	Neurotrophin signaling pathway|Regulation of actin cytoskeleton|Adherens junction|Leukocyte transendothelial migration|VEGF signaling pathway|Axon guidance|Rap1 signaling pathway|T cell receptor signaling pathway|Ras signaling pathway|Focal adhesion|MAPK signaling pathway|Chemokine signaling pathway|GnRH signaling pathway|Tight junction|Fc gamma R-mediated phagocytosis|MAPK signaling pathway - ye…
CDC45	6.72885e-06	1.69605e-05	1.32902e-05	1.23818e-06	5.70178e-07	2.03187e-06	8.97345e-07	8.88168e-07	2.59809e-06	mtm:MYCTH_2299355	K06628	cell division control protein 45	ko04113|ko04111|ko04110	Meiosis - yeast|Cell cycle - yeast|Cell cycle
CDC5L, CDC5, CEF1	2.67961e-06	9.15092e-06	5.9558e-06	1.04883e-06	7.99889e-07	6.99386e-07	2.42613e-07	3.98841e-07	1.04071e-06	ttt:THITE_2122671	K12860	pre-mRNA-splicing factor CDC5/CEF1	ko03040	Spliceosome
CDC6	4.67923e-06	4.10786e-06	6.43008e-06	1.16865e-06	6.46224e-07	8.72815e-07	4.93622e-07	4.60329e-07	1.43313e-06	cthr:CTHT_0053610	K02213	cell division control protein 6	ko04113|ko04111|ko04110	Meiosis - yeast|Cell cycle - yeast|Cell cycle
CDC7	4.92834e-06	9.54289e-06	5.15561e-06	7.36844e-07	1.1756e-06	2.31449e-07	5.00879e-07	2.12217e-07	5.03498e-07	mtm:MYCTH_2309406	K02214	cell division control protein 7	ko04113|ko04111|ko04110	Meiosis - yeast|Cell cycle - yeast|Cell cycle
CDC73	3.55053e-06	1.02561e-05	5.40373e-06	4.88578e-07	7.40063e-07	4.4857e-07	4.76918e-07	2.57399e-07	1.36774e-06	ttt:THITE_2115330	K15175	parafibromin	--	--
CDH	2.56389e-05	6.55781e-05	4.4215e-05	5.39124e-06	4.87426e-06	6.82968e-06	2.64383e-06	1.94978e-06	7.11898e-06	ttt:THITE_123924	K19069	cellobiose dehydrogenase (acceptor)	--	--
CDH1	2.14412e-06	4.2838e-06	2.58421e-06	1.14223e-07	5.08681e-07	3.05401e-07	0	2.44465e-07	1.6009e-07	cthr:CTHT_0066310	K03364	cell division cycle 20-like protein 1, cofactor of APC complex	ko04120|ko04914|ko04111|ko04110	Ubiquitin mediated proteolysis|Progesterone-mediated oocyte maturation|Cell cycle - yeast|Cell cycle
CDH11	0	0	0	0	0	0	1.26053e-06	2.40342e-07	0	rno:84407	K06803	cadherin 11, type 2, OB-cadherin	--	--
CDIPT	1.79683e-06	3.69251e-06	4.12503e-06	5.7433e-07	2.43594e-07	6.89456e-07	4.91192e-07	2.80963e-07	7.66627e-07	ttt:THITE_2070950	K00999	CDP-diacylglycerol--inositol 3-phosphatidyltransferase	ko00562|ko04070|ko00564	Inositol phosphate metabolism|Phosphatidylinositol signaling system|Glycerophospholipid metabolism
CDK12_13	1.52e-06	2.59407e-06	1.84269e-06	1.94208e-06	6.52457e-07	6.25342e-07	1.98762e-06	1.3497e-06	5.64429e-07	sbi:SORBI_01g035420	K08819	cyclin-dependent kinase 12/13	--	--
CDK2	1.03345e-06	2.60169e-06	2.00212e-06	1.19467e-06	6.26636e-07	2.03974e-07	4.87769e-07	5.89099e-07	7.22794e-07	sbi:SORBI_01g049350	K02206	cyclin-dependent kinase 2	ko04914|ko04114|ko04110|ko04115|ko04068|ko04151	Progesterone-mediated oocyte maturation|Oocyte meiosis|Cell cycle|p53 signaling pathway|FoxO signaling pathway|PI3K-Akt signaling pathway
CDK7	1.8225e-06	4.2629e-06	3.8574e-06	3.97829e-07	1.40611e-07	2.17079e-08	1.36096e-07	9.73092e-08	3.45169e-07	ttt:THITE_2108493	K02202	cyclin-dependent kinase 7	ko04110|ko03022|ko03420	Cell cycle|Basal transcription factors|Nucleotide excision repair
CDK8_11	1.50798e-06	4.40735e-06	1.75403e-06	4.40688e-07	2.18064e-07	2.10408e-07	6.59567e-08	1.88637e-07	3.08826e-07	mtm:MYCTH_2303023	K02208	cyclin-dependent kinase 8/11	--	--
CDO1	3.2041e-06	3.95607e-06	5.49859e-06	1.17684e-07	2.31767e-07	3.56909e-07	0	1.00145e-06	9.80849e-07	mtm:MYCTH_2298517	K00456	cysteine dioxygenase	ko00430|ko00270	Taurine and hypotaurine metabolism|Cysteine and methionine metabolism
CDT1	3.83684e-07	1.22652e-06	1.33593e-06	4.90556e-07	4.24794e-07	1.87374e-07	6.60782e-07	1.57487e-07	5.15657e-07	osa:4335111	K10727	chromatin licensing and DNA replication factor 1	--	--
CECR1, ADA2	4.6903e-06	1.41105e-05	9.48038e-06	1.15486e-06	4.31042e-07	1.71078e-06	9.49983e-07	1.16787e-06	1.19089e-06	pan:PODANSg7831	K19572	adenosine deaminase CECR1	ko00230	Purine metabolism
CEG1	2.11052e-06	6.56884e-06	3.6549e-06	3.86924e-07	1.66404e-06	3.94107e-07	1.02951e-07	2.57636e-07	1.43373e-06	mtm:MYCTH_2305148	K00987	mRNA guanylyltransferase	--	--
CEL74A	5.72521e-06	1.52115e-05	1.23336e-05	1.79816e-06	8.33572e-07	2.78172e-06	1.16725e-06	5.41153e-07	1.35063e-06	ttt:THITE_2110055	K18578	xyloglucan-specific exo-beta-1,4-glucanase	--	--
CELB	1.10842e-05	3.05668e-05	1.64521e-05	1.21166e-06	2.69366e-06	2.22126e-06	1.28003e-06	2.30062e-06	3.89398e-06	ttt:THITE_165581	K19357	cellulase	ko00500	Starch and sucrose metabolism
CEMIP, KIAA1199	1.59338e-05	1.47361e-06	1.65204e-06	7.61179e-06	3.48873e-06	4.17722e-06	1.61532e-06	2.26996e-06	1.70049e-06	aay:WYH_03091	K19031	cell migration-inducing and hyaluronan-binding protein	--	--
CENPA	1.76942e-07	1.9797e-06	9.47822e-07	1.13114e-07	0	2.5923e-07	0	6.77858e-07	3.17071e-07	cthr:CTHT_0023890	K11495	histone H3-like centromeric protein A	--	--
CENPC	5.4618e-06	1.80889e-05	1.15395e-05	1.16799e-06	8.1299e-07	2.05971e-06	7.19016e-07	1.43845e-06	2.05472e-06	ttt:THITE_2123000	K11497	centromere protein C	--	--
CENPE	7.35894e-06	2.63136e-05	1.24401e-05	2.91532e-06	2.29043e-06	2.71446e-06	3.3882e-06	1.30457e-06	3.90245e-06	ttt:THITE_2131752	K11498	centromeric protein E	--	--
CENPI	5.20947e-06	1.53757e-05	9.47535e-06	1.10139e-06	6.2474e-07	1.54846e-06	5.62716e-07	4.13795e-07	8.53349e-07	mtm:MYCTH_100290	K11501	centromere protein I	--	--
CESA	1.23955e-06	5.2492e-06	2.0162e-06	1.39131e-06	1.19062e-06	9.71509e-07	1.28298e-06	6.88476e-07	8.67448e-07	zma:103647318	K10999	cellulose synthase A	--	--
CETN3, CDC31	1.42383e-06	3.18607e-06	3.8135e-06	5.46127e-07	9.0079e-08	1.39066e-07	1.08983e-06	3.89617e-07	7.65429e-07	mtm:MYCTH_2307049	K16466	centrin-3	--	--
CFL	4.84837e-06	1.02306e-05	4.62233e-06	3.78028e-06	2.14656e-06	1.63361e-06	2.37444e-06	2.75882e-06	1.50784e-06	pale:102886318	K05765	cofilin	ko04666|ko04360|ko04810	Fc gamma R-mediated phagocytosis|Axon guidance|Regulation of actin cytoskeleton
CGI121, TPRKB	1.35e-06	3.10179e-06	2.53104e-06	3.77569e-07	1.6014e-07	1.23615e-07	1.93748e-07	1.3853e-07	3.02392e-07	mtm:MYCTH_2307850	K15901	EKC/KEOPS complex subunit CGI121/TPRKB	--	--
CHAF1A	2.27305e-06	5.12289e-06	3.5426e-06	1.12675e-06	7.64818e-07	6.94557e-07	5.48196e-07	2.00151e-07	5.6433e-07	ttt:THITE_2107188	K10750	chromatin assembly factor 1 subunit A	--	--
CHAF1B	6.51093e-06	1.54683e-05	9.47891e-06	1.82472e-06	1.15131e-06	1.13975e-06	1.67208e-06	1.21958e-06	2.10352e-06	cthr:CTHT_0059200	K10751	chromatin assembly factor 1 subunit B	--	--
CHD1	1.34809e-05	2.76335e-05	1.81478e-05	3.37916e-06	2.08842e-06	2.45004e-06	1.30468e-06	1.70595e-06	4.43781e-06	ttt:THITE_2113412	K11367	chromodomain-helicase-DNA-binding protein 1	--	--
CHIB	4.26316e-07	3.407e-07	1.14182e-07	8.17593e-07	6.74276e-08	0	2.44734e-07	4.66629e-07	4.4563e-07	samy:DB32_007572	K20547	basic endochitinase B	ko00520	Amino sugar and nucleotide sugar metabolism
CHK1	2.52128e-06	7.40602e-06	4.15457e-06	9.34224e-07	4.19678e-07	5.69967e-07	4.06584e-07	1.71969e-07	3.12819e-07	ttt:THITE_2121159	K02216	serine/threonine-protein kinase Chk1	ko04110|ko04115|ko04111|ko04113	Cell cycle|p53 signaling pathway|Cell cycle - yeast|Meiosis - yeast
CHK2	1.02978e-05	2.67728e-05	1.63039e-05	1.63677e-06	1.89737e-06	2.26015e-06	8.3737e-07	1.5205e-06	1.53822e-06	ttt:THITE_2123114	K06641	serine/threonine-protein kinase Chk2	ko04115|ko04111|ko04110	p53 signaling pathway|Cell cycle - yeast|Cell cycle
CHMP1, VPS46, DID2	1.60849e-06	5.48391e-06	3.49825e-06	4.98685e-07	3.49397e-07	6.74261e-08	2.11361e-07	3.02248e-07	1.04325e-06	mtm:MYCTH_2310998	K12197	charged multivesicular body protein 1	ko04144	Endocytosis
CHMP2A	3.40604e-06	6.41926e-06	4.77632e-06	7.62795e-07	5.55844e-07	5.82717e-07	8.36503e-07	6.67852e-07	5.60482e-07	ttt:THITE_2118390	K12191	charged multivesicular body protein 2A	ko04144	Endocytosis
CHMP4, SNF7, VPS32	1.40192e-06	3.43583e-06	9.0116e-07	1.19494e-07	2.95644e-07	2.73854e-07	7.15376e-08	0	8.93218e-07	ttt:THITE_2106694	K12194	charged multivesicular body protein 4	ko04144	Endocytosis
CHMP5, VPS60	9.1961e-07	5.34492e-06	4.11998e-06	3.20662e-07	3.17343e-07	2.44961e-07	0	3.20272e-07	2.49681e-07	ttt:THITE_2117901	K12198	charged multivesicular body protein 5	ko04144	Endocytosis
CHMP6, VPS20	4.01166e-06	4.58187e-06	6.33752e-06	1.9408e-06	2.69941e-07	2.84649e-07	3.34907e-07	9.07044e-07	1.02594e-06	mtm:MYCTH_2311956	K12195	charged multivesicular body protein 6	ko04144	Endocytosis
CHMP7	3.32994e-06	1.98033e-05	8.16893e-06	1.46518e-06	8.09948e-07	1.14177e-06	2.18739e-06	6.96073e-07	1.96105e-06	mtm:MYCTH_2309816	K15053	charged multivesicular body protein 7	ko04144	Endocytosis
CHO1, pssA	0.000240476	0.000197475	0.000220296	0.000254573	0.000279374	0.000261299	0.000251045	0.000258369	0.000260993	slt:Slit_2400	K17103	CDP-diacylglycerol---serine O-phosphatidyltransferase	ko00260|ko00564	Glycine, serine and threonine metabolism|Glycerophospholipid metabolism
CHO2	9.08692e-06	2.2112e-05	1.01812e-05	1.54453e-06	1.3068e-06	1.11583e-06	1.15268e-06	8.34249e-07	1.55268e-06	ttt:THITE_2115164	K16369	phosphatidylethanolamine N-methyltransferase	ko00564	Glycerophospholipid metabolism
CHP1	4.01076e-06	1.41178e-05	8.08079e-06	1.00837e-06	6.18211e-07	1.02212e-06	2.66375e-07	9.43274e-07	1.0137e-06	ttt:THITE_116649	K11595	chromo domain-containing protein 1	--	--
CHS1	4.7052e-05	0.000122427	7.714e-05	1.39931e-05	7.94442e-06	1.09354e-05	5.83669e-06	5.84376e-06	1.46136e-05	smp:SMAC_01799	K00698	chitin synthase	ko00520	Amino sugar and nucleotide sugar metabolism
CHS5	1.21978e-06	5.50485e-06	1.92177e-06	6.42165e-07	8.17094e-07	2.45282e-07	3.84444e-07	7.85369e-08	3.85728e-07	mtm:MYCTH_2298045	K19877	chitin biosynthesis protein CHS5	--	--
CISZOG	3.12003e-06	4.9912e-06	3.94289e-06	2.32361e-06	1.6369e-06	1.27632e-06	3.87486e-06	7.27328e-07	1.73933e-06	osa:4336683	K13495	cis-zeatin O-glucosyltransferase	ko00908	Zeatin biosynthesis
CKAP5, XMAP215	2.74079e-06	9.62144e-06	5.97013e-06	4.36727e-07	1.12729e-06	8.24827e-07	2.08681e-07	4.26419e-07	1.10739e-06	ttt:THITE_2118024	K16803	cytoskeleton-associated protein 5	--	--
CKI1	7.72705e-06	1.97971e-05	1.3555e-05	2.76354e-06	7.38434e-07	1.56982e-06	1.08632e-06	1.36095e-06	2.19193e-06	mtm:MYCTH_2297591	K00866	choline kinase	ko00564	Glycerophospholipid metabolism
CKS1	1.09038e-06	5.72638e-06	2.00258e-06	2.98736e-07	7.88384e-07	8.36775e-07	1.19229e-07	8.52495e-08	7.44349e-07	ttt:THITE_2069837	K02219	cyclin-dependent kinase regulatory subunit CKS1	ko04111	Cell cycle - yeast
CKX	8.32192e-08	0	0	2.65998e-07	1.57947e-07	1.13793e-06	0	0	0	ava:Ava_4717	K00279	cytokinin dehydrogenase	ko00908	Zeatin biosynthesis
CLA4	3.09455e-06	8.61297e-06	6.05894e-06	7.56783e-07	8.53058e-07	4.6733e-07	5.30107e-07	8.8876e-07	5.44409e-07	ttt:THITE_163156	K19833	serine/threonine-protein kinase CLA4	ko04011	MAPK signaling pathway - yeast
CLASP1_2	1.17289e-05	2.03959e-05	1.92929e-05	3.67055e-06	2.77185e-06	3.47692e-06	4.63726e-06	1.89043e-06	3.30817e-06	osa:4329991	K16578	CLIP-associating protein 1/2	--	--
CLB1_2	2.42354e-06	5.11321e-06	2.80414e-06	3.40845e-07	1.53326e-07	3.55063e-07	2.96805e-07	2.91798e-07	4.63238e-07	ttt:THITE_2113137	K02220	G2/mitotic-specific cyclin 1/2	ko04011|ko04111	MAPK signaling pathway - yeast|Cell cycle - yeast
CLCN3_4_5	1.95893e-05	5.82487e-05	3.39465e-05	4.27207e-06	3.72528e-06	3.22161e-06	2.6639e-06	1.31912e-06	6.26158e-06	ttt:THITE_118760	K05012	chloride channel 3/4/5	--	--
CLCN7	0	2.70078e-06	2.58611e-07	3.08628e-07	2.29075e-07	3.53652e-07	2.77149e-07	1.98163e-07	5.76747e-07	osa:4329678	K05016	chloride channel 7	--	--
CLD1	2.14852e-06	8.85285e-06	4.57686e-06	6.20687e-07	4.93665e-07	7.69093e-07	2.69997e-07	3.10048e-07	3.73511e-07	ttt:THITE_2122474	K13535	cardiolipin-specific phospholipase	ko00564	Glycerophospholipid metabolism
CLEC17A	4.873e-07	4.67323e-07	0	4.36123e-07	3.08292e-07	9.04303e-07	5.96785e-07	1.49346e-06	5.82144e-07	mdo:103105927	K17513	C-type lectin superfamily 17 member A	--	--
CLEC3B	6.02479e-07	0	0	0	0	0	0	0	0	pps:100980651	K17520	C-type lectin domain family 3 member B	--	--
CLEC4A	1.54449e-06	0	1.73741e-06	0	0	0	0	0	0	cjc:100404301	K10057	C-type lectin domain family 4 member A	--	--
CLIC1	1.69743e-06	3.71262e-06	5.74269e-07	4.5689e-07	2.26081e-07	6.10801e-07	2.73526e-07	5.86717e-07	2.66816e-07	rro:104678138	K05021	chloride intracellular channel protein 1	--	--
CLNS1A	3.91936e-07	9.39672e-07	6.29843e-07	5.01105e-07	4.95919e-07	6.69911e-07	8.9999e-07	2.14499e-07	7.02329e-07	osa:4348184	K05019	chloride channel, nucleotide-sensitive, 1A	ko03013	RNA transport
CLP1, HERB	3.43969e-06	1.16024e-05	5.16817e-06	1.50508e-06	8.32714e-07	1.01575e-06	8.11683e-07	1.24261e-06	9.65391e-07	cthr:CTHT_0035610	K14399	polyribonucleotide 5'-hydroxyl-kinase	ko03015	mRNA surveillance pathway
CLTA, LCA	1.68555e-06	1.6838e-06	6.77172e-07	5.38761e-07	1.33296e-07	5.65912e-07	1.37079e-06	6.91851e-07	2.51702e-07	pon:100461265	K04644	clathrin light chain A	ko04144|ko04961|ko04142|ko04721	Endocytosis|Endocrine and other factor-regulated calcium reabsorption|Lysosome|Synaptic vesicle cycle
CLTC	8.53449e-06	2.6117e-05	1.48445e-05	2.85614e-06	3.09133e-06	3.09476e-06	5.1194e-06	2.02681e-06	5.11773e-06	ttt:THITE_2114131	K04646	clathrin heavy chain	ko04144|ko04961|ko04142|ko04721	Endocytosis|Endocrine and other factor-regulated calcium reabsorption|Lysosome|Synaptic vesicle cycle
CLU	3.2877e-05	5.68041e-07	5.12764e-07	6.97647e-08	1.4688e-07	2.97309e-07	3.66347e-07	1.3097e-07	5.9117e-06	hsa:1191	K17252	clusterin	ko04610	Complement and coagulation cascades
CLYBL	2.92892e-06	4.23411e-06	3.0452e-06	1.67999e-06	2.00524e-06	2.45393e-06	1.21303e-06	1.21902e-06	1.52117e-06	ncr:NCU02734	K11390	citrate lyase subunit beta-like protein	--	--
CMAH	5.2717e-07	4.40291e-06	6.20358e-07	2.8886e-07	4.9445e-07	3.81673e-07	1.15288e-07	1.11282e-06	4.35844e-07	pphr:APZ00_22700	K08080	CMP-N-acetylneuraminate monooxygenase	ko00520	Amino sugar and nucleotide sugar metabolism
CMC1	1.90251e-06	4.85023e-06	4.23521e-06	3.44785e-07	3.41216e-07	2.63389e-07	1.85998e-07	5.6115e-07	5.55811e-07	ttt:THITE_2113589	K18171	COX assembly mitochondrial protein 1	--	--
CML	2.0563e-06	4.37084e-06	1.05576e-06	2.21442e-06	1.19587e-06	1.06443e-06	1.94429e-06	2.68041e-07	4.69626e-07	obr:102720541	K13448	calcium-binding protein CML	ko04626	Plant-pathogen interaction
CMLE	2.05705e-06	8.55928e-06	5.68561e-06	9.1834e-07	2.53644e-07	9.41613e-07	6.94022e-08	2.48114e-07	3.79118e-07	ttt:THITE_2109649	K14334	carboxy-cis,cis-muconate cyclase	ko00362	Benzoate degradation
CMO	2.14434e-05	1.27883e-05	1.89864e-05	1.5545e-05	1.5162e-05	2.1873e-05	1.79138e-05	1.05775e-05	6.64584e-06	msv:Mesil_2803	K00499	choline monooxygenase	ko00260	Glycine, serine and threonine metabolism
CMPK1, UMPK	5.07885e-06	6.90066e-06	5.46649e-06	1.33377e-06	1.05553e-06	6.0487e-07	2.79609e-07	7.71857e-07	1.7999e-06	ttt:THITE_2046475	K13800	UMP-CMP kinase	ko00240	Pyrimidine metabolism
CMS1	2.6651e-06	7.20999e-06	3.26113e-06	3.64343e-07	8.0719e-07	1.14179e-06	2.08207e-07	7.44343e-08	8.12395e-08	ttt:THITE_2111847	K14784	protein CMS1	--	--
CMT1	3.07489e-06	1.03444e-05	5.07543e-06	7.15297e-07	4.69503e-07	5.47837e-07	1.40907e-07	5.5727e-07	8.26423e-07	tmn:UCRPA7_3439	K13690	alpha-1,3-mannosyltransferase	--	--
CNBP	2.76136e-07	3.38377e-06	5.22642e-06	3.53052e-07	4.65863e-07	1.34852e-07	2.11361e-07	1.00749e-07	6.59764e-07	val:VDBG_04303	K09250	cellular nucleic acid-binding protein	--	--
CNGF	6.62727e-07	1.23581e-06	5.91671e-07	4.94272e-07	1.39759e-07	1.07882e-07	5.91811e-07	1.20899e-07	3.29882e-07	osa:4347834	K05391	cyclic nucleotide gated channel, plant	ko04626	Plant-pathogen interaction
CNIH, ERV14	8.67857e-07	3.46784e-06	2.0145e-06	6.47261e-07	9.15088e-08	0	2.21426e-07	7.91603e-08	1.72795e-07	tmn:UCRPA7_7405	K20368	protein cornichon	--	--
CNL2	4.71446e-06	5.90206e-06	6.20152e-06	8.36965e-07	4.26089e-07	2.06982e-07	1.91094e-07	2.31958e-07	7.00539e-07	mtm:MYCTH_2312813	K11696	centromere-localized protein 2	--	--
CNNM	7.16622e-06	2.08468e-05	1.57459e-05	2.1226e-06	1.79571e-06	2.47956e-06	1.4787e-06	8.137e-07	3.24872e-06	cthr:CTHT_0043190	K16302	metal transporter CNNM	--	--
CNOT1, NOT1	1.19924e-05	3.47729e-05	2.18913e-05	3.25037e-06	1.97803e-06	2.56493e-06	2.48063e-06	1.03741e-06	3.81535e-06	mtm:MYCTH_2306855	K12604	CCR4-NOT transcription complex subunit 1	ko03018	RNA degradation
CNOT10	0	3.93646e-07	1.05541e-06	7.8721e-07	1.55812e-07	1.20274e-07	3.77023e-07	0	1.47109e-07	osa:4346428	K12607	CCR4-NOT transcription complex subunit 10	ko03018	RNA degradation
CNOT2, NOT2	9.54643e-07	5.50029e-06	3.69482e-06	2.02621e-07	9.59649e-07	6.98384e-07	6.41173e-07	3.71709e-07	5.52193e-07	ttt:THITE_2115364	K12605	CCR4-NOT transcription complex subunit 2	ko03018	RNA degradation
CNOT3, NOT3	8.58306e-06	1.59792e-05	7.17102e-06	3.7179e-07	4.757e-07	1.1717e-06	8.00801e-07	4.48377e-07	9.12317e-07	ttt:THITE_2110720	K12580	CCR4-NOT transcription complex subunit 3	ko03018	RNA degradation
CNOT4, NOT4, MOT2	1.11209e-05	3.65052e-05	2.32771e-05	7.58935e-06	2.9728e-06	4.03053e-06	4.08691e-06	3.22002e-06	4.39699e-06	osa:4349535	K10643	CCR4-NOT transcription complex subunit 4	ko03018	RNA degradation
CNOT6, CCR4	5.5748e-06	1.54355e-05	9.1948e-06	1.37518e-06	1.62734e-06	1.51189e-06	8.06311e-07	6.85471e-07	1.47088e-06	mtm:MYCTH_2301916	K12603	CCR4-NOT transcription complex subunit 6	ko03018	RNA degradation
CNOT7_8, CAF1, POP2	3.4477e-06	8.34137e-06	7.47264e-06	1.48633e-06	1.14129e-06	1.7173e-06	2.73715e-07	4.57937e-07	1.39546e-06	ttt:THITE_2118618	K12581	CCR4-NOT transcription complex subunit 7/8	ko03018	RNA degradation
CNP	0	0	0	1.37067e-07	6.78242e-08	1.57063e-07	1.64116e-07	7.62732e-07	0	crg:105320298	K01121	2',3'-cyclic-nucleotide 3'-phosphodiesterase	--	--
COA1	3.45459e-06	4.64241e-06	5.00918e-06	1.29452e-06	4.28316e-07	1.97783e-07	2.08207e-07	2.59693e-07	6.87828e-07	cthr:CTHT_0002540	K18173	cytochrome c oxidase assembly factor 1	--	--
COA2	1.26883e-06	2.94986e-06	3.58373e-06	0	0	2.81653e-07	0	1.26256e-07	1.37799e-07	cthr:CTHT_0032430	K18174	cytochrome c oxidase assembly factor 2	--	--
COA5, PET191	4.1109e-07	5.03749e-06	2.49569e-06	2.62798e-07	1.73385e-07	0	2.09772e-07	2.99976e-07	0	ttt:THITE_2111949	K18178	cytochrome c oxidase assembly factor 5	--	--
COA6	1.73138e-06	4.07818e-06	2.63589e-06	6.99042e-07	4.03554e-07	3.5601e-07	4.88244e-07	9.97419e-08	8.16457e-07	mtm:MYCTH_2308806	K18179	cytochrome c oxidase assembly factor 6	--	--
COASY	0	1.02467e-06	0	3.9226e-06	3.18671e-06	4.15941e-06	1.26179e-06	2.85693e-06	6.56448e-07	cmk:103183806	K02318	phosphopantetheine adenylyltransferase / dephospho-CoA kinase	ko00770	Pantothenate and CoA biosynthesis
COG1	2.11268e-06	4.71936e-06	3.54507e-06	4.06798e-07	2.09346e-07	5.59373e-07	1.55864e-07	1.25374e-07	7.1459e-07	ttt:THITE_2015092	K20288	conserved oligomeric Golgi complex subunit 1	--	--
COG2	1.51875e-06	2.69721e-06	3.5555e-06	3.5959e-07	2.49107e-07	5.21928e-07	2.15275e-07	1.84707e-07	5.37585e-07	ttt:THITE_2107805	K20289	conserved oligomeric Golgi complex subunit 2	--	--
COG3, SEC34	8.10355e-06	2.46256e-05	8.53533e-06	7.61365e-07	1.81784e-06	1.23677e-06	1.99939e-06	1.17171e-06	1.32e-06	mtm:MYCTH_2308715	K20290	conserved oligomeric Golgi complex subunit 3	--	--
COG4, COD1	5.35041e-06	1.67415e-05	1.22375e-05	2.10848e-06	4.76128e-07	1.78663e-06	1.29402e-06	1.29451e-06	2.92321e-06	pan:PODANSg09552	K20291	conserved oligomeric Golgi complex subunit 4	--	--
COG6, COD2	6.99427e-06	1.45752e-05	9.11157e-06	1.51783e-06	1.18812e-06	2.05648e-06	1.98194e-06	6.16697e-07	2.52278e-06	osa:4332119	K20293	conserved oligomeric Golgi complex subunit 6	--	--
COG8	2.70896e-06	9.59184e-06	6.31513e-06	2.59456e-07	5.29735e-07	1.59234e-06	9.56111e-07	3.61197e-07	1.10622e-06	pan:PODANSg4350	K20295	conserved oligomeric Golgi complex subunit 8	--	--
COI-1	5.0625e-07	1.21374e-06	2.71182e-07	8.09077e-07	1.6014e-07	1.23615e-07	7.74991e-07	2.77061e-07	7.55979e-07	osa:4338955	K13463	coronatine-insensitive protein 1	ko04075	Plant hormone signal transduction
COIL, CLN80	2.87008e-07	4.58737e-07	6.14965e-07	5.50427e-07	5.4473e-07	6.30726e-07	2.19683e-07	2.35611e-07	1.71435e-07	osa:4352003	K13150	coilin	--	--
COL12A	0	0	0	0	0	0	1.61287e-06	1.68985e-06	0	mmu:12816	K08132	collagen, type XII, alpha	ko04974	Protein digestion and absorption
COL14A	5.19413e-06	0	0	0	0	0	0	0	2.72152e-07	hsa:7373	K08133	collagen, type XIV, alpha	ko04974	Protein digestion and absorption
COL1A	6.05873e-05	0	0	0	0	0	1.33521e-05	9.23526e-06	9.55893e-06	mmu:12843	K06236	collagen, type I, alpha	ko04974|ko04611|ko04151|ko04512|ko04510	Protein digestion and absorption|Platelet activation|PI3K-Akt signaling pathway|ECM-receptor interaction|Focal adhesion
COL2A	5.15802e-06	0	0	0	0	0	0	0	4.10796e-07	ptr:451860	K19719	collagen, type II, alpha	ko04974|ko04151|ko04512|ko04510	Protein digestion and absorption|PI3K-Akt signaling pathway|ECM-receptor interaction|Focal adhesion
COL3A	1.77636e-05	0	0	0	0	0	7.17241e-06	3.71738e-06	2.91449e-06	mmu:12825	K19720	collagen, type III, alpha	ko04974|ko04611	Protein digestion and absorption|Platelet activation
COL5AS	5.6703e-06	1.25049e-05	9.77215e-06	1.05619e-06	9.61622e-07	1.01615e-06	6.21743e-06	4.8551e-06	1.35869e-06	mmu:12832	K19721	collagen, type V/XI/XXIV/XXVII, alpha	ko04974	Protein digestion and absorption
COL6A	0	0	0	0	0	0	7.44894e-07	2.9051e-07	1.58535e-07	obi:106875418	K06238	collagen, type VI, alpha	ko04974|ko04151|ko04512|ko04510	Protein digestion and absorption|PI3K-Akt signaling pathway|ECM-receptor interaction|Focal adhesion
COPA, RET1	1.03738e-05	3.2719e-05	2.65597e-05	6.37589e-06	4.54331e-06	4.66892e-06	4.39805e-06	2.44438e-06	6.22578e-06	osa:4333886	K05236	coatomer subunit alpha	--	--
COPB1, SEC26	9.39701e-06	2.38049e-05	1.65055e-05	3.96299e-06	4.52457e-06	3.48141e-06	2.59653e-06	3.03863e-06	4.36719e-06	ttt:THITE_2114850	K17301	coatomer subunit beta	--	--
COPB2, SEC27	7.98702e-06	1.79826e-05	1.23457e-05	2.74661e-06	1.01666e-06	1.61682e-06	2.56072e-06	1.48737e-06	2.68873e-06	osa:4340097	K17302	coatomer subunit beta'	--	--
COPD, ARCN1, RET2	3.55763e-06	1.45842e-05	5.27089e-06	2.1848e-06	5.10957e-07	9.80327e-07	1.8915e-07	3.61219e-07	8.50614e-07	mtm:MYCTH_2304758	K20471	coatomer subunit delta	--	--
COPE	3.21053e-06	7.53188e-06	4.81169e-06	5.19647e-07	4.35832e-07	5.08059e-07	6.90684e-07	2.03555e-07	6.00812e-07	ttt:THITE_2106599	K17268	coatomer subunit epsilon	--	--
COPG	8.10682e-06	1.52131e-05	8.49545e-06	2.62712e-06	1.32046e-06	2.22103e-06	1.1612e-06	1.21014e-06	2.83667e-06	osa:4332129	K17267	coatomer subunit gamma	--	--
COPS2, CSN2, TRIP15	3.65977e-06	1.0713e-05	4.91518e-06	8.86613e-07	3.16945e-07	8.65302e-07	5.81243e-07	3.78073e-07	1.07097e-06	mtm:MYCTH_2297324	K12176	COP9 signalosome complex subunit 2	--	--
COPS3, CSN3	1.81731e-06	4.5645e-06	3.22638e-06	2.98736e-07	1.97096e-07	6.33921e-07	3.97431e-07	1.42083e-07	5.27247e-07	mtm:MYCTH_48238	K12177	COP9 signalosome complex subunit 3	--	--
COPS4, CSN4	2.81384e-06	5.60455e-06	4.91607e-06	5.25804e-07	3.83424e-07	2.74829e-07	1.9881e-07	2.36917e-07	3.87866e-07	ttt:THITE_2112557	K12178	COP9 signalosome complex subunit 4	--	--
COPS5, CSN5	9.32442e-07	5.55499e-06	1.72548e-06	1.08379e-07	1.60885e-07	7.0374e-07	5.83947e-07	3.71133e-07	4.55697e-07	mtm:MYCTH_2034994	K09613	COP9 signalosome complex subunit 5	--	--
COPS6, CSN6	6.35664e-06	1.39589e-05	9.74582e-06	1.03311e-06	1.09098e-06	6.48739e-07	5.22579e-07	4.3612e-07	6.86842e-07	mtm:MYCTH_2135496	K12179	COP9 signalosome complex subunit 6	--	--
COPS7, CSN7	2.67168e-06	8.07573e-06	5.51199e-06	2.14636e-06	6.46723e-07	6.29369e-07	0	5.40328e-07	1.32521e-06	ttt:THITE_2121170	K12180	COP9 signalosome complex subunit 7	--	--
COPZ, RET3	1.24615e-06	5.22843e-06	2.50322e-06	1.99157e-07	6.89836e-07	3.80352e-07	2.38459e-07	1.70499e-07	1.86087e-07	ttt:THITE_2114044	K20472	coatomer subunit zeta	--	--
COQ10	1.32681e-05	1.64831e-05	6.73973e-06	4.16278e-06	3.20325e-06	1.35893e-06	2.63492e-05	1.75843e-05	2.61363e-05	mes:Meso_1623	K18588	coenzyme Q-binding protein COQ10	--	--
COQ2	7.02693e-05	0.000224085	0.000136789	2.134e-05	1.51947e-05	1.905e-05	1.22649e-05	1.11007e-05	2.64484e-05	ssl:SS1G_10405	K06125	4-hydroxybenzoate polyprenyltransferase	ko00130	Ubiquinone and other terpenoid-quinone biosynthesis
COQ4	1.28783e-06	5.4228e-06	4.16765e-06	1.86797e-06	6.79894e-07	7.24338e-07	4.41881e-07	6.22172e-07	9.76141e-07	mtm:MYCTH_2297883	K18586	ubiquinone biosynthesis protein COQ4	--	--
COQ5	1.12346e-06	3.59135e-06	2.40721e-06	1.11719e-06	2.3692e-07	1.82882e-07	0	0	6.71061e-07	mtm:MYCTH_2306283	K06127	2-methoxy-6-polyprenyl-1,4-benzoquinol methylase	ko00130	Ubiquinone and other terpenoid-quinone biosynthesis
COQ6	2.18443e-06	5.80253e-06	5.82907e-06	4.67434e-07	9.4606e-07	4.73427e-07	5.59677e-07	2.55749e-07	8.27541e-07	ttt:THITE_2114052	K06126	ubiquinone biosynthesis monooxygenase Coq6	ko00130	Ubiquinone and other terpenoid-quinone biosynthesis
COQ7	5.78459e-05	4.59433e-05	6.20659e-05	0.000111954	0.000116673	9.7571e-05	8.8821e-05	0.000114558	0.000128766	slt:Slit_2474	K06134	ubiquinone biosynthesis monooxygenase Coq7	ko00130	Ubiquinone and other terpenoid-quinone biosynthesis
COQ9	6.81309e-07	4.35586e-06	1.38629e-06	1.73891e-07	6.792e-07	1.22103e-06	5.21489e-07	1.86433e-07	4.67697e-07	ssy:SLG_36860	K18587	ubiquinone biosynthesis protein COQ9	--	--
CORO1B_1C_6	3.67371e-06	7.57868e-06	5.56816e-06	1.03102e-06	7.85632e-07	9.32252e-07	3.94366e-07	2.69314e-07	1.44801e-06	ttt:THITE_2120258	K13886	coronin-1B/1C/6	--	--
COX1	8.23549e-05	0.000210188	0.00013306	2.86174e-05	2.15658e-05	2.31641e-05	4.47611e-05	3.00297e-05	4.07889e-05	pan:PoanfMp17	K02256	cytochrome c oxidase subunit 1	ko00190|ko04260	Oxidative phosphorylation|Cardiac muscle contraction
COX10	4.77647e-06	1.18875e-05	3.59108e-06	4.68299e-07	1.2448e-06	1.00609e-06	6.57587e-07	4.24434e-07	6.72371e-07	cthr:CTHT_0018240	K02257	heme o synthase	ko00190|ko00860	Oxidative phosphorylation|Porphyrin and chlorophyll metabolism
COX11	6.87206e-05	6.49829e-05	6.07726e-05	9.99787e-05	8.68017e-05	0.000109316	0.00010397	0.000115254	8.00923e-05	app:CAP2UW1_4153	K02258	cytochrome c oxidase assembly protein subunit 11	ko00190	Oxidative phosphorylation
COX15	0.000126019	0.00011694	0.000124588	0.000122357	0.000130767	0.000132462	0.000151945	0.000141695	0.000125397	ttt:THITE_2110373	K02259	cytochrome c oxidase assembly protein subunit 15	ko00190|ko02020|ko00860	Oxidative phosphorylation|Two-component system|Porphyrin and chlorophyll metabolism
COX16	1.11298e-06	3.11311e-06	4.17331e-06	2.6681e-07	0	6.79408e-08	0	3.04555e-07	0	mtm:MYCTH_2313902	K18182	cytochrome c oxidase assembly protein subunit 16	--	--
COX18	1.77472e-06	6.32783e-06	2.41322e-06	7.41805e-07	8.63679e-08	2.66674e-07	1.5674e-07	1.1207e-07	8.15438e-08	mtm:MYCTH_2071579	K17797	mitochondrial inner membrane protein COX18	--	--
COX19	2.99128e-06	4.30831e-06	2.70357e-06	7.5284e-07	1.2398e-07	5.62472e-07	6.19804e-07	2.5497e-07	7.32145e-07	mtm:MYCTH_2296478	K18183	cytochrome c oxidase assembly protein subunit 19	--	--
COX2	0.000212193	0.000239848	0.000147674	4.31999e-05	3.04004e-05	2.60738e-05	2.7871e-05	2.33261e-05	6.31318e-05	hsa:4513	K02261	cytochrome c oxidase subunit 2	ko00190|ko04260	Oxidative phosphorylation|Cardiac muscle contraction
COX20	1.46976e-06	3.9936e-06	1.57461e-06	1.87915e-07	5.57909e-07	1.43552e-07	0	8.0437e-08	2.63373e-07	mtm:MYCTH_2308209	K18184	cytochrome c oxidase assembly protein subunit 20	--	--
COX3	0.000231576	0.000208171	0.000126742	3.40511e-05	2.31144e-05	2.51148e-05	3.76566e-05	2.34551e-05	6.39727e-05	hsa:4514	K02262	cytochrome c oxidase subunit 3	ko00190|ko04260	Oxidative phosphorylation|Cardiac muscle contraction
COX4	3.39844e-06	1.10763e-05	4.68009e-06	9.91222e-07	8.17027e-07	7.19894e-07	1.39278e-06	1.00902e-06	9.69321e-07	ttt:THITE_2124134	K02263	cytochrome c oxidase subunit 4	ko00190|ko04260	Oxidative phosphorylation|Cardiac muscle contraction
COX6A	6.56757e-07	6.03591e-06	1.75902e-06	4.19845e-07	3.11625e-07	8.01824e-08	2.51348e-07	0	2.94219e-07	cthr:CTHT_0011870	K02266	cytochrome c oxidase subunit 6a	ko00190|ko04260	Oxidative phosphorylation|Cardiac muscle contraction
COX7C	0	3.15573e-06	2.92877e-06	2.91268e-07	2.88253e-07	7.41687e-08	1.16249e-07	1.66237e-07	5.44305e-07	pan:PODANSg6450	K02272	cytochrome c oxidase subunit 7c	ko00190|ko04260	Oxidative phosphorylation|Cardiac muscle contraction
CPI1	2.5268e-06	1.99071e-06	3.34406e-06	1.51578e-06	1.37906e-06	1.64828e-06	1.74993e-06	1.37499e-06	1.61019e-06	ddi:DDB_G0268970	K08246	cycloeucalenol cycloisomerase	ko00100	Steroid biosynthesis
CPK	4.27464e-06	9.27004e-06	4.25886e-06	4.02503e-06	1.75953e-06	2.50459e-06	3.36596e-06	1.08228e-06	1.5406e-06	osa:4343373	K13412	calcium-dependent protein kinase	ko04626	Plant-pathogen interaction
CPL1_2	1.81978e-06	1.59997e-06	1.02288e-06	1.53894e-06	8.32921e-07	3.10844e-07	1.35751e-06	0	1.1926e-06	osa:4336474	K18998	RNA polymerase II C-terminal domain phosphatase-like 1/2	--	--
CPOX, hemF	0.000183268	0.000159906	0.000175538	0.000261905	0.000281001	0.000247043	0.000244987	0.000286863	0.000286191	acp:A2cp1_1949	K00228	coproporphyrinogen III oxidase	ko00860	Porphyrin and chlorophyll metabolism
CPS	0	2.06594e-07	0	1.65258e-07	8.17738e-08	6.31223e-08	2.96805e-07	1.69773e-06	3.86032e-07	ssol:SULB_2779	K13048	carboxypeptidase Ss1	--	--
CPSF1, CFT1	6.2042e-06	1.57437e-05	1.31385e-05	1.93847e-06	7.26057e-07	2.52179e-06	1.78778e-06	9.48933e-07	3.40744e-06	ttt:THITE_2121311	K14401	cleavage and polyadenylation specificity factor subunit 1	ko03015	mRNA surveillance pathway
CPSF2, CFT2	5.03451e-06	1.144e-05	7.77992e-06	1.18722e-06	8.76621e-07	4.51778e-07	6.03794e-07	7.88271e-07	8.09838e-07	ttt:THITE_2117338	K14402	cleavage and polyadenylation specificity factor subunit 2	ko03015	mRNA surveillance pathway
CPSF3, YSH1	5.32121e-06	1.39927e-05	1.06915e-05	8.39654e-07	1.11433e-06	1.10453e-06	4.22041e-07	9.78214e-07	6.82308e-07	ttt:THITE_2123200	K14403	cleavage and polyadenylation specificity factor subunit 3	ko03015	mRNA surveillance pathway
CPSF4, YTH1	1.7033e-06	3.74625e-06	1.86173e-06	6.41753e-07	4.5339e-07	4.53078e-07	5.16661e-07	1.06108e-07	1.61276e-07	ttt:THITE_2057738	K14404	cleavage and polyadenylation specificity factor subunit 4	ko03015	mRNA surveillance pathway
CPVL	7.62263e-07	3.45911e-06	2.01305e-06	1.49334e-06	1.62785e-06	3.45913e-06	1.59736e-06	2.27548e-07	1.29854e-06	osa:4326667	K09645	vitellogenic carboxypeptidase-like protein	--	--
CRLS	5.95406e-05	5.31428e-05	3.18636e-05	4.34266e-05	3.40569e-05	2.9691e-05	5.04009e-05	4.34878e-05	5.70683e-05	ctx:Clo1313_0999	K08744	cardiolipin synthase (CMP-forming)	ko00564	Glycerophospholipid metabolism
CRN, CRNKL1, CLF1, SYF3	4.05623e-06	6.83737e-06	4.41034e-06	9.13627e-07	3.52779e-07	7.133e-07	9.43923e-07	5.20972e-07	1.21452e-06	osa:4338298	K12869	crooked neck	ko03040	Spliceosome
CRY	0	1.14986e-06	2.5691e-07	3.06597e-07	0	3.51326e-07	1.83551e-07	2.62479e-07	4.29714e-07	osa:4328669	K02295	cryptochrome	ko04710	Circadian rhythm
CRYL1	0	0	0	3.63053e-07	0	9.07674e-07	0	0	0	mde:101897214	K13247	L-gulonate 3-dehydrogenase	ko00040	Pentose and glucuronate interconversions
CS, gltA	0.000480968	0.000405646	0.000410968	0.000488749	0.000479577	0.000428775	0.000483044	0.00048029	0.000512964	dak:DaAHT2_1655	K01647	citrate synthase	ko01230|ko00020|ko00630|ko01210|ko01200	Biosynthesis of amino acids|Citrate cycle (TCA cycle)|Glyoxylate and dicarboxylate metabolism|2-Oxocarboxylic acid metabolism|Carbon metabolism
CSDA, ZONAB	2.74181e-06	2.06229e-06	3.45578e-07	1.03104e-07	2.04073e-07	2.3629e-07	7.407e-07	1.76534e-07	5.78023e-07	pps:100974418	K06099	cold shock domain protein A	ko04530	Tight junction
CSE1, CAS, XPO2	6.35328e-06	1.47465e-05	1.52097e-05	1.72592e-06	8.96918e-07	1.47146e-06	1.32686e-06	8.46509e-07	1.8902e-06	mtm:MYCTH_2302354	K18423	exportin-2 (importin alpha re-exporter)	--	--
CSL4, EXOSC1	4.62564e-07	2.51374e-06	1.09024e-06	2.36562e-07	2.92642e-07	0	7.08114e-08	3.54413e-07	4.97334e-07	cthr:CTHT_0062250	K07573	exosome complex component CSL4	ko03018	RNA degradation
CSM3, SWI3	2.14532e-06	5.66392e-06	4.25373e-06	4.53467e-07	7.84361e-08	5.97029e-07	0	4.46618e-07	4.97763e-07	mtm:MYCTH_2311002	K10998	replication fork protection complex subunit Csm3/Swi3	--	--
CSMD	4.99315e-08	1.75481e-07	1.06987e-07	4.30243e-06	3.30394e-06	1.248e-06	3.0575e-07	4.50888e-06	5.96499e-08	bfo:BRAFLDRAFT_235822	K17495	CUB and sushi domain-containing protein	--	--
CSNK1, CKI	2.58843e-06	9.92231e-06	5.06507e-06	7.08547e-07	4.96914e-07	5.57703e-07	7.67267e-07	7.35454e-07	9.38318e-07	mtm:MYCTH_2307444	K02218	casein kinase 1	ko04011|ko04392	MAPK signaling pathway - yeast|Hippo signaling pathway -multiple species
CSNK1D	2.46654e-06	7.66574e-06	4.69778e-06	2.62798e-07	0	8.0303e-07	5.2443e-07	1.49988e-07	4.91102e-07	cmt:CCM_00018	K08959	casein kinase 1, delta	ko04540|ko04710|ko04390|ko04340	Gap junction|Circadian rhythm|Hippo signaling pathway|Hedgehog signaling pathway
CSNK2A	8.18045e-06	1.84746e-05	1.34867e-05	1.97794e-06	1.94569e-06	1.37773e-06	1.46684e-06	1.33886e-06	2.82441e-06	ttt:THITE_2155823	K03097	casein kinase II subunit alpha	ko04520|ko04712|ko04139|ko03008|ko04530|ko04064|ko04310	Adherens junction|Circadian rhythm - plant|Regulation of mitophagy - yeast|Ribosome biogenesis in eukaryotes|Tight junction|NF-kappa B signaling pathway|Wnt signaling pathway
CSNK2B	4.90552e-06	1.5488e-05	7.25727e-06	1.05326e-06	1.00858e-06	1.23614e-06	3.88905e-07	5.6847e-07	1.16722e-06	ttt:THITE_2110463	K03115	casein kinase II subunit beta	ko04520|ko04712|ko04139|ko03008|ko04530|ko04064|ko04310	Adherens junction|Circadian rhythm - plant|Regulation of mitophagy - yeast|Ribosome biogenesis in eukaryotes|Tight junction|NF-kappa B signaling pathway|Wnt signaling pathway
CSTF2, RNA15	6.90236e-07	3.106e-06	2.92411e-06	1.35036e-06	8.7336e-07	3.52485e-07	5.11903e-07	1.97509e-07	4.75603e-07	ttt:THITE_2121633	K14407	cleavage stimulation factor subunit 2	ko03015	mRNA surveillance pathway
CSTF3, RNA14	4.84816e-06	1.65037e-05	1.11306e-05	1.73814e-06	1.10716e-06	1.13518e-06	4.75366e-07	4.73541e-07	1.43264e-06	ttt:THITE_2117327	K14408	cleavage stimulation factor subunit 3	ko03015	mRNA surveillance pathway
CTDNEP1, DULLARD, NEM1	2.68595e-06	8.68676e-06	9.01761e-06	1.10226e-06	4.28798e-07	1.02014e-06	1.43181e-06	3.62728e-07	2.99244e-06	pan:PODANSg9138	K17617	CTD nuclear envelope phosphatase 1	--	--
CTDP1, FCP1	2.60848e-06	9.36672e-06	6.5149e-06	5.26972e-07	3.98496e-07	8.65613e-07	4.58175e-07	2.95053e-07	1.39281e-06	ttt:THITE_2116513	K15732	RNA polymerase II subunit A C-terminal domain phosphatase	--	--
CTDSP	8.05544e-06	8.08391e-06	1.20037e-05	2.65931e-06	1.78493e-06	3.7878e-06	1.63524e-06	1.91994e-06	3.47376e-06	mtm:MYCTH_2294274	K15731	carboxy-terminal domain RNA polymerase II polypeptide A small phosphatase	--	--
CTDSPL2	2.17924e-06	1.4712e-06	6.42243e-06	1.9712e-06	1.87368e-06	2.34868e-06	1.16249e-06	4.71004e-06	8.24705e-08	lcp:LC55x_4632	K17616	CTD small phosphatase-like protein 2	--	--
CTF18, CHL12	6.86246e-06	2.3389e-05	8.17597e-06	6.55503e-07	1.02988e-06	1.63185e-06	2.3829e-06	7.69904e-07	2.6373e-06	mtm:MYCTH_2310240	K11269	chromosome transmission fidelity protein 18	--	--
CTH	0.000108342	0.000107331	9.00089e-05	5.36514e-05	5.29094e-05	6.69231e-05	7.77031e-05	4.41699e-05	5.43292e-05	mez:Mtc_1605	K01758	cystathionine gamma-lyase	ko00260|ko01230|ko00270|ko00450	Glycine, serine and threonine metabolism|Biosynthesis of amino acids|Cysteine and methionine metabolism|Selenocompound metabolism
CTK1	3.342e-06	1.00558e-05	7.70669e-06	2.43081e-06	4.15369e-07	1.69409e-06	5.70082e-07	8.15413e-07	2.58705e-06	ttt:THITE_2107586	K00916	CTD kinase subunit alpha	--	--
CTK2	1.28431e-06	3.91004e-06	2.48978e-06	1.17289e-07	5.02991e-07	3.58399e-07	1.87246e-07	0	5.84489e-07	ttt:THITE_2043540	K15564	CTD kinase subunit beta	--	--
CTK3	3.93373e-06	1.07311e-05	8.55877e-06	5.36026e-07	1.23296e-06	3.56745e-07	1.01004e-06	4.55187e-07	2.40887e-06	ttt:THITE_2080526	K15565	CTD kinase subunit gamma	--	--
CTNNBL1	4.60039e-06	1.27913e-05	6.75226e-06	7.8263e-07	2.67451e-07	4.75948e-07	2.30092e-06	3.5818e-07	7.25961e-07	mtm:MYCTH_107972	K12864	beta-catenin-like protein 1	ko03040	Spliceosome
CTNS	1.73179e-06	3.95427e-06	3.44561e-06	3.16309e-07	2.60862e-07	2.81908e-07	6.31215e-08	1.80528e-07	7.38876e-07	ttt:THITE_2106724	K12386	cystinosin	ko04142	Lysosome
CTR1	7.58806e-07	5.08625e-06	1.85291e-06	5.68114e-07	6.9198e-07	2.98789e-07	1.03603e-06	3.12395e-07	3.79748e-07	osa:4329527	K14510	serine/threonine-protein kinase CTR1	ko04075	Plant hormone signal transduction
CTR9	9.5449e-06	2.55792e-05	1.71288e-05	2.1792e-06	1.98036e-06	2.49825e-06	2.49737e-06	1.81979e-06	1.58736e-06	ttt:THITE_2118878	K15176	RNA polymerase-associated protein CTR9	--	--
CTRC	0	0	0	0	0	4.83709e-07	0	0	2.36654e-07	tup:102495129	K01311	chymotrypsin C	--	--
CTRL	0	0	0	0	0	0	0	1.06324e-06	7.18372e-07	mdo:100021711	K09632	chymotrypsin-like protease	ko04974|ko04972	Protein digestion and absorption|Pancreatic secretion
CTSA, CPY	5.5876e-06	1.43366e-05	9.52168e-06	2.31345e-06	2.01374e-06	2.56785e-06	6.90273e-06	3.10081e-06	1.71254e-06	hsa:5476	K13289	cathepsin A (carboxypeptidase C)	ko04142|ko04614	Lysosome|Renin-angiotensin system
CTSD	1.47389e-06	6.33257e-07	3.05651e-07	4.35659e-07	1.62176e-06	9.67418e-08	5.233e-06	4.55733e-06	2.36654e-07	hsa:1509	K01379	cathepsin D	ko04071|ko04142|ko04210	Sphingolipid signaling pathway|Lysosome|Apoptosis
CTSF	2.6223e-07	3.14351e-07	0	6.28635e-07	5.39178e-07	2.14502e-06	1.50538e-07	0	0	pda:103716530	K01373	cathepsin F	ko04142|ko04210	Lysosome|Apoptosis
CTSL	0	0	0	0	6.88365e-08	0	3.33585e-06	1.45891e-06	3.24958e-08	acy:Anacy_0627	K01365	cathepsin L	ko04612|ko04145|ko04210|ko04142	Antigen processing and presentation|Phagosome|Apoptosis|Lysosome
CTU1, NCS6	2.36116e-06	7.81223e-06	7.44786e-06	1.5725e-06	3.82168e-07	5.20324e-07	1.14316e-06	3.66598e-07	1.82376e-06	mtm:MYCTH_2306919	K14168	cytoplasmic tRNA 2-thiolation protein 1	ko04122	Sulfur relay system
CTU2, NCS2	2.7333e-06	1.28026e-05	5.32262e-06	9.41727e-07	5.25805e-07	8.86947e-07	7.92605e-08	4.48444e-07	6.8818e-07	ttt:THITE_2053546	K14169	cytoplasmic tRNA 2-thiolation protein 2	ko04122	Sulfur relay system
CUBN	6.92664e-07	3.88398e-07	5.2067e-07	1.48519e-06	2.07614e-07	6.65439e-07	9.29989e-08	1.03843e-06	1.0452e-06	crg:105327358	K14616	cubilin	ko04977	Vitamin digestion and absorption
CUE1, KIS4	2.56552e-06	4.63836e-06	4.3481e-06	2.33014e-07	0	8.48947e-07	1.77056e-07	2.26337e-07	6.82475e-07	mtm:MYCTH_2298958	K14022	coupling of ubiquitin conjugation to ER degradation protein 1	ko04141	Protein processing in endoplasmic reticulum
CUGBP, BRUNOL, CELF	2.93952e-07	1.40951e-06	1.25969e-06	4.69786e-07	9.29848e-08	7.17762e-08	3.37496e-07	3.21748e-07	7.9012e-07	zma:100286166	K13207	CUG-BP- and ETR3-like factor	--	--
CUL1, CDC53	7.2792e-06	1.20534e-05	5.93666e-06	1.49327e-06	1.65704e-06	8.15159e-07	3.87292e-07	5.72253e-07	3.05251e-06	cthr:CTHT_0039150	K03347	cullin 1	ko04114|ko04141|ko04110|ko04341|ko04340|ko04120|ko04350|ko04111|ko04710|ko04310	Oocyte meiosis|Protein processing in endoplasmic reticulum|Cell cycle|Hedgehog signaling pathway - fly|Hedgehog signaling pathway|Ubiquitin mediated proteolysis|TGF-beta signaling pathway|Cell cycle - yeast|Circadian rhythm|Wnt signaling pathway
CUL3	3.20156e-06	1.56739e-05	9.18404e-06	2.21272e-06	1.37629e-06	2.35026e-06	1.88779e-06	9.57337e-07	1.50654e-06	osa:4337175	K03869	cullin 3	ko04120|ko04341|ko04340	Ubiquitin mediated proteolysis|Hedgehog signaling pathway - fly|Hedgehog signaling pathway
CUL4	2.98998e-06	9.94922e-06	6.15446e-06	5.65058e-07	7.62323e-07	5.69649e-07	4.23181e-07	6.46565e-07	1.32396e-06	mtm:MYCTH_2304940	K10609	cullin 4	ko04120|ko03420	Ubiquitin mediated proteolysis|Nucleotide excision repair
CUT8, STS1	2.67123e-06	8.5936e-06	4.23924e-06	1.58734e-06	5.40948e-07	8.51784e-07	1.25674e-07	6.84991e-07	1.18895e-06	ttt:THITE_2108869	K11888	protein Cut8	--	--
CUTL	2.1965e-06	5.36103e-06	2.70299e-06	4.17452e-07	4.3191e-07	4.92848e-07	3.63514e-07	1.13712e-07	1.22336e-06	ttt:THITE_2108244	K09313	homeobox protein cut-like	--	--
CWC15	1.50482e-06	4.67681e-06	3.76172e-06	4.80992e-07	0	8.16536e-07	3.83941e-07	1.83013e-07	4.99362e-07	ttt:THITE_2055151	K12863	protein CWC15	ko03040	Spliceosome
CWC22	2.38395e-06	6.22973e-06	5.31844e-06	5.26035e-07	8.14092e-07	1.2932e-06	3.65464e-07	5.04084e-07	1.06393e-06	ttt:THITE_134656	K13100	pre-mRNA-splicing factor CWC22	--	--
CXXC1, SPP1, CPS40	2.27933e-06	1.36534e-05	4.05454e-06	7.26085e-07	6.60828e-07	5.99246e-07	5.86603e-07	2.73801e-07	5.00461e-07	ttt:THITE_2112132	K14960	COMPASS component SPP1	--	--
CYBA, P22PHOX	4.21387e-07	3.36761e-06	1.12862e-06	1.41425e-06	1.46626e-06	5.14465e-07	4.8381e-07	5.76543e-07	0	ngi:103740013	K08009	cytochrome b-245, alpha polypeptide	ko04670|ko04380|ko04145	Leukocyte transendothelial migration|Osteoclast differentiation|Phagosome
CYC	0.000186975	0.000201507	0.000208164	0.000381595	0.00032698	0.000354538	0.000292114	0.000447309	0.000368681	rfr:Rfer_4085	K08738	cytochrome c	ko04214|ko02020|ko04115|ko00920|ko04215|ko04210	Apoptosis - fly|Two-component system|p53 signaling pathway|Sulfur metabolism|Apoptosis - multiple species|Apoptosis
CYC1, CYT1, petC	9.82417e-05	7.56063e-05	0.000105838	0.000139856	0.000140938	0.00013265	0.000138743	0.00014238	0.000140327	mpt:Mpe_A0851	K00413	ubiquinol-cytochrome c reductase cytochrome c1 subunit	ko00190|ko02020|ko04260	Oxidative phosphorylation|Two-component system|Cardiac muscle contraction
CYCD1_2_4	9.39433e-07	1.80184e-06	1.01484e-06	0	0	2.1537e-07	3.37561e-07	3.44184e-07	5.26847e-07	dosa:Os03t0392000-00	K18810	cyclin D1/2/4, plant	--	--
CYCD5	1.18344e-07	1.32408e-06	3.8036e-07	2.26962e-07	0	5.77938e-08	1.81167e-07	1.29535e-07	7.0689e-08	osa:4331985	K18811	cyclin D5, plant	--	--
CYFIP	0	0	5.27706e-07	1.57442e-07	4.67437e-07	8.41915e-07	7.54045e-07	0	2.94219e-07	osa:4331593	K05749	cytoplasmic FMR1 interacting protein	ko03013|ko04810	RNA transport|Regulation of actin cytoskeleton
CYP125A	4.30165e-06	9.02747e-06	5.07153e-06	5.33703e-06	8.20712e-06	1.00289e-05	7.86554e-06	9.16384e-06	5.31915e-06	tcu:Tcur_3656	K15981	cholest-4-en-3-one 26-monooxygenase	ko00984	Steroid degradation
CYP142A	8.89025e-07	4.73656e-07	0	5.02579e-07	9.5347e-07	8.75127e-07	4.92347e-07	7.43175e-07	0	tcu:Tcur_2583	K16046	cholest-4-en-3-one 26-monooxygenase	ko00984	Steroid degradation
CYP152A	4.61967e-06	2.67725e-06	1.64556e-06	2.73347e-06	2.97776e-06	3.62235e-06	4.92211e-06	4.29032e-06	2.91918e-06	rge:RGE_22720	K15629	fatty-acid peroxygenase	--	--
CYP158A2	4.52795e-07	0	9.70193e-07	7.23646e-08	2.86462e-07	1.65843e-07	7.79805e-07	1.23903e-07	1.55516e-06	sdv:BN159_7378	K13074	biflaviolin synthase	--	--
CYP51	1.84636e-05	5.13486e-05	2.81048e-05	9.01624e-06	1.16241e-05	1.13217e-05	1.52985e-05	1.08659e-05	7.76599e-06	mca:MCA2711	K05917	sterol 14-demethylase	ko00100	Steroid biosynthesis
CYP55	3.94074e-06	9.71208e-06	7.31486e-06	4.39205e-07	3.16086e-07	7.22198e-07	7.21815e-07	6.11914e-07	1.41341e-06	ttt:THITE_2117644	K15877	fungal nitric oxide reductase	ko00910	Nitrogen metabolism
CYP710A	4.44512e-07	2.69984e-06	1.23818e-06	1.42082e-06	1.12489e-06	6.94653e-07	8.84624e-07	4.37891e-07	5.31029e-07	osa:4325562	K09832	sterol 22-desaturase	ko00100	Steroid biosynthesis
CYP71Z6	9.59211e-07	2.3849e-06	4.56728e-07	4.08797e-07	8.76558e-07	5.72531e-07	4.89468e-07	8.74929e-07	5.09291e-07	osa:4329725	K16083	ent-isokaurene C2-hydroxylase	ko00904	Diterpenoid biosynthesis
CYP73A	1.49196e-06	5.29686e-06	2.40541e-06	1.69653e-06	1.27175e-06	8.51126e-07	1.7675e-06	5.58565e-07	1.05995e-06	osa:4329329	K00487	trans-cinnamate 4-monooxygenase	ko00130|ko01220|ko00945|ko00940|ko00360|ko00941	Ubiquinone and other terpenoid-quinone biosynthesis|Degradation of aromatic compounds|Stilbenoid, diarylheptanoid and gingerol biosynthesis|Phenylpropanoid biosynthesis|Phenylalanine metabolism|Flavonoid biosynthesis
CYP76M7	1.83268e-06	1.62736e-06	5.45395e-07	1.75737e-06	5.79726e-07	6.46387e-07	1.09105e-06	3.3433e-07	5.47346e-07	osa:4341447	K16084	ent-cassa-12,15-diene 11-hydroxylase / oryzalexin D synthase	ko00904	Diterpenoid biosynthesis
CYP86A4S	7.55876e-07	1.61087e-06	0	5.90589e-07	7.43878e-07	0	4.49995e-07	1.37892e-07	2.00665e-07	osa:4336648	K15398	fatty acid omega-hydroxylase	ko00073	Cutin, suberine and wax biosynthesis
CYP86B1	4.14205e-07	1.98612e-06	8.87506e-07	8.82629e-08	7.86144e-07	6.74261e-08	2.11361e-07	0	1.64941e-07	osa:4348947	K15402	fatty acid omega-hydroxylase	ko00073	Cutin, suberine and wax biosynthesis
CYR61	3.2567e-06	0	8.0516e-07	2.40221e-07	7.92447e-08	0	4.79376e-07	1.02827e-07	3.36683e-07	pon:100445022	K06829	cysteine rich protein 61	--	--
CYTB, petB	0.000324116	0.000191881	0.000196636	0.000242327	0.000250004	0.000195407	0.000255593	0.000242227	0.00027044	azi:AzCIB_0757	K00412	ubiquinol-cytochrome c reductase cytochrome b subunit	ko00190|ko02020|ko04260	Oxidative phosphorylation|Two-component system|Cardiac muscle contraction
DAK, TKFC	5.06835e-06	1.55748e-05	1.27587e-05	1.06886e-06	8.53216e-07	1.01898e-06	3.78777e-07	9.36461e-07	2.28392e-06	mtm:MYCTH_2302225	K00863	triose/dihydroxyacetone kinase / FAD-AMP lyase (cyclizing)	ko01200|ko04622|ko00680|ko00561|ko00051	Carbon metabolism|RIG-I-like receptor signaling pathway|Methane metabolism|Glycerolipid metabolism|Fructose and mannose metabolism
DAM1	9.24919e-07	1.76163e-05	5.37917e-06	2.38839e-07	4.72735e-07	3.49335e-07	5.96356e-07	5.33619e-07	5.5247e-07	ela:UCREL1_7709	K02307	DASH complex subunit DAM1	ko04111	Cell cycle - yeast
DAO, aao	1.62e-07	0	1.82235e-06	2.07124e-07	0	7.51576e-07	0	8.86595e-08	4.35444e-07	mil:ML5_2125	K00273	D-amino-acid oxidase	ko00260|ko00311|ko04146|ko00330|ko00472	Glycine, serine and threonine metabolism|Penicillin and cephalosporin biosynthesis|Peroxisome|Arginine and proline metabolism|D-Arginine and D-ornithine metabolism
DAP3, MRPS29	5.97083e-06	1.37715e-05	7.6e-06	2.27222e-06	1.20403e-06	1.31947e-06	7.58776e-07	6.47945e-07	1.6315e-06	ttt:THITE_2114017	K17408	small subunit ribosomal protein S29	--	--
DARS, aspS	0.000563739	0.000528825	0.000527924	0.000544669	0.000586541	0.000535911	0.000530657	0.000532924	0.000566033	boa:Bovatus_00775	K01876	aspartyl-tRNA synthetase	ko00970	Aminoacyl-tRNA biosynthesis
DBF4	5.19007e-06	1.21646e-05	8.17717e-06	9.74233e-07	1.62603e-06	1.10932e-06	1.2587e-06	6.94109e-07	1.79161e-06	ttt:THITE_2110023	K02309	regulatory subunit for Cdc7p protein kinase	ko04111|ko04113	Cell cycle - yeast|Meiosis - yeast
DBNL, ABP1	1.02443e-05	2.81687e-05	1.6391e-05	2.12607e-06	1.68074e-06	2.29433e-06	5.52122e-07	9.90476e-07	2.73601e-06	ttt:THITE_2113263	K20520	drebrin-like protein	--	--
DBP3	6.78535e-06	2.25695e-05	1.20832e-05	3.82283e-06	2.16423e-06	2.16101e-06	2.77913e-06	1.66255e-06	3.15034e-06	cthr:CTHT_0047360	K14811	ATP-dependent RNA helicase DBP3	--	--
DBR1	2.89422e-06	1.13882e-05	4.93654e-06	9.53025e-07	4.73532e-07	6.91868e-07	7.43655e-07	7.42371e-07	1.10041e-06	nhe:NECHADRAFT_52551	K18328	lariat debranching enzyme	--	--
DBT, bkdB	1.51812e-05	2.04913e-05	2.00887e-05	8.3861e-06	1.18643e-05	1.02787e-05	1.74374e-05	8.62196e-06	6.84916e-06	ttt:THITE_2112966	K09699	2-oxoisovalerate dehydrogenase E2 component (dihydrolipoyl transacylase)	ko00640|ko00280	Propanoate metabolism|Valine, leucine and isoleucine degradation
DCAA	5.64937e-06	9.86096e-06	1.19685e-05	6.5659e-06	6.09281e-06	4.80283e-06	9.56049e-06	5.54119e-06	3.29976e-06	ajs:Ajs_0130	K06446	acyl-CoA dehydrogenase	ko00930	Caprolactam degradation
DCLRE1A, SNM1A, PSO2	5.04832e-06	1.58472e-05	1.27302e-05	1.67645e-06	7.27425e-07	9.86961e-07	1.18167e-06	1.19461e-06	1.59157e-06	osa:4344459	K15340	DNA cross-link repair 1A protein	--	--
DCN	1.15004e-05	0	0	0	0	5.01422e-08	5.855e-06	3.8211e-06	1.58729e-06	mcc:709933	K04660	decorin	ko04350	TGF-beta signaling pathway
DCP2	4.00937e-06	9.24079e-06	5.99428e-06	8.9891e-07	3.80596e-07	9.43584e-07	4.07778e-07	3.1224e-07	1.58708e-06	mtm:MYCTH_2303547	K12613	mRNA-decapping enzyme subunit 2	ko03018	RNA degradation
DCPS, DCS	1.48534e-06	4.24432e-06	4.85899e-06	3.94966e-07	3.32645e-07	3.59606e-07	2.81815e-07	5.03747e-08	5.73151e-07	mtm:MYCTH_2096067	K12584	m7GpppX diphosphatase	ko03018	RNA degradation
DCTN1	1.01832e-05	3.14225e-05	1.12108e-05	1.5257e-06	1.35076e-06	2.36776e-06	1.14215e-06	1.16107e-06	3.05316e-06	nte:NEUTE1DRAFT66034	K04648	dynactin 1	ko04962	Vasopressin-regulated water reabsorption
DCTN4	5.6415e-06	1.26789e-05	9.55332e-06	9.50492e-07	5.95688e-07	1.70785e-06	4.06078e-07	6.60356e-07	8.32518e-07	mtm:MYCTH_2064870	K10426	dynactin 4	ko04962	Vasopressin-regulated water reabsorption
DCTN5	2.31821e-06	4.73781e-06	6.23351e-06	9.25496e-07	4.9274e-07	5.12357e-07	1.19229e-07	2.55749e-07	1.22325e-06	mtm:MYCTH_2302939	K10427	dynactin 5	ko04962	Vasopressin-regulated water reabsorption
DCUN1D1_2	2.61646e-06	3.89359e-06	3.7697e-06	2.88384e-07	5.70798e-08	4.40606e-07	5.52469e-07	2.96263e-07	4.85024e-07	mtm:MYCTH_2303133	K17822	DCN1-like protein 1/2	--	--
DDAH, ddaH	3.90874e-06	1.65986e-06	5.34845e-06	6.50686e-06	6.06311e-06	5.2841e-06	3.76705e-06	7.56464e-06	4.77152e-06	acq:AM609_14540	K01482	dimethylargininase	--	--
DDB1	8.16074e-06	1.94375e-05	1.0596e-05	2.21673e-06	1.11386e-06	7.31726e-07	1.13161e-06	1.5602e-06	2.58222e-06	ttt:THITE_2114471	K10610	DNA damage-binding protein 1	ko04120|ko03420	Ubiquitin mediated proteolysis|Nucleotide excision repair
DDC	2.89176e-05	2.97879e-05	2.06851e-05	3.636e-06	6.64092e-06	5.22474e-06	7.86516e-06	3.28743e-06	1.33505e-05	dde:Dde_1124	K01593	aromatic-L-amino-acid/L-tryptophan decarboxylase	ko04728|ko00901|ko00380|ko00950|ko00350|ko00340|ko00965|ko04726|ko00360	Dopaminergic synapse|Indole alkaloid biosynthesis|Tryptophan metabolism|Isoquinoline alkaloid biosynthesis|Tyrosine metabolism|Histidine metabolism|Betalain biosynthesis|Serotonergic synapse|Phenylalanine metabolism
DDI1	3.12265e-06	1.11581e-05	9.25266e-06	1.39113e-06	6.67313e-07	1.39266e-06	1.42092e-06	4.33661e-07	6.52875e-07	cthr:CTHT_0029630	K11885	DNA damage-inducible protein 1	--	--
DDX10, DBP4	4.06412e-06	1.28247e-05	7.4849e-06	6.95749e-07	6.36927e-07	1.02047e-06	1.93494e-07	6.50296e-07	1.79598e-06	ttt:THITE_2122420	K14776	ATP-dependent RNA helicase DDX10/DBP4	--	--
DDX11, CHL1, CTF1	6.52636e-06	2.02835e-05	1.09687e-05	1.80663e-06	4.97507e-07	2.0843e-06	1.51988e-06	4.3204e-07	1.15816e-06	cthr:CTHT_0049210	K11273	chromosome transmission fidelity protein 1	--	--
DDX18, HAS1	3.71873e-06	1.24762e-05	9.21264e-06	1.50698e-06	6.92884e-07	5.17165e-07	1.2024e-06	7.89731e-07	2.16128e-06	osa:4331339	K13179	ATP-dependent RNA helicase DDX18/HAS1	--	--
DDX19, DBP5	4.8644e-06	1.32713e-05	7.05662e-06	9.82499e-07	6.30829e-07	7.71539e-07	1.08378e-06	5.32849e-07	9.02531e-07	ttt:THITE_2106580	K18655	ATP-dependent RNA helicase DDX19/DBP5	--	--
DDX23, PRP28	1.89219e-06	7.44407e-06	4.59393e-06	8.98736e-07	5.09951e-07	9.22365e-07	8.69666e-07	1.07434e-06	6.06719e-07	osa:4333866	K12858	ATP-dependent RNA helicase DDX23/PRP28	ko03040	Spliceosome
DDX24, MAK5	3.04936e-06	1.20989e-05	7.80707e-06	2.38233e-06	9.93157e-07	3.0147e-07	7.04854e-07	2.62631e-07	9.69184e-07	ttt:THITE_2110069	K14805	ATP-dependent RNA helicase DDX24/MAK5	--	--
DDX27, DRS1	4.8952e-06	1.63994e-05	7.6182e-06	1.68343e-06	7.55501e-07	1.0089e-06	7.28734e-07	5.28352e-07	1.46449e-06	ssl:SS1G_12540	K13181	ATP-dependent RNA helicase DDX27	--	--
DDX31, DBP7	4.52982e-06	9.53026e-06	8.82704e-06	1.1498e-06	9.58701e-07	1.13118e-06	1.00961e-06	4.75052e-07	6.29328e-07	osa:4337589	K14806	ATP-dependent RNA helicase DDX31/DBP7	--	--
DDX3X, bel	7.13795e-06	2.12536e-05	1.37303e-05	1.58166e-06	1.85422e-06	2.19965e-06	9.65565e-07	1.3247e-06	2.97579e-06	ttt:THITE_2107255	K11594	ATP-dependent RNA helicase DDX3X	ko04622	RIG-I-like receptor signaling pathway
DDX41, ABS	3.75e-07	1.79814e-06	5.62452e-07	5.27398e-07	3.32143e-07	4.02892e-07	1.7222e-07	8.20921e-08	4.47988e-08	osa:4341945	K13116	ATP-dependent RNA helicase DDX41	--	--
DDX42, SF3B125	5.94408e-07	4.95204e-06	1.96084e-06	1.08632e-06	4.04565e-07	2.06317e-07	6.53945e-07	6.17896e-07	6.67181e-07	osa:4332617	K12835	ATP-dependent RNA helicase DDX42	ko03040	Spliceosome
DDX46, PRP5	7.6197e-06	2.17683e-05	1.12655e-05	1.80784e-06	1.50932e-06	1.97517e-06	8.55918e-07	1.65156e-06	2.56682e-06	ttt:THITE_2112188	K12811	ATP-dependent RNA helicase DDX46/PRP5	ko03040	Spliceosome
DDX47, RRP3	1.21706e-06	1.19834e-05	9.07684e-06	1.0892e-06	8.7094e-07	1.1683e-06	7.15582e-07	5.63263e-07	1.02556e-06	mtm:MYCTH_2096529	K14777	ATP-dependent RNA helicase DDX47/RRP3	--	--
DDX49, DBP8	4.13161e-06	1.03405e-05	5.64237e-06	5.49108e-07	4.97255e-07	1.14367e-06	1.0304e-06	6.60483e-07	1.16891e-06	mtm:MYCTH_115944	K14778	ATP-dependent RNA helicase DDX49/DBP8	--	--
DDX5, DBP2	1.33475e-05	1.42243e-05	6.79162e-06	2.24123e-06	1.90959e-06	1.97745e-06	5.35921e-06	2.61097e-06	3.04747e-06	ttt:THITE_2120154	K12823	ATP-dependent RNA helicase DDX5/DBP2	ko03040	Spliceosome
DDX51, DBP6	4.98042e-06	9.56672e-06	4.69624e-06	7.33015e-07	1.15267e-06	8.89303e-07	4.62681e-07	5.8928e-07	1.50915e-06	cthr:CTHT_0015380	K14807	ATP-dependent RNA helicase DDX51/DBP6	--	--
DDX52, ROK1	3.30039e-06	1.43014e-05	7.45554e-06	4.05925e-07	9.15109e-07	1.24218e-06	2.59571e-07	8.10369e-07	1.30457e-06	ttt:THITE_2146851	K14779	ATP-dependent RNA helicase DDX52/ROK1	--	--
DDX54, DBP10	3.08692e-06	9.97179e-06	5.62547e-06	1.26056e-06	2.95161e-07	8.69637e-07	5.40705e-07	1.71336e-07	1.28287e-06	ttt:THITE_2115255	K14808	ATP-dependent RNA helicase DDX54/DBP10	--	--
DDX55, SPB4	3.06102e-06	9.2781e-06	7.24364e-06	1.5001e-06	9.88417e-07	8.24721e-07	4.90964e-07	6.84182e-07	1.44875e-06	mtm:MYCTH_2084467	K14809	ATP-dependent RNA helicase DDX55/SPB4	--	--
DDX56, DBP9	4.29549e-06	1.06692e-05	8.81852e-06	8.63596e-07	1.43531e-06	1.6677e-06	3.37677e-07	1.25462e-07	1.66472e-06	ttt:THITE_2072362	K14810	ATP-dependent RNA helicase DDX56/DBP9	--	--
DDX6, RCK, DHH1	4.80851e-06	8.11918e-06	6.649e-06	1.68921e-06	2.03209e-07	1.40748e-06	8.81414e-07	6.37184e-07	1.43251e-06	pda:103698464	K12614	ATP-dependent RNA helicase DDX6/DHH1	ko03018	RNA degradation
DDX60	6.28332e-06	3.03486e-05	1.22285e-05	1.87893e-06	1.42534e-06	1.54748e-06	5.65338e-07	7.1148e-07	3.21113e-06	nte:NEUTE1DRAFT79305	K20103	ATP-dependent RNA helicase DDX60	--	--
DECR2	1.05156e-06	1.40282e-05	4.52327e-06	1.63599e-06	1.1233e-06	2.25933e-06	1.53182e-06	1.22463e-06	1.13481e-06	osa:4336980	K13237	peroxisomal 2,4-dienoyl-CoA reductase	ko04146	Peroxisome
DEGS	1.49234e-05	1.47374e-05	1.55327e-05	5.97092e-06	5.94402e-06	3.62959e-06	1.98716e-05	1.13975e-05	1.67779e-05	age:AA314_02017	K04712	sphingolipid 4-desaturase/C4-monooxygenase	ko04071|ko00600	Sphingolipid signaling pathway|Sphingolipid metabolism
DEPDC5	1.12879e-05	2.8695e-05	1.72445e-05	2.07382e-06	2.02442e-06	3.36647e-06	2.34151e-06	1.27963e-06	2.28853e-06	mtm:MYCTH_38313	K20404	DEP domain-containing protein 5	ko04150	mTOR signaling pathway
DERL2_3	3.65736e-06	1.29718e-05	5.13467e-06	1.92472e-06	9.51025e-07	6.36284e-07	3.29697e-07	7.76543e-07	1.9308e-06	mtm:MYCTH_2304118	K13989	Derlin-2/3	ko04141	Protein processing in endoplasmic reticulum
DGAT1	6.72586e-06	1.3953e-05	1.10614e-05	9.54759e-07	8.15248e-07	1.48408e-06	6.40473e-07	6.76501e-07	2.62037e-06	ttt:THITE_2119816	K11155	diacylglycerol O-acyltransferase 1	ko00830|ko04975|ko00561	Retinol metabolism|Fat digestion and absorption|Glycerolipid metabolism
DGCR14	1.64682e-06	9.27402e-06	4.37424e-06	7.55509e-07	3.57523e-07	7.0674e-07	2.16277e-07	2.41371e-07	1.01046e-06	ttt:THITE_70314	K13118	protein DGCR14	--	--
DGK1	4.2692e-06	8.95419e-06	4.62989e-06	1.59383e-06	6.72316e-07	4.05221e-07	2.95936e-06	5.6605e-07	6.1447e-07	ttt:THITE_2171517	K16368	diacylglycerol kinase (CTP)	ko00564	Glycerophospholipid metabolism
DHBD	9.31228e-06	6.91744e-06	3.97682e-06	5.6595e-07	7.35811e-07	1.0266e-06	9.98285e-07	4.88821e-07	1.0297e-06	ssy:SLG_06630	K14333	2,3-dihydroxybenzoate decarboxylase	ko00627|ko00362	Aminobenzoate degradation|Benzoate degradation
DHCR24, DWF1	2.94035e-06	1.51406e-06	3.64795e-06	2.20617e-06	3.75976e-06	3.74653e-06	9.38897e-06	4.85389e-06	4.0514e-06	mah:MEALZ_3890	K09828	Delta24-sterol reductase	ko00100	Steroid biosynthesis
DHCR7	2.70668e-07	1.00945e-06	1.93318e-07	7.49798e-07	1.08452e-06	1.454e-06	6.90586e-07	5.92526e-07	2.15566e-07	puv:PUV_11120	K00213	7-dehydrocholesterol reductase	ko00100	Steroid biosynthesis
DHDDS, RER2, SRT1	2.89974e-06	1.32641e-05	8.0898e-06	1.64982e-06	1.56727e-06	1.59587e-06	1.88154e-06	6.57458e-07	1.37006e-06	mtm:MYCTH_2311525	K11778	ditrans,polycis-polyprenyl diphosphate synthase	ko00900	Terpenoid backbone biosynthesis
DHFR-TS	1.78106e-06	1.34239e-07	4.49888e-07	5.21398e-06	4.83889e-06	5.97537e-06	3.75038e-06	1.11646e-05	9.69762e-07	mus:103975558	K13998	dihydrofolate reductase / thymidylate synthase	ko00240|ko00670|ko00790	Pyrimidine metabolism|One carbon pool by folate|Folate biosynthesis
DHFS	4.77371e-06	6.15183e-06	4.82143e-06	1.01979e-06	4.31754e-07	9.61213e-07	8.26306e-07	2.17321e-07	1.14077e-06	mtm:MYCTH_2300611	K20457	dihydrofolate synthase	ko00790	Folate biosynthesis
DHH	4.0263e-07	0	4.74955e-06	4.85284e-06	2.21542e-06	2.49662e-06	3.94807e-07	4.40704e-07	2.40498e-07	gfr:102034203	K11990	desert hedgehog	ko04340	Hedgehog signaling pathway
DHODH, pyrD	0.000185949	0.000181955	0.000194372	0.000245601	0.000268707	0.000254491	0.000263434	0.000242521	0.000239472	cfi:Celf_2205	K00254	dihydroorotate dehydrogenase	ko00240	Pyrimidine metabolism
DHPS, dys	0.000160021	0.000163404	0.000132612	4.12972e-05	5.36735e-05	4.87073e-05	7.9259e-05	3.17075e-05	5.39813e-05	hau:Haur_3346	K00809	deoxyhypusine synthase	--	--
DHR2	5.2115e-06	1.82517e-05	1.16346e-05	1.75252e-06	1.67316e-06	2.1242e-06	1.1021e-06	1.02344e-06	2.41568e-06	ttt:THITE_2113662	K14781	ATP-dependent RNA helicase DHR2	--	--
DHRS12	4.5186e-07	7.22227e-07	3.22729e-07	0	1.9058e-07	0	1.15288e-07	5.77019e-07	1.61942e-06	sbi:SORBI_10g022920	K11168	dehydrogenase/reductase SDR family member 12	--	--
DHRS4	8.17789e-07	0	5.00644e-07	3.7342e-07	0	5.70529e-08	2.68266e-07	1.02299e-06	2.79131e-07	cvr:CHLNCDRAFT_58302	K11147	dehydrogenase/reductase SDR family member 4	ko00830|ko04146	Retinol metabolism|Peroxisome
DHX15, PRP43	2.93685e-06	7.46529e-06	6.15245e-06	8.85267e-07	3.58595e-07	6.18988e-07	4.35935e-07	2.01671e-07	9.67178e-07	ttt:THITE_2124179	K12820	pre-mRNA-splicing factor ATP-dependent RNA helicase DHX15/PRP43	ko03040	Spliceosome
DHX16	5.52125e-06	2.08459e-05	1.13343e-05	2.16233e-06	1.60368e-06	2.21856e-06	2.50289e-06	7.09117e-07	1.8735e-06	osa:4338675	K12813	pre-mRNA-splicing factor ATP-dependent RNA helicase DHX16	ko03040	Spliceosome
DHX29	9.55715e-06	2.3774e-05	1.54842e-05	2.84641e-06	2.19962e-06	2.99042e-06	1.11154e-06	7.75824e-07	2.83764e-06	ttt:THITE_2111015	K18995	ATP-dependent RNA helicase DHX29	--	--
DHX35	6.03803e-06	1.3641e-05	8.36444e-06	2.2275e-06	1.47024e-06	1.22425e-06	9.84768e-07	2.65327e-07	1.25801e-06	ttt:THITE_2123668	K13117	ATP-dependent RNA helicase DDX35	--	--
DHX36, RHAU	5.75526e-07	1.0732e-06	7.19347e-07	7.97153e-07	3.03424e-07	2.34217e-07	8.07622e-07	3.6747e-07	4.01067e-07	osa:4325502	K14442	ATP-dependent RNA helicase DHX36	ko03018	RNA degradation
DHX37, DHR1	6.85918e-06	2.13313e-05	1.23854e-05	1.88771e-06	1.92291e-06	1.32027e-06	1.39472e-06	5.66273e-07	1.91203e-06	ttt:THITE_2084817	K14780	ATP-dependent RNA helicase DHX37/DHR1	--	--
DHX38, PRP16	5.46319e-06	1.03071e-05	8.81695e-06	5.53803e-07	4.59555e-07	1.465e-06	8.46191e-07	3.71868e-07	1.51786e-06	pan:PODANSg2093	K12815	pre-mRNA-splicing factor ATP-dependent RNA helicase DHX38/PRP16	ko03040	Spliceosome
DHX8, PRP22	1.06088e-05	2.06731e-05	1.53681e-05	2.60055e-06	2.51362e-06	1.95116e-06	1.77351e-06	5.43008e-07	1.84807e-06	smp:SMAC_01032	K12818	ATP-dependent RNA helicase DHX8/PRP22	ko03040	Spliceosome
DIM1	3.84438e-06	1.23628e-05	4.94687e-06	6.65885e-07	9.21976e-07	6.3529e-07	1.40907e-07	1.11494e-06	1.68421e-06	mtm:MYCTH_2302881	K14191	18S rRNA (adenine1779-N6/adenine1780-N6)-dimethyltransferase	--	--
DIP2, UTP12, WDR3	4.68962e-06	1.52542e-05	1.06298e-05	8.64073e-07	2.07174e-06	1.86096e-06	1.92919e-06	7.44981e-07	1.26937e-06	cthr:CTHT_0003430	K14556	U3 small nucleolar RNA-associated protein 12	ko03008	Ribosome biogenesis in eukaryotes
DIS3, RRP44	2.42319e-06	1.01738e-05	6.79514e-06	6.80961e-07	1.02994e-06	7.52944e-07	4.45043e-07	2.09406e-07	7.21441e-07	ttt:THITE_2113438	K12585	exosome complex exonuclease DIS3/RRP44	ko03018	RNA degradation
DIS3L2	4.24579e-07	3.4598e-06	2.40317e-06	7.40524e-07	2.68612e-07	6.78365e-07	4.41451e-07	8.46181e-07	3.22508e-07	osa:4330762	K18758	DIS3-like exonuclease 2	--	--
DJ1D	0	1.22652e-06	8.22111e-07	1.22639e-07	0	3.74747e-07	7.34202e-07	2.09983e-07	3.43772e-07	osa:4337361	K18881	D-lactate dehydratase	ko00620	Pyruvate metabolism
DKC1, NOLA4, CBF5	7.49623e-06	1.32139e-05	9.96035e-06	1.0056e-06	1.02443e-06	1.35197e-06	6.36025e-07	7.40269e-07	9.19834e-07	mtm:MYCTH_2090056	K11131	H/ACA ribonucleoprotein complex subunit 4	ko03008	Ribosome biogenesis in eukaryotes
DLAT, aceF, pdhC	0.000361449	0.000323091	0.000331233	0.000422721	0.000435969	0.000421127	0.00045154	0.000459599	0.000462457	fco:FCOL_10870	K00627	pyruvate dehydrogenase E2 component (dihydrolipoamide acetyltransferase)	ko00020|ko01200|ko00620|ko00010	Citrate cycle (TCA cycle)|Carbon metabolism|Pyruvate metabolism|Glycolysis / Gluconeogenesis
DLD, lpd, pdhD	0.000628271	0.000538533	0.000561891	0.000739652	0.000745089	0.000743668	0.000740922	0.000748466	0.000689882	bpeu:Q425_9310	K00382	dihydrolipoamide dehydrogenase	ko00260|ko01200|ko00630|ko00620|ko00020|ko00280|ko00640|ko00010	Glycine, serine and threonine metabolism|Carbon metabolism|Glyoxylate and dicarboxylate metabolism|Pyruvate metabolism|Citrate cycle (TCA cycle)|Valine, leucine and isoleucine degradation|Propanoate metabolism|Glycolysis / Gluconeogenesis
DLST, sucB	0.000313496	0.000258954	0.000293698	0.000354074	0.000345068	0.000325419	0.000330938	0.000307319	0.000351239	doi:FH5T_18930	K00658	2-oxoglutarate dehydrogenase E2 component (dihydrolipoamide succinyltransferase)	ko00020|ko01200|ko00310	Citrate cycle (TCA cycle)|Carbon metabolism|Lysine degradation
DMAP1, SWC4, EAF2	9.22785e-07	4.63549e-06	2.89523e-06	6.53113e-07	1.87651e-07	3.05795e-07	3.02709e-07	1.62329e-07	6.88994e-07	ttt:THITE_116134	K11324	DNA methyltransferase 1-associated protein 1	--	--
DMGDH	9.84516e-06	0	1.81168e-06	1.26596e-06	1.02723e-06	1.54668e-06	3.22041e-07	1.20343e-06	3.61555e-07	mci:Mesci_0276	K00315	dimethylglycine dehydrogenase	ko00260	Glycine, serine and threonine metabolism
DNA2	5.56558e-06	2.06792e-05	1.33741e-05	2.52796e-06	2.37102e-06	1.41978e-06	1.40207e-06	1.34604e-06	3.27765e-06	cthr:CTHT_0042860	K10742	DNA replication ATP-dependent helicase Dna2	ko03030	DNA replication
DNAJA1	8.65459e-06	1.75657e-06	7.8493e-07	5.26916e-07	6.08373e-07	2.23624e-07	5.25748e-07	2.50608e-07	1.25819e-06	pps:100972241	K09502	DnaJ homolog subfamily A member 1	ko04141	Protein processing in endoplasmic reticulum
DNAJA2	7.43211e-06	1.61877e-05	1.06902e-05	1.89553e-06	1.95355e-06	2.19244e-06	1.89931e-06	7.24458e-07	2.20491e-06	fve:101311027	K09503	DnaJ homolog subfamily A member 2	ko04141	Protein processing in endoplasmic reticulum
DNAJA5	2.31809e-06	4.85497e-06	3.12573e-06	3.32147e-07	1.01141e-07	3.31807e-07	5.81243e-07	1.09366e-07	8.59429e-07	ttt:THITE_2116813	K09506	DnaJ homolog subfamily A member 5	--	--
DNAJB1	3.58645e-06	0	0	0	0	0	1.12047e-07	0	4.80912e-07	pon:100439807	K09507	DnaJ homolog subfamily B member 1	ko04141	Protein processing in endoplasmic reticulum
DNAJB12	4.06411e-06	9.11078e-06	5.4745e-06	1.70983e-06	8.44777e-07	1.37578e-06	1.55683e-06	8.38172e-07	9.64515e-07	egr:104436673	K09518	DnaJ homolog subfamily B member 12	ko04141	Protein processing in endoplasmic reticulum
DNAJB4	3.88089e-06	7.41882e-06	3.46306e-06	1.62696e-06	2.10589e-06	1.09821e-06	2.80541e-06	1.13284e-06	8.54754e-07	osa:4326364	K09510	DnaJ homolog subfamily B member 4	--	--
DNAJB6	0	0	0	1.08379e-06	8.04426e-07	4.13965e-07	0	6.95874e-07	8.43884e-08	soc:105198168	K09512	DnaJ homolog subfamily B member 6	--	--
DNAJB9	1.54853e-06	1.52313e-06	6.38076e-07	7.61484e-08	7.53602e-08	5.81715e-07	1.82351e-07	4.56336e-07	2.20568e-06	ola:101160404	K09515	DnaJ homolog subfamily B member 9	--	--
DNAJC11	2.4301e-06	6.21643e-06	4.80595e-06	5.05707e-07	5.58219e-07	7.53918e-07	4.65771e-08	1.05851e-06	1.5464e-06	ttt:THITE_2143584	K09531	DnaJ homolog subfamily C member 11	--	--
DNAJC13	3.26906e-07	2.22066e-06	3.50227e-07	1.56736e-07	1.03409e-07	5.18848e-07	1.87666e-07	1.34182e-07	1.95266e-07	osa:4349486	K09533	DnaJ homolog subfamily C member 13	--	--
DNAJC14	4.28824e-07	2.05622e-06	2.29707e-07	4.11201e-07	2.71297e-07	1.04709e-07	4.92347e-07	2.34687e-07	0	osa:4352775	K09534	DnaJ homolog subfamily C member 14	--	--
DNAJC17	2.77513e-06	5.33482e-06	3.63829e-06	1.72263e-06	1.26835e-06	1.38892e-06	5.05289e-07	6.66879e-07	4.2596e-07	ttt:THITE_2119966	K09537	DnaJ homolog subfamily C member 17	--	--
DNAJC19	3.69426e-07	3.73964e-06	1.58312e-06	7.8721e-08	2.33718e-07	2.40547e-07	0	6.73932e-08	1.02977e-06	mtm:MYCTH_2303965	K09539	DnaJ homolog subfamily C member 19	--	--
DNAJC2	6.4018e-06	1.62723e-05	9.98314e-06	2.8513e-06	3.63593e-06	2.38842e-06	4.92492e-06	1.7899e-06	3.42778e-06	obr:102707302	K09522	DnaJ homolog subfamily C member 2	--	--
DNAJC3	1.48226e-06	8.48103e-06	2.85298e-06	5.04146e-07	1.10932e-06	7.441e-07	2.51068e-06	1.09032e-06	6.4391e-07	osa:4328607	K09523	DnaJ homolog subfamily C member 3	ko04141	Protein processing in endoplasmic reticulum
DNAJC7	3.79565e-06	1.68971e-05	8.69662e-06	2.48074e-06	2.44089e-06	2.44551e-06	1.57629e-06	1.12431e-06	1.23787e-06	pan:PODANSg5485	K09527	DnaJ homolog subfamily C member 7	--	--
DNAJC8	1.46638e-06	3.68308e-06	3.25419e-06	3.3479e-07	0	4.09207e-07	1.60343e-07	2.29292e-07	3.12819e-07	ttt:THITE_2115257	K09528	DnaJ homolog subfamily C member 8	--	--
DNAJC9	1.99147e-06	6.40478e-06	3.28876e-06	8.15813e-07	5.05675e-07	1.04797e-06	6.22148e-07	2.22419e-07	8.96617e-07	ttt:THITE_2109941	K09529	DnaJ homolog subfamily C member 9	--	--
DNM1L	7.93865e-06	1.83992e-05	1.32602e-05	1.75519e-06	1.77916e-06	1.86725e-06	1.21334e-06	6.15595e-07	2.07931e-06	ttt:THITE_2038066	K17065	dynamin 1-like protein	ko04214|ko04668|ko04139	Apoptosis - fly|TNF signaling pathway|Regulation of mitophagy - yeast
DNMT1, dcm	0.000105877	0.000134132	9.80444e-05	0.000123797	0.000122415	9.51648e-05	0.000107164	0.000109563	0.000102722	aaa:Acav_4431	K00558	DNA (cytosine-5)-methyltransferase 1	ko00270	Cysteine and methionine metabolism
DNMT3A	3.68378e-06	0	8.30857e-07	0	4.49756e-07	3.15612e-07	2.47338e-07	4.59803e-07	7.72064e-08	cle:Clole_1843	K17398	DNA (cytosine-5)-methyltransferase 3A	ko00270	Cysteine and methionine metabolism
DNPEP	3.34196e-05	3.31977e-05	3.57168e-05	4.46196e-05	4.50253e-05	4.95318e-05	4.53101e-05	7.58206e-05	0.00010147	sdr:SCD_n01488	K01267	aspartyl aminopeptidase	--	--
DOHH	1.5887e-06	1.13427e-05	3.9724e-06	6.85778e-07	2.09431e-07	2.65154e-07	2.63455e-07	5.79895e-08	1.10739e-06	ttt:THITE_2115568	K06072	deoxyhypusine monooxygenase	--	--
DOPA	7.80569e-05	6.82226e-05	9.82563e-05	0.000128948	0.000134441	0.000128557	9.99197e-05	0.000124967	0.000121591	slt:Slit_1458	K15777	4,5-DOPA dioxygenase extradiol	ko00965	Betalain biosynthesis
DOT1L, DOT1	2.39709e-06	1.00165e-05	4.91206e-06	2.63815e-07	1.02647e-06	5.19033e-07	3.63514e-07	3.2332e-07	4.05212e-07	mtm:MYCTH_2304605	K11427	histone-lysine N-methyltransferase, H3 lysine-79 specific	ko00310	Lysine degradation
DOX1	1.33354e-06	0	4.76223e-07	0	4.21833e-07	1.0854e-07	1.7012e-07	4.86546e-07	0	osa:4352160	K10529	alpha-dioxygenase	ko00592	alpha-Linolenic acid metabolism
DPA, polB	1.81636e-05	1.93091e-07	2.13389e-07	1.48516e-05	3.48991e-07	6.93576e-08	6.55886e-07	1.98284e-06	1.59387e-05	nev:NTE_00682	K02319	DNA polymerase, archaea type	ko00230|ko00240|ko03030	Purine metabolism|Pyrimidine metabolism|DNA replication
DPB1, polD2	4.1041e-06	7.78278e-07	2.98094e-07	0	4.40081e-08	0	5.32437e-08	3.80694e-08	8.31e-08	nga:Ngar_c35970	K02322	DNA polymerase II large subunit	ko00230|ko00240|ko03030	Purine metabolism|Pyrimidine metabolism|DNA replication
DPEP	6.68718e-05	4.03464e-05	5.21271e-05	5.3304e-05	6.07044e-05	7.01304e-05	4.37712e-05	4.10701e-05	4.2071e-05	hoh:Hoch_4785	K01273	membrane dipeptidase	--	--
DPH1, dph2	4.7811e-06	1.53409e-05	7.42729e-06	1.40889e-06	5.07875e-07	9.70577e-07	8.11024e-07	7.33206e-07	9.94484e-07	mtm:MYCTH_2312174	K07561	2-(3-amino-3-carboxypropyl)histidine synthase	--	--
DPH2	4.33879e-06	1.54262e-05	5.26633e-06	5.20898e-07	3.53479e-07	1.25469e-06	5.82439e-07	8.56958e-07	4.56759e-07	ttt:THITE_2079007	K17866	diphthamide biosynthesis protein 2	--	--
DPH3, KTI11	1.11298e-06	4.61073e-06	2.68284e-06	5.85053e-07	0	3.11054e-07	1.06487e-07	7.61389e-08	7.12858e-07	osa:4341747	K15455	diphthamide biosynthesis protein 3	--	--
DPH4, DNAJC24	1.0085e-06	4.83578e-06	2.31523e-06	3.22351e-07	2.73441e-07	7.38756e-07	1.10275e-07	3.15389e-07	1.29084e-07	mtm:MYCTH_2295088	K17867	diphthamide biosynthesis protein 4	--	--
DPH5	3.16538e-06	7.12044e-06	2.97743e-06	6.77519e-07	1.63162e-07	6.4352e-07	6.13817e-07	2.3524e-07	4.62146e-07	maw:MAC_06371	K00586	diphthine methyl ester synthase	--	--
DPH6	9.40813e-06	1.76338e-05	9.15236e-06	1.41779e-06	9.66022e-07	8.6145e-07	1.04027e-06	6.27389e-07	2.513e-06	mtm:MYCTH_2296812	K06927	diphthine-ammonia ligase	--	--
DPH7, RRT2	2.34887e-06	9.85611e-06	4.8838e-06	1.02136e-06	8.58973e-07	7.978e-07	6.35389e-07	1.7753e-07	8.71224e-07	ttt:THITE_2116755	K17868	diphthine methyl ester acylhydrolase	--	--
DPM1	9.59521e-05	8.62496e-05	9.18572e-05	8.06778e-05	8.62697e-05	9.15133e-05	0.000103083	7.93027e-05	7.07179e-05	psn:Pedsa_2229	K00721	dolichol-phosphate mannosyltransferase	ko00510	N-Glycan biosynthesis
DPO1, polA	0.000606936	0.000554758	0.000521789	0.000711645	0.000744802	0.000727664	0.000707682	0.000656271	0.000632199	msc:BN69_0731	K02335	DNA polymerase I	ko03030|ko03440|ko03420|ko00230|ko00240|ko03410	DNA replication|Homologous recombination|Nucleotide excision repair|Purine metabolism|Pyrimidine metabolism|Base excision repair
DPO2, polB	1.14051e-05	1.19464e-05	1.04302e-05	1.34441e-05	1.38933e-05	1.47342e-05	1.41425e-05	2.33618e-05	1.49179e-05	lfi:LFML04_0990	K02336	DNA polymerase II	--	--
DPO3A1, dnaE	0.000772908	0.000679586	0.000718563	0.000923661	0.000944772	0.000894408	0.000830956	0.000910828	0.000931748	strf:ASR50_10065	K02337	DNA polymerase III subunit alpha	ko00230|ko00240|ko03440|ko03030|ko03430	Purine metabolism|Pyrimidine metabolism|Homologous recombination|DNA replication|Mismatch repair
DPO3A2, polC	1.32063e-05	3.22708e-06	2.82972e-06	2.61973e-05	1.72352e-05	3.10863e-05	1.0338e-05	3.36487e-05	2.48378e-06	tjr:TherJR_1371	K03763	DNA polymerase III subunit alpha, Gram-positive type	ko00230|ko00240|ko03440|ko03030|ko03430	Purine metabolism|Pyrimidine metabolism|Homologous recombination|DNA replication|Mismatch repair
DPO3B, dnaN	0.000356432	0.000335454	0.000319341	0.00033093	0.000330564	0.000302261	0.000349241	0.00031387	0.000354024	rdp:RD2015_3	K02338	DNA polymerase III subunit beta	ko00230|ko00240|ko03440|ko03030|ko03430	Purine metabolism|Pyrimidine metabolism|Homologous recombination|DNA replication|Mismatch repair
DPO3C, holC	3.97923e-05	3.47189e-05	3.59566e-05	7.0818e-05	7.99418e-05	6.61888e-05	7.05557e-05	8.79057e-05	9.01951e-05	app:CAP2UW1_4128	K02339	DNA polymerase III subunit chi	ko00230|ko00240|ko03440|ko03030|ko03430	Purine metabolism|Pyrimidine metabolism|Homologous recombination|DNA replication|Mismatch repair
DPO3D1, holA	0.000207955	0.000190978	0.000181429	0.000264694	0.000299303	0.00029076	0.000277103	0.000287047	0.000267917	ccro:CMC5_033880	K02340	DNA polymerase III subunit delta	ko00230|ko00240|ko03440|ko03030|ko03430	Purine metabolism|Pyrimidine metabolism|Homologous recombination|DNA replication|Mismatch repair
DPO3D2, holB	0.000146105	0.000131662	0.000132771	0.000194401	0.000187149	0.000185993	0.000187884	0.000182868	0.000176724	pkt:AT984_08380	K02341	DNA polymerase III subunit delta'	ko00230|ko00240|ko03440|ko03030|ko03430	Purine metabolism|Pyrimidine metabolism|Homologous recombination|DNA replication|Mismatch repair
DPO3E, dnaQ	0.000278989	0.000267259	0.000269561	0.000386854	0.000406447	0.000409766	0.000395638	0.000367489	0.000386116	dsu:Dsui_2005	K02342	DNA polymerase III subunit epsilon	ko00230|ko00240|ko03440|ko03030|ko03430	Purine metabolism|Pyrimidine metabolism|Homologous recombination|DNA replication|Mismatch repair
DPO3G, dnaX	0.000326508	0.000304214	0.000311607	0.00038408	0.000374321	0.000361993	0.00036832	0.000388348	0.000383098	dar:Daro_0806	K02343	DNA polymerase III subunit gamma/tau	ko00230|ko00240|ko03440|ko03030|ko03430	Purine metabolism|Pyrimidine metabolism|Homologous recombination|DNA replication|Mismatch repair
DPO4, dinB	0.000256807	0.000237824	0.00022751	0.000270559	0.00026267	0.000295913	0.000269364	0.00025931	0.000198515	nko:Niako_7039	K02346	DNA polymerase IV	--	--
DPO5C, umuC	3.91261e-05	2.38164e-05	4.51131e-05	6.11751e-05	8.47833e-05	4.9174e-05	9.7525e-05	4.7544e-05	4.63241e-05	cbab:SMCB_2008	K03502	DNA polymerase V	--	--
DPO5D, umuD	2.32941e-05	1.84818e-05	2.69097e-05	5.75556e-05	7.07463e-05	3.59538e-05	8.37065e-05	5.15643e-05	8.26735e-05	mpt:Mpe_B0048	K03503	DNA polymerase V	--	--
DPP1	2.34657e-07	3.12552e-06	2.26257e-06	7.00042e-07	3.46398e-07	3.05588e-07	1.19741e-07	4.28077e-08	6.541e-07	mtm:MYCTH_52645	K18693	diacylglycerol diphosphate phosphatase / phosphatidate phosphatase	ko00564|ko00561	Glycerophospholipid metabolism|Glycerolipid metabolism
DPP3	2.23726e-05	5.0303e-05	3.16238e-05	2.35983e-05	2.31348e-05	1.86381e-05	1.61182e-05	1.83039e-05	2.61381e-05	bvs:BARVI_00495	K01277	dipeptidyl-peptidase III	--	--
DPP4	8.98517e-05	8.22438e-05	7.30383e-05	9.8901e-05	0.000103631	0.000110506	0.000102748	9.37347e-05	9.39931e-05	nko:Niako_5714	K01278	dipeptidyl-peptidase 4	ko04974	Protein digestion and absorption
DPYD	7.2788e-07	3.64123e-07	9.76257e-07	2.49949e-06	1.62745e-06	1.6459e-06	5.99993e-07	3.11828e-06	6.81844e-07	gra:105800046	K00207	dihydropyrimidine dehydrogenase (NADP+)	ko00770|ko00240|ko00983|ko00410	Pantothenate and CoA biosynthesis|Pyrimidine metabolism|Drug metabolism - other enzymes|beta-Alanine metabolism
DPYS, dht, hydA	9.14425e-05	4.20895e-05	7.65044e-05	7.80194e-05	8.10144e-05	9.32564e-05	7.01662e-05	8.27777e-05	7.05263e-05	aak:AA2016_6455	K01464	dihydropyrimidinase	ko00770|ko00240|ko00983|ko00410	Pantothenate and CoA biosynthesis|Pyrimidine metabolism|Drug metabolism - other enzymes|beta-Alanine metabolism
DRS2, ATP8A	4.20945e-06	1.05071e-05	8.16648e-06	2.04083e-06	1.51212e-06	1.82384e-06	2.6877e-06	6.92587e-07	1.57294e-06	osa:4337521	K14802	phospholipid-transporting ATPase	--	--
DUG1	3.65969e-06	1.20982e-05	1.05023e-05	2.08951e-06	0	1.30306e-06	1.16619e-06	6.58739e-07	1.00357e-06	nte:NEUTE1DRAFT115595	K15428	Cys-Gly metallodipeptidase DUG1	ko00480	Glutathione metabolism
DUG2	4.42452e-06	1.65294e-05	1.45336e-05	1.33151e-06	1.09141e-06	1.38187e-06	1.00324e-06	9.74546e-07	2.30078e-06	ttt:THITE_2109549	K14262	di- and tripeptidase	--	--
DUG3	3.28361e-06	9.70589e-06	6.865e-06	1.20413e-06	5.00807e-07	1.25886e-06	2.0896e-07	3.86293e-07	3.56444e-07	ttt:THITE_2106971	K18802	glutamine amidotransferase	--	--
DUS1	8.969e-07	6.82372e-06	3.11326e-06	1.14672e-07	1.58879e-07	6.83287e-07	3.29524e-07	1.3744e-07	5.78592e-07	mtm:MYCTH_2303945	K05542	tRNA-dihydrouridine synthase 1	--	--
DUS2	2.82148e-06	8.93283e-06	3.77279e-06	1.69262e-07	7.50152e-07	9.25318e-07	3.37609e-07	3.85247e-07	3.67624e-07	ttt:THITE_2121762	K05543	tRNA-dihydrouridine synthase 2	--	--
DUS3	1.84311e-06	9.6418e-06	6.63202e-06	6.2796e-07	5.74233e-07	1.05773e-06	1.07582e-07	6.09733e-07	8.58295e-07	ttt:THITE_2121449	K05544	tRNA-dihydrouridine synthase 3	--	--
DUS4	1.24085e-06	6.32179e-06	1.08011e-06	1.9831e-07	4.90643e-08	4.16607e-07	1.78083e-07	3.8199e-07	3.70591e-07	ttt:THITE_2056478	K05545	tRNA-dihydrouridine synthase 4	--	--
DUSP, MKP	2.99852e-06	1.4472e-05	1.10372e-05	2.60078e-06	1.40568e-06	2.24983e-06	1.4611e-06	5.73637e-07	1.80996e-06	ehx:EMIHUDRAFT_73385	K04459	dual specificity MAP kinase phosphatase	ko04010	MAPK signaling pathway
DUSP12, YVH1	3.2179e-06	8.23516e-06	5.43426e-06	1.02241e-06	1.06309e-06	1.26059e-06	4.32294e-07	9.99609e-07	1.51151e-06	ttt:THITE_2118128	K14819	dual specificity phosphatase 12	--	--
DVR	4.39813e-06	8.44343e-07	6.0997e-06	5.48801e-06	6.76554e-06	5.11947e-06	4.92536e-06	1.46245e-06	1.77372e-06	met:M446_3136	K19073	divinyl chlorophyllide a 8-vinyl-reductase	ko00860	Porphyrin and chlorophyll metabolism
DYNC1H	1.89342e-05	6.88486e-05	3.70682e-05	5.93448e-06	4.78657e-06	4.20876e-06	2.4152e-06	2.29628e-06	5.26887e-06	mtm:MYCTH_2310162	K10413	dynein heavy chain 1, cytosolic	ko04962|ko04145	Vasopressin-regulated water reabsorption|Phagosome
DYNC1I, DNCI	3.95145e-06	1.05229e-05	4.42747e-06	4.77571e-07	9.42239e-07	7.54236e-07	2.06421e-07	3.40998e-07	7.98466e-07	ttt:THITE_2121090	K10415	dynein intermediate chain, cytosolic	ko04962|ko04145	Vasopressin-regulated water reabsorption|Phagosome
DYNC1LI, DNCLI	1.91294e-06	1.12769e-05	6.62467e-06	6.67947e-07	1.87773e-07	2.53085e-07	1.77328e-07	3.12648e-07	1.13874e-06	ttt:THITE_2111267	K10416	dynein light intermediate chain 1, cytosolic	ko04962|ko04145	Vasopressin-regulated water reabsorption|Phagosome
DYNLRB, DNCL2	5.75526e-07	0	4.11055e-07	2.45278e-07	3.64109e-07	4.68434e-07	1.17472e-06	0	0	pon:100443115	K10419	dynein light chain roadblock-type	--	--
DYRK2_3_4	4.19268e-06	1.63814e-05	1.3491e-05	2.3346e-06	9.7006e-07	1.01046e-06	7.87551e-07	6.55193e-07	1.41405e-06	ttt:THITE_2106343	K18669	dual specificity tyrosine-phosphorylation-regulated kinase 2/3/4	ko04111	Cell cycle - yeast
E1.1.1.1, adh	1.70158e-05	1.78958e-05	2.19966e-05	9.88483e-06	7.28063e-06	1.12249e-05	1.04064e-05	1.22535e-05	1.99492e-05	rpe:RPE_1228	K00001	alcohol dehydrogenase	ko00982|ko00980|ko01220|ko00071|ko00626|ko00350|ko00830|ko00625|ko00010	Drug metabolism - cytochrome P450|Metabolism of xenobiotics by cytochrome P450|Degradation of aromatic compounds|Fatty acid degradation|Naphthalene degradation|Tyrosine metabolism|Retinol metabolism|Chloroalkane and chloroalkene degradation|Glycolysis / Gluconeogenesis
E1.1.1.102	4.89118e-06	1.34233e-05	1.01154e-05	1.4582e-06	8.97447e-07	2.26325e-06	6.11347e-07	8.33059e-07	2.47458e-06	ttt:THITE_2079890	K04708	3-dehydrosphinganine reductase	ko00600	Sphingolipid metabolism
E1.1.1.122	2.9978e-05	1.45937e-05	3.17571e-05	2.79917e-05	2.42059e-05	2.98097e-05	1.91124e-05	2.59957e-05	3.23198e-05	mup:A0256_13025	K00064	D-threo-aldose 1-dehydrogenase	ko00053|ko00051	Ascorbate and aldarate metabolism|Fructose and mannose metabolism
E1.1.1.170, NSDHL, ERG26	2.70577e-06	8.45574e-06	5.31089e-06	5.63799e-07	9.04372e-07	7.57302e-07	5.82263e-07	3.33202e-07	2.36263e-06	ttt:THITE_129164	K07748	sterol-4alpha-carboxylate 3-dehydrogenase (decarboxylating)	ko00100	Steroid biosynthesis
E1.1.1.195	6.04144e-07	1.93126e-06	2.15747e-06	5.14948e-07	2.54809e-07	8.35935e-07	1.00192e-06	7.16378e-07	1.02245e-06	osa:4346993	K00083	cinnamyl-alcohol dehydrogenase	ko00940	Phenylpropanoid biosynthesis
E1.1.1.21, AKR1	2.87947e-06	4.59836e-06	3.97766e-06	2.55567e-06	7.57753e-07	1.84826e-06	1.21492e-06	1.32474e-06	3.61464e-07	hsa:231	K00011	aldehyde reductase	ko00561|ko00040|ko00052|ko00051	Glycerolipid metabolism|Pentose and glucuronate interconversions|Galactose metabolism|Fructose and mannose metabolism
E1.1.1.215	3.67233e-05	2.44811e-05	3.65949e-05	5.12952e-05	5.60795e-05	6.21089e-05	6.44096e-05	5.94317e-05	3.16493e-05	pol:Bpro_3078	K00090	glyoxylate/hydroxypyruvate/2-ketogluconate reductase	ko00030	Pentose phosphate pathway
E1.1.1.219	2.88046e-05	2.76713e-05	2.1953e-05	2.21415e-05	2.35415e-05	1.81793e-05	1.77493e-05	1.94999e-05	2.16385e-05	ppd:Ppro_1190	K00091	dihydroflavonol-4-reductase	--	--
E1.1.1.3	0.000368395	0.000375337	0.000366295	0.000467469	0.000536573	0.000445984	0.000419684	0.000452862	0.000440662	dsf:UWK_00455	K00003	homoserine dehydrogenase	ko00260|ko01230|ko00300|ko00270	Glycine, serine and threonine metabolism|Biosynthesis of amino acids|Lysine biosynthesis|Cysteine and methionine metabolism
E1.1.1.30, bdh	0.000148447	0.000130483	0.000129046	0.000104512	0.000105499	0.000139662	0.000146374	0.000131867	9.45322e-05	rfr:Rfer_3285	K00019	3-hydroxybutyrate dehydrogenase	ko00650|ko00072	Butanoate metabolism|Synthesis and degradation of ketone bodies
E1.1.1.306	4.94392e-06	7.83362e-06	5.29753e-06	2.18455e-06	3.16671e-06	2.98395e-06	3.13774e-06	5.04677e-06	4.85562e-06	nal:B005_4263	K00153	S-(hydroxymethyl)mycothiol dehydrogenase	--	--
E1.1.1.36, phbB	0.0001464	0.000154179	0.000175716	0.000234328	0.000228194	0.000231979	0.000213381	0.000244415	0.000234454	tgr:Tgr7_1515	K00023	acetoacetyl-CoA reductase	ko00650|ko00630|ko01200	Butanoate metabolism|Glyoxylate and dicarboxylate metabolism|Carbon metabolism
E1.1.1.374	2.63494e-06	3.50962e-07	4.70485e-07	1.04024e-07	3.60316e-07	1.07232e-07	1.24552e-07	3.51768e-06	1.45796e-07	agw:QT03_C0001G0648	K18855	UDP-N-acetylglucosamine 3-dehydrogenase	--	--
E1.1.1.39	0	0	4.59415e-07	1.37067e-07	1.35648e-07	9.42379e-07	0	0	2.56144e-07	osa:4343294	K00028	malate dehydrogenase (decarboxylating)	ko00710|ko01200|ko00620	Carbon fixation in photosynthetic organisms|Carbon metabolism|Pyruvate metabolism
E1.1.1.40, maeB	0.000842458	0.000781594	0.000818539	0.000760324	0.000782246	0.000827666	0.000847488	0.000846902	0.000857579	sus:Acid_4539	K00029	malate dehydrogenase (oxaloacetate-decarboxylating)(NADP+)	ko00710|ko01200|ko00620	Carbon fixation in photosynthetic organisms|Carbon metabolism|Pyruvate metabolism
E1.1.1.53	0	0	0	0	3.80114e-07	0	1.12954e-07	1.7537e-06	1.23405e-06	sve:SVEN_1285	K00038	3alpha(or 20beta)-hydroxysteroid dehydrogenase	ko00140	Steroid hormone biosynthesis
E1.1.1.65	2.20661e-06	4.18006e-06	3.50227e-06	1.56736e-07	5.17045e-07	4.39026e-07	6.25553e-08	8.94546e-08	5.36982e-07	ttt:THITE_2056137	K05275	pyridoxine 4-dehydrogenase	ko00750	Vitamin B6 metabolism
E1.1.1.67, mtlK	1.88046e-06	1.29274e-06	2.4623e-06	3.93053e-06	1.52381e-06	9.11749e-07	1.13025e-06	1.72957e-06	1.53189e-06	asz:ASN_119	K00045	mannitol 2-dehydrogenase	ko00051	Fructose and mannose metabolism
E1.1.1.9	1.19172e-05	1.11966e-05	1.50093e-05	1.01343e-05	7.28736e-06	9.63939e-06	5.16501e-06	1.02869e-05	5.84905e-06	rru:Rru_A0252	K05351	D-xylulose reductase	ko00040	Pentose and glucuronate interconversions
E1.1.1.90	1.74844e-05	1.30088e-05	8.79849e-06	3.54664e-05	3.33225e-05	3.5496e-05	2.17315e-05	4.6923e-05	5.1118e-05	cck:Ccar_24000	K00055	aryl-alcohol dehydrogenase	ko00622|ko00350|ko00623|ko01220|ko00360	Xylene degradation|Tyrosine metabolism|Toluene degradation|Degradation of aromatic compounds|Phenylalanine metabolism
E1.1.1.91	1.89221e-06	2.38769e-06	4.90796e-06	1.40063e-06	1.76417e-06	1.94541e-06	2.51555e-06	1.52611e-06	2.02255e-06	bbt:BBta_0931	K05882	aryl-alcohol dehydrogenase (NADP+)	--	--
E1.1.2.3, lldD	0.000112739	8.22336e-05	0.000118928	0.000101995	0.000110239	0.000118063	0.000122054	0.00011644	7.89126e-05	brad:BF49_2933	K00101	L-lactate dehydrogenase (cytochrome)	ko00620	Pyruvate metabolism
E1.1.99.21	1.53452e-05	3.1247e-06	1.06568e-05	1.1542e-05	1.26792e-05	1.90362e-05	1.06758e-05	1.57413e-05	8.32759e-06	aaa:Acav_0908	K08261	D-sorbitol dehydrogenase (acceptor)	ko00051	Fructose and mannose metabolism
E1.1.99.3A	4.00822e-06	2.17387e-07	1.23853e-06	4.34728e-07	8.60456e-08	1.3284e-07	1.95041e-06	8.47237e-07	1.21859e-07	nha:Nham_4244	K06151	gluconate 2-dehydrogenase alpha chain	ko00030	Pentose phosphate pathway
E1.1.99.3G	1.71934e-07	0	4.60498e-07	0	0	1.67929e-07	1.38182e-06	0	0	rta:Rta_11590	K06152	gluconate 2-dehydrogenase gamma chain	ko00030	Pentose phosphate pathway
E1.10.3.1	1.05959e-06	1.35488e-06	0	6.77366e-07	8.04426e-07	1.03491e-07	1.62207e-07	2.31958e-07	2.53165e-07	obr:102720877	K00422	polyphenol oxidase	ko00950|ko00350	Isoquinoline alkaloid biosynthesis|Tyrosine metabolism
E1.10.3.2	1.40183e-06	8.24112e-06	3.24222e-06	2.1915e-06	9.19228e-07	7.55571e-07	2.1011e-06	7.13931e-07	1.48086e-06	osa:9269325	K05909	laccase	--	--
E1.11.1.19	2.26867e-07	0	1.94441e-06	1.45029e-07	7.4391e-07	0	1.29164e-06	3.06557e-06	9.03411e-08	svi:Svir_39250	K15733	dye decolorizing peroxidase	--	--
E1.11.1.5	0.000247881	0.000217506	0.000289485	0.000332539	0.000326238	0.000322528	0.000322201	0.000374084	0.000406263	apac:S7S_17155	K00428	cytochrome c peroxidase	--	--
E1.11.1.7	1.7424e-05	4.61992e-05	2.48213e-05	1.54353e-05	1.23616e-05	7.98293e-06	2.0419e-05	8.21014e-06	1.21183e-05	osa:4332174	K00430	peroxidase	ko00940	Phenylpropanoid biosynthesis
E1.12.7.2G	9.19121e-07	9.31011e-06	7.19678e-06	5.0571e-07	8.9657e-07	4.17363e-07	8.96532e-07	8.84872e-07	2.9139e-06	lhk:LHK_02328	K06441	ferredoxin hydrogenase gamma subunit	--	--
E1.12.7.2L	0	0	1.66881e-07	0	0	0	0	4.26248e-08	1.20957e-06	dvl:Dvul_1386	K00533	ferredoxin hydrogenase large subunit	--	--
E1.12.7.2S	2.12192e-05	1.68519e-05	2.4688e-05	3.60419e-05	5.08004e-05	3.4463e-05	4.15531e-05	3.67089e-05	2.98636e-05	dar:Daro_3961	K00534	ferredoxin hydrogenase small subunit	--	--
E1.13.11.11, TDO2	9.50431e-05	4.88268e-05	0.000103936	0.000101475	0.000101628	0.000123112	0.000114454	9.91912e-05	7.63934e-05	pbh:AAW51_3798	K00453	tryptophan 2,3-dioxygenase	ko00380	Tryptophan metabolism
E1.13.11.4	4.65933e-05	4.4028e-05	5.4182e-05	5.79298e-05	5.99002e-05	7.13824e-05	5.62565e-05	6.42139e-05	5.39149e-05	lim:L103DPR2_00110	K00450	gentisate 1,2-dioxygenase	ko00350	Tyrosine metabolism
E1.13.12.3	9.44124e-07	0	0	2.88422e-06	1.08753e-06	8.27011e-07	6.54204e-06	4.24395e-06	5.56261e-06	ppro:PPC_5615	K00466	tryptophan 2-monooxygenase	ko00380	Tryptophan metabolism
E1.14.-.-	2.36688e-07	1.89155e-06	0	3.02616e-07	1.49742e-07	1.15588e-07	1.81167e-07	0	1.41378e-07	osa:4333118	K00517	indol-3-yl-methylglucosinolate hydroxylase	ko00627|ko00624|ko00903|ko00945|ko00363	Aminobenzoate degradation|Polycyclic aromatic hydrocarbon degradation|Limonene and pinene degradation|Stilbenoid, diarylheptanoid and gingerol biosynthesis|Bisphenol degradation
E1.14.11.1	1.37734e-06	1.6551e-07	1.61039e-06	5.29577e-07	5.24096e-07	5.05696e-08	3.8778e-07	1.46737e-06	5.85274e-08	lap:ACP90_09620	K00471	gamma-butyrobetaine dioxygenase	ko00310	Lysine degradation
E1.14.11.13	9.37509e-07	5.46425e-06	2.72291e-06	1.17089e-06	1.12968e-06	6.37635e-07	1.03762e-06	6.82179e-07	6.77006e-07	osa:4325537	K04125	gibberellin 2-oxidase	ko00904	Diterpenoid biosynthesis
E1.14.11.19	8.31847e-07	1.57132e-06	9.72206e-07	5.31775e-07	1.05254e-06	2.58513e-07	9.84014e-07	1.15883e-06	3.61364e-07	osa:4325716	K05277	leucoanthocyanidin dioxygenase	ko00941	Flavonoid biosynthesis
E1.14.11.2	5.48218e-05	5.07701e-05	4.93298e-05	5.79138e-05	5.88443e-05	6.74824e-05	6.2194e-05	5.44879e-05	3.69589e-05	pbh:AAW51_3338	K00472	prolyl 4-hydroxylase	ko00330	Arginine and proline metabolism
E1.14.13.1	5.38382e-05	8.57319e-05	5.5869e-05	4.66104e-05	3.80991e-05	6.66229e-05	4.59027e-05	6.67004e-05	4.71349e-05	lch:Lcho_3669	K00480	salicylate hydroxylase	ko00626|ko00621|ko00624|ko01220	Naphthalene degradation|Dioxin degradation|Polycyclic aromatic hydrocarbon degradation|Degradation of aromatic compounds
E1.14.13.12	6.12758e-06	1.85978e-05	1.04807e-05	8.61422e-07	5.83996e-07	1.38214e-06	9.38216e-07	1.32611e-07	1.42236e-06	mtm:MYCTH_2301715	K07824	benzoate 4-monooxygenase	ko00627|ko00362|ko01220	Aminobenzoate degradation|Benzoate degradation|Degradation of aromatic compounds
E1.14.13.21	9.55436e-07	1.58628e-06	1.75721e-06	5.76767e-07	2.28319e-07	5.88605e-07	3.45293e-07	1.12175e-06	4.40806e-07	osa:4348299	K05280	flavonoid 3'-monooxygenase	ko00944|ko00941	Flavone and flavonol biosynthesis|Flavonoid biosynthesis
E1.14.13.40	7.25786e-05	4.47461e-05	7.94645e-05	0.000101087	0.000100524	0.000130203	0.000129355	0.00012384	7.5464e-05	rsn:RSPO_m00049	K09461	anthraniloyl-CoA monooxygenase	ko00627	Aminobenzoate degradation
E1.14.13.7	2.43847e-05	2.71309e-05	2.74382e-05	4.219e-05	3.83938e-05	5.49874e-05	4.80972e-05	4.69249e-05	2.60592e-05	phl:KKY_2081	K03380	phenol 2-monooxygenase	ko00627|ko00623|ko00361	Aminobenzoate degradation|Toluene degradation|Chlorocyclohexane and chlorobenzene degradation
E1.14.13.72, SC4MOL, ERG25	2.48784e-06	7.45946e-06	3.18631e-06	6.55685e-07	5.02948e-07	1.32813e-06	1.7658e-07	1.68341e-07	4.59329e-07	ttt:THITE_125790	K07750	methylsterol monooxygenase	ko00100	Steroid biosynthesis
E1.14.13.81, acsF, chlE	1.39909e-05	8.55741e-06	1.4918e-05	8.49214e-06	1.05294e-05	1.15221e-05	1.63565e-05	1.05876e-05	6.70251e-06	osa:4326901	K04035	magnesium-protoporphyrin IX monomethyl ester (oxidative) cyclase	ko00860	Porphyrin and chlorophyll metabolism
E1.14.13.93	1.52155e-06	3.84362e-06	1.54223e-06	4.77679e-07	4.26464e-07	3.73579e-07	8.36266e-07	1.24677e-07	8.87076e-07	osa:4347261	K09843	(+)-abscisic acid 8'-hydroxylase	ko00906	Carotenoid biosynthesis
E1.14.14.1	0	1.7035e-07	6.85092e-07	2.72531e-07	5.3942e-07	3.64338e-07	0	3.49972e-07	1.08224e-06	sci:B446_32310	K00493	unspecific monooxygenase	ko00627|ko00071|ko00380	Aminobenzoate degradation|Fatty acid degradation|Tryptophan metabolism
E1.14.17.4	5.60769e-07	3.47317e-06	1.05135e-06	7.16966e-07	1.06432e-06	3.76549e-07	1.07306e-06	5.75434e-07	6.28044e-07	osa:4347224	K05933	aminocyclopropanecarboxylate oxidase	ko00270	Cysteine and methionine metabolism
E1.14.19.3	8.36654e-05	6.21904e-05	0.000116934	4.45397e-05	4.19682e-05	5.59698e-05	5.01427e-05	3.39788e-05	4.68841e-05	dtx:ATSB10_36650	K00508	linoleoyl-CoA desaturase	ko00591	Linoleic acid metabolism
E1.17.4.1A, nrdA, nrdE	0.00129077	0.00117862	0.0012784	0.00144769	0.00151614	0.00135147	0.00145941	0.00138554	0.00141047	toc:Toce_2133	K00525	ribonucleoside-diphosphate reductase alpha chain	ko00230|ko00240	Purine metabolism|Pyrimidine metabolism
E1.17.4.1B, nrdB, nrdF	0.000219729	0.000162106	0.000275064	0.000351656	0.000340317	0.000275192	0.000290588	0.000302118	0.000284967	rge:RGE_42310	K00526	ribonucleoside-diphosphate reductase beta chain	ko00230|ko00240	Purine metabolism|Pyrimidine metabolism
E1.18.1.1	1.97959e-05	2.03615e-05	2.10966e-05	1.5343e-05	1.48664e-05	1.70667e-05	1.58901e-05	3.97871e-05	6.22859e-05	gca:Galf_2385	K05297	rubredoxin---NAD+ reductase	ko00071	Fatty acid degradation
E1.2.1.10	3.08898e-07	2.22177e-06	9.92803e-07	5.65585e-07	6.6648e-08	8.23144e-07	3.54657e-07	1.69054e-07	1.07773e-06	drm:Dred_1305	K00132	acetaldehyde dehydrogenase (acetylating)	ko00650|ko00620	Butanoate metabolism|Pyruvate metabolism
E1.2.1.2B2	0	0	0	0	6.10059e-08	0	7.74991e-08	1.99748e-06	0	ddn:DND132_1390	K00125	formate dehydrogenase (coenzyme F420) beta subunit	ko00680|ko00630|ko01200	Methane metabolism|Glyoxylate and dicarboxylate metabolism|Carbon metabolism
E1.2.1.3	0.000399526	0.00034805	0.000370838	0.000366594	0.0004044	0.000435699	0.000431244	0.000438677	0.000327011	rdp:RD2015_4481	K00128	aldehyde dehydrogenase (NAD+)	ko00561|ko00071|ko00380|ko00310|ko00040|ko00410|ko00340|ko00620|ko00330|ko00903|ko00280|ko00625|ko00053|ko00010	Glycerolipid metabolism|Fatty acid degradation|Tryptophan metabolism|Lysine degradation|Pentose and glucuronate interconversions|beta-Alanine metabolism|Histidine metabolism|Pyruvate metabolism|Arginine and proline metabolism|Limonene and pinene degradation|Valine, leucine and isoleucine degradation|Chloroalkane and chloroalkene degradation|Ascorbate and aldarate metabolism|Glycolysis / Gluconeog…
E1.2.1.5	4.64027e-06	1.05497e-05	5.85241e-06	2.77976e-07	1.14556e-06	4.42197e-07	8.20579e-08	1.14121e-07	2.29481e-06	ade:Adeh_1143	K00129	aldehyde dehydrogenase (NAD(P)+)	ko00982|ko00980|ko00350|ko00410|ko00340|ko00010|ko00360	Drug metabolism - cytochrome P450|Metabolism of xenobiotics by cytochrome P450|Tyrosine metabolism|beta-Alanine metabolism|Histidine metabolism|Glycolysis / Gluconeogenesis|Phenylalanine metabolism
E1.2.1.68	3.55773e-05	3.4394e-05	4.25552e-05	5.5137e-05	6.50884e-05	6.9411e-05	7.38208e-05	5.98828e-05	3.33541e-05	tin:Tint_0234	K00154	coniferyl-aldehyde dehydrogenase	--	--
E1.2.1.88	0.000169045	0.00017159	0.000135257	8.08442e-05	8.49738e-05	8.47205e-05	9.03103e-05	6.46639e-05	9.18069e-05	dfe:Dfer_3807	K00294	1-pyrroline-5-carboxylate dehydrogenase	ko00250|ko00330	Alanine, aspartate and glutamate metabolism|Arginine and proline metabolism
E1.2.3.3, poxL	2.40257e-06	3.59627e-07	1.41494e-06	2.5466e-07	6.30061e-08	1.41763e-06	3.76961e-06	9.54248e-07	0	dru:Desru_1972	K00158	pyruvate oxidase	ko00620	Pyruvate metabolism
E1.2.7.8	0.000375065	0.000382865	0.000375344	0.000494288	0.000505161	0.000549464	0.00056409	0.000545894	0.000429919	rdp:RD2015_901	K04090	indolepyruvate ferredoxin oxidoreductase	--	--
E1.21.4.2	6.56372e-06	1.63802e-06	2.74482e-07	1.03104e-07	0	2.3629e-07	2.11185e-07	3.98955e-07	1.13397e-07	dti:Desti_4385	K10670	glycine/sarcosine/betaine reductase complex component A	--	--
E1.21.4.3	3.46134e-06	1.46778e-06	0	0	4.46904e-08	1.03491e-07	5.40692e-08	3.86597e-08	4.21942e-08	sth:STH2865	K10671	glycine reductase complex component B subunit alpha and beta	--	--
E1.3.1.12	2.38619e-06	8.8656e-07	4.02374e-07	1.90843e-06	1.11062e-06	8.07598e-07	1.27368e-06	3.90294e-07	6.97649e-07	ppf:Pput_3944	K00210	prephenate dehydrogenase	ko00401|ko00400|ko01230	Novobiocin biosynthesis|Phenylalanine, tyrosine and tryptophan biosynthesis|Biosynthesis of amino acids
E1.3.1.32	8.52076e-06	5.64253e-06	6.15643e-06	4.37324e-06	5.0761e-06	2.94375e-06	4.87273e-06	2.93025e-06	4.16057e-06	bja:bll0995	K00217	maleylacetate reductase	ko00623|ko00362|ko00361|ko01220|ko00364	Toluene degradation|Benzoate degradation|Chlorocyclohexane and chlorobenzene degradation|Degradation of aromatic compounds|Fluorobenzoate degradation
E1.3.1.33, por	3.07163e-07	1.63651e-06	7.67842e-07	0	1.94328e-07	2.00006e-07	1.5674e-07	2.80174e-07	4.28105e-07	osa:4349004	K00218	protochlorophyllide reductase	ko00860	Porphyrin and chlorophyll metabolism
E1.3.1.45	3.01057e-05	2.08445e-05	1.38066e-05	2.02916e-05	2.3036e-05	3.03858e-05	2.85857e-05	1.62686e-05	1.64209e-05	age:AA314_07599	K05281	2'-hydroxyisoflavone reductase	ko00943	Isoflavonoid biosynthesis
E1.3.1.62	4.05764e-06	0	4.42078e-07	3.07754e-07	2.61059e-07	3.69444e-07	1.63187e-06	9.03323e-07	2.46478e-07	rme:Rmet_5530	K04118	pimeloyl-CoA dehydrogenase	ko00362	Benzoate degradation
E1.3.1.74	5.58339e-06	1.9266e-06	2.83429e-06	6.43661e-07	2.77137e-06	6.34435e-07	6.42665e-07	3.43938e-07	8.75893e-07	hau:Haur_0347	K08070	2-alkenal reductase	--	--
E1.3.3.5	0	0	1.71273e-07	1.15906e-06	8.09131e-07	0	2.35305e-06	4.39883e-06	1.05378e-06	pna:Pnap_4517	K08100	bilirubin oxidase	ko00860	Porphyrin and chlorophyll metabolism
E1.3.3.6, ACOX1, ACOX3	1.20406e-05	7.7737e-06	1.85467e-05	8.09279e-06	8.56425e-06	8.18123e-06	3.07768e-06	3.06498e-06	5.97909e-06	bbd:Belba_3185	K00232	acyl-CoA oxidase	ko04024|ko00592|ko00071|ko04146|ko01040|ko03320|ko01212	cAMP signaling pathway|alpha-Linolenic acid metabolism|Fatty acid degradation|Peroxisome|Biosynthesis of unsaturated fatty acids|PPAR signaling pathway|Fatty acid metabolism
E1.3.7.4	2.60357e-07	0	1.11572e-06	1.66439e-07	3.29432e-07	0	0	2.84977e-07	0	osa:4325761	K08101	phytochromobilin:ferredoxin oxidoreductase	ko00860	Porphyrin and chlorophyll metabolism
E1.3.8.10	1.21269e-05	1.92722e-05	6.01344e-06	1.19608e-06	1.88515e-06	1.04908e-06	4.40242e-06	4.93021e-07	2.73187e-06	gme:Gmet_3306	K19066	cyclohex-1-ene-1-carbonyl-CoA dehydrogenase	ko00362	Benzoate degradation
E1.3.8.11	4.03034e-05	4.55536e-05	1.3607e-05	2.18023e-06	4.05946e-06	2.45556e-06	7.5471e-06	7.56141e-07	3.97274e-06	gme:Gmet_3307	K19067	cyclohexane-1-carbonyl-CoA dehydrogenase	ko00362	Benzoate degradation
E1.3.99.-	9.30166e-05	9.48693e-05	6.84456e-05	2.75519e-05	2.2918e-05	2.40032e-05	4.85077e-05	3.22766e-05	3.13661e-05	acp:A2cp1_2530	K00257	acyl-ACP dehydrogenase	ko00281	Geraniol degradation
E1.3.99.16	1.42383e-06	0	0	0	0	0	0	0	0	aba:Acid345_1932	K00256	isoquinoline 1-oxidoreductase	--	--
E1.4.1.4, gdhA	0.000214383	0.000214842	0.00015225	8.36676e-05	8.88827e-05	8.45723e-05	0.000107931	7.69106e-05	0.000121463	har:HEAR0384	K00262	glutamate dehydrogenase (NADP+)	ko00910|ko00250|ko00220	Nitrogen metabolism|Alanine, aspartate and glutamate metabolism|Arginine biosynthesis
E1.4.1.9	1.87815e-05	1.68618e-05	2.16613e-05	2.79811e-05	2.5674e-05	3.30917e-05	4.17757e-05	2.64656e-05	1.96736e-05	rdp:RD2015_2797	K00263	leucine dehydrogenase	ko00280|ko00290	Valine, leucine and isoleucine degradation|Valine, leucine and isoleucine biosynthesis
E1.4.7.1	0.000391713	0.000399414	0.00028401	0.000110397	0.000123497	0.000116649	0.00017383	8.81034e-05	0.000144953	afw:Anae109_0854	K00284	glutamate synthase (ferredoxin)	ko00910|ko00630	Nitrogen metabolism|Glyoxylate and dicarboxylate metabolism
E1.5.3.1	2.72109e-06	1.3163e-06	8.92596e-07	1.6116e-06	1.26893e-06	1.62355e-06	2.38091e-06	1.93347e-06	1.5976e-06	rrs:RoseRS_2528	K00301	sarcosine oxidase	ko00260	Glycine, serine and threonine metabolism
E1.6.2.2	8.12323e-06	2.36311e-05	1.44301e-05	2.39253e-06	2.37988e-06	2.95409e-06	1.6518e-06	1.19197e-06	2.66592e-06	maw:MAC_03144	K00326	cytochrome-b5 reductase	ko00520	Amino sugar and nucleotide sugar metabolism
E1.6.5.3	3.25121e-05	4.12732e-05	5.69303e-05	5.82863e-05	6.02646e-05	6.19918e-05	6.51963e-05	7.33625e-05	6.27455e-05	bjp:RN69_03390	K00329	NADH dehydrogenase	ko00190	Oxidative phosphorylation
E1.6.5.4	2.30696e-07	3.68732e-07	7.41461e-07	0	1.45951e-07	3.37984e-07	1.7658e-07	1.26256e-07	0	osa:4346299	K08232	monodehydroascorbate reductase (NADH)	ko00053	Ascorbate and aldarate metabolism
E1.6.99.1	1.86556e-06	7.30137e-06	4.83009e-06	4.94029e-07	8.13131e-07	9.44168e-07	8.84842e-07	4.22441e-07	8.83796e-07	ttt:THITE_2046723	K00354	NADPH2 dehydrogenase	--	--
E1.6.99.3	3.49163e-05	1.97818e-05	2.25922e-05	4.34782e-05	4.32809e-05	6.13207e-05	4.00092e-05	3.87204e-05	2.62634e-05	scu:SCE1572_06760	K00356	NADH dehydrogenase	ko00190	Oxidative phosphorylation
E1.7.1.7, guaC	7.44709e-05	5.83669e-05	8.12872e-05	8.94397e-05	9.09243e-05	0.000102742	0.000101214	8.50054e-05	6.36943e-05	rdp:RD2015_2780	K00364	GMP reductase	ko00230	Purine metabolism
E1.8.2.1	4.24387e-07	1.55214e-06	2.88218e-06	1.582e-06	1.94784e-06	1.00457e-06	3.01715e-06	1.14169e-06	2.14824e-06	ajs:Ajs_0035	K05301	sulfite dehydrogenase	ko00920	Sulfur metabolism
E1.8.4.14	1.10828e-06	5.31422e-06	3.43009e-06	3.93605e-07	2.33718e-07	0	9.42557e-08	2.69573e-07	3.67774e-07	nte:NEUTE1DRAFT107492	K08968	L-methionine (R)-S-oxide reductase	ko00270	Cysteine and methionine metabolism
E2.1.1.104	1.71278e-05	1.79751e-05	6.32306e-06	3.08895e-06	3.9493e-06	4.24434e-06	1.3291e-05	6.68182e-06	6.23185e-06	afw:Anae109_0058	K00588	caffeoyl-CoA O-methyltransferase	ko00940|ko00945|ko00941|ko00360	Phenylpropanoid biosynthesis|Stilbenoid, diarylheptanoid and gingerol biosynthesis|Flavonoid biosynthesis|Phenylalanine metabolism
E2.1.1.113	1.0012e-06	7.10259e-07	1.81638e-06	1.1907e-05	1.80183e-05	5.10348e-06	3.69433e-06	4.73233e-06	4.50286e-06	pmo:Pmob_0407	K00590	site-specific DNA-methyltransferase (cytosine-N4-specific)	--	--
E2.1.1.12	0	0	0	6.00552e-08	0	1.14694e-08	4.48866e-06	1.5424e-07	0	bna:106405635	K08247	methionine S-methyltransferase	ko00450	Selenocompound metabolism
E2.1.1.131, cobJ, cbiH	1.1391e-05	7.72255e-06	1.11097e-05	8.13634e-06	8.83476e-06	9.20593e-06	1.60389e-05	1.42613e-05	1.37953e-05	scl:sce0234	K05934	precorrin-3B C17-methyltransferase	ko00860	Porphyrin and chlorophyll metabolism
E2.1.1.317	2.36705e-05	1.77666e-05	2.75876e-05	1.37498e-05	1.6709e-05	1.27679e-05	6.30656e-06	6.40951e-06	4.70604e-06	llu:AKJ09_05784	K20238	sphingolipid C9-methyltransferase	--	--
E2.1.1.41, SMT1, ERG6	1.11153e-05	3.18193e-05	1.87801e-05	3.48614e-06	3.09562e-06	2.00629e-06	1.41086e-06	3.15063e-06	6.34081e-06	pan:PODANSg4053	K00559	sterol 24-C-methyltransferase	ko00100	Steroid biosynthesis
E2.1.1.72	0.000113721	8.55285e-05	9.72244e-05	5.03501e-05	6.55973e-05	6.55709e-05	6.29315e-05	4.3813e-05	4.34442e-05	hch:HCH_02488	K00571	site-specific DNA-methyltransferase (adenine-specific)	--	--
E2.1.1.77, pcm	0.000192085	0.000218899	0.000225398	0.000305107	0.000350109	0.000293003	0.000279089	0.000323981	0.000344866	app:CAP2UW1_1364	K00573	protein-L-isoaspartate(D-aspartate) O-methyltransferase	--	--
E2.1.1.95	2.6413e-07	3.24228e-06	4.01822e-07	8.17238e-07	8.35515e-08	3.22473e-07	7.60165e-07	2.77543e-07	6.05835e-07	osa:4330437	K05928	tocopherol O-methyltransferase	ko00130	Ubiquinone and other terpenoid-quinone biosynthesis
E2.1.2.2	2.14304e-06	9.71924e-06	6.33879e-06	1.04576e-06	1.57947e-07	4.96637e-07	3.86196e-07	1.39499e-07	5.26629e-07	ttt:THITE_2107917	K00601	phosphoribosylglycinamide formyltransferase	ko00230|ko00670	Purine metabolism|One carbon pool by folate
E2.1.2.3	0	0	0	2.09545e-06	0	0	2.27127e-06	0	1.56635e-07	geo:Geob_0353	K01492	phosphoribosylglycinamide/phosphoribosylaminoimidazolecarboxamide formyltransferase	ko00230	Purine metabolism
E2.1.3.-	0.000106152	0.000137226	0.000113328	0.000122158	0.000126416	0.000120429	0.000125559	0.000124048	0.000108071	des:DSOUD_0669	K00612	carbamoyltransferase	--	--
E2.1.3.1-1.3S	0	1.47706e-06	1.59001e-06	3.06332e-06	3.3261e-06	5.27458e-06	3.4117e-07	7.30484e-07	5.31029e-07	caz:CARG_02115	K17490	methylmalonyl-CoA carboxyltransferase 1.3S subunit	ko00640	Propanoate metabolism
E2.1.3.1-12S	5.37067e-06	8.66636e-06	5.85771e-06	1.89378e-05	1.18471e-05	1.93827e-05	2.05438e-06	4.49028e-06	2.2993e-06	nca:Noca_1249	K17489	methylmalonyl-CoA carboxyltransferase 12S subunit	ko00640	Propanoate metabolism
E2.1.3.1-5S	3.12711e-06	3.29591e-06	4.18492e-06	1.33388e-05	9.05334e-06	1.44733e-05	1.07481e-06	2.05871e-06	1.75224e-06	ppc:HMPREF9154_0665	K03416	methylmalonyl-CoA carboxyltransferase 5S subunit	ko00640	Propanoate metabolism
E2.2.1.1, tktA, tktB	0.00074763	0.000661454	0.000743286	0.00082639	0.000894707	0.000777811	0.000943202	0.000791406	0.000851571	mpt:Mpe_A0259	K00615	transketolase	ko00710|ko01200|ko01230|ko00030|ko01051	Carbon fixation in photosynthetic organisms|Carbon metabolism|Biosynthesis of amino acids|Pentose phosphate pathway|Biosynthesis of ansamycins
E2.2.1.2, talA, talB	0.000236858	0.000208433	0.000194424	0.000143997	0.000158594	0.000147834	0.000168735	0.000143227	0.000119724	cpi:Cpin_1679	K00616	transaldolase	ko01200|ko00030|ko01230	Carbon metabolism|Pentose phosphate pathway|Biosynthesis of amino acids
E2.2.1.6L, ilvB, ilvG, ilvI	0.00100736	0.000910171	0.000949408	0.00105351	0.00117713	0.000943435	0.00106738	0.00107395	0.00113391	orh:Ornrh_1581	K01652	acetolactate synthase I/II/III large subunit	ko00660|ko00290|ko00770|ko00650|ko01210|ko01230	C5-Branched dibasic acid metabolism|Valine, leucine and isoleucine biosynthesis|Pantothenate and CoA biosynthesis|Butanoate metabolism|2-Oxocarboxylic acid metabolism|Biosynthesis of amino acids
E2.2.1.6S, ilvH, ilvN	0.000194537	0.000149228	0.000153628	0.000213979	0.000201364	0.000185156	0.000186735	0.000213803	0.000203816	cbt:CLH_0691	K01653	acetolactate synthase I/III small subunit	ko00660|ko00290|ko00770|ko00650|ko01210|ko01230	C5-Branched dibasic acid metabolism|Valine, leucine and isoleucine biosynthesis|Pantothenate and CoA biosynthesis|Butanoate metabolism|2-Oxocarboxylic acid metabolism|Biosynthesis of amino acids
E2.3.1.1	2.92919e-06	8.23761e-06	5.16021e-06	1.11036e-06	6.6265e-07	8.7172e-07	9.73562e-07	4.5519e-07	5.43155e-07	mtm:MYCTH_2298982	K00618	amino-acid N-acetyltransferase	ko01230|ko00220|ko01210	Biosynthesis of amino acids|Arginine biosynthesis|2-Oxocarboxylic acid metabolism
E2.3.1.133, HCT	1.91842e-07	9.19889e-07	6.16583e-07	1.22639e-07	0	9.36868e-08	1.4684e-07	1.04991e-07	2.29181e-07	osa:4329959	K13065	shikimate O-hydroxycinnamoyltransferase	ko00940|ko00945|ko00941	Phenylpropanoid biosynthesis|Stilbenoid, diarylheptanoid and gingerol biosynthesis|Flavonoid biosynthesis
E2.3.1.158	2.7153e-06	9.62865e-06	5.63099e-06	1.75304e-06	3.55848e-07	9.30113e-07	4.27581e-07	3.50257e-07	7.99371e-07	ttt:THITE_2116760	K00679	phospholipid:diacylglycerol acyltransferase	ko00561	Glycerolipid metabolism
E2.3.1.20	5.15802e-07	2.7481e-07	0	1.09912e-07	2.17549e-07	1.00758e-06	6.58011e-07	9.40962e-08	9.24291e-07	sus:Acid_1785	K00635	diacylglycerol O-acyltransferase	ko00561	Glycerolipid metabolism
E2.3.1.207	3.14053e-05	2.2063e-05	4.20002e-05	8.73991e-05	9.93938e-05	5.92915e-05	6.37252e-05	8.86514e-05	9.93219e-05	pkt:AT984_09555	K16872	beta-ketodecanoyl-[acyl-carrier-protein] synthase	--	--
E2.3.1.26, SOAT	8.05471e-06	1.86563e-05	1.33562e-05	1.9405e-06	1.28142e-06	9.80798e-07	6.69228e-07	1.75288e-06	2.04866e-06	ttt:THITE_2110877	K00637	sterol O-acyltransferase	ko00100	Steroid biosynthesis
E2.3.1.37, ALAS	5.83562e-05	7.89522e-05	4.70658e-05	1.85593e-05	1.99508e-05	6.53293e-06	6.70198e-05	6.15542e-05	7.40029e-05	msc:BN69_2223	K00643	5-aminolevulinate synthase	ko00260|ko00860	Glycine, serine and threonine metabolism|Porphyrin and chlorophyll metabolism
E2.3.1.54, pflD	9.67307e-05	6.08047e-05	7.77966e-05	0.000110599	0.000105397	0.000120508	0.00010366	8.90395e-05	8.50623e-05	gca:Galf_0602	K00656	formate C-acetyltransferase	ko00640|ko00650|ko00620	Propanoate metabolism|Butanoate metabolism|Pyruvate metabolism
E2.3.1.7	4.94832e-06	1.51265e-05	9.09017e-06	8.12123e-07	6.49501e-07	1.42657e-06	3.74984e-07	8.83099e-07	1.33346e-06	ttt:THITE_2115063	K00624	carnitine O-acetyltransferase	ko04146	Peroxisome
E2.3.1.8, pta	7.17942e-05	8.89008e-05	6.75151e-05	9.75437e-05	8.55446e-05	8.68232e-05	7.86388e-05	0.000112065	0.000136756	dar:Daro_0975	K00625	phosphate acetyltransferase	ko00680|ko01200|ko00620|ko00430|ko00720|ko00640	Methane metabolism|Carbon metabolism|Pyruvate metabolism|Taurine and hypotaurine metabolism|Carbon fixation pathways in prokaryotes|Propanoate metabolism
E2.3.1.88	1.01791e-05	2.89601e-05	1.66208e-05	2.87643e-06	1.56054e-06	1.85395e-06	1.22785e-06	1.39631e-06	1.92942e-06	obr:102722485	K00670	N-alpha-acetyltransferase 30	--	--
E2.3.1.9, atoB	0.00101506	0.00101367	0.00091278	0.000879587	0.000918629	0.000960317	0.00101986	0.00106382	0.000949569	ccro:CMC5_080140	K00626	acetyl-CoA C-acetyltransferase	ko00900|ko01200|ko00071|ko00380|ko00310|ko00072|ko00620|ko00630|ko00720|ko00280|ko02020|ko01212|ko00650|ko00640|ko00362	Terpenoid backbone biosynthesis|Carbon metabolism|Fatty acid degradation|Tryptophan metabolism|Lysine degradation|Synthesis and degradation of ketone bodies|Pyruvate metabolism|Glyoxylate and dicarboxylate metabolism|Carbon fixation pathways in prokaryotes|Valine, leucine and isoleucine degradation|Two-component system|Fatty acid metabolism|Butanoate metabolism|Propanoate metabolism|Benzoate degr…
E2.3.1.97, NMT	5.46742e-06	1.23194e-05	8.65189e-06	5.49191e-07	8.50507e-07	6.66769e-07	1.58521e-07	1.63342e-06	9.87475e-07	ttt:THITE_2117581	K00671	glycylpeptide N-tetradecanoyltransferase	--	--
E2.3.2.15	5.28668e-06	4.50819e-07	9.3083e-07	2.64884e-06	3.03774e-06	3.71594e-06	2.45595e-06	2.07564e-06	1.80747e-06	oni:Osc7112_2808	K05941	glutathione gamma-glutamylcysteinyltransferase	--	--
E2.3.3.10	2.37885e-05	2.86268e-05	2.76665e-05	1.47713e-05	2.19577e-05	2.17662e-05	1.72246e-05	1.40018e-05	1.36975e-05	glj:GKIL_1827	K01641	hydroxymethylglutaryl-CoA synthase	ko00900|ko00280|ko00072|ko00650	Terpenoid backbone biosynthesis|Valine, leucine and isoleucine degradation|Synthesis and degradation of ketone bodies|Butanoate metabolism
E2.4.-.-	1.70208e-05	2.33422e-05	1.62181e-05	1.51608e-05	7.46659e-06	6.28222e-06	1.22356e-05	6.61046e-06	7.37659e-06	azo:azo1804	K00786	glycosyltransferase	--	--
E2.4.1.1, glgP, PYG	0.000578769	0.000507784	0.000562866	0.000599431	0.000642407	0.000594801	0.000610918	0.000636584	0.000677385	phe:Phep_2105	K00688	glycogen phosphorylase	ko04910|ko04922|ko00500	Insulin signaling pathway|Glucagon signaling pathway|Starch and sucrose metabolism
E2.4.1.129	5.13397e-06	8.50336e-06	5.05458e-07	3.11947e-06	4.12876e-06	4.1297e-06	5.0796e-06	8.1764e-06	3.55483e-06	hau:Haur_4689	K05364	penicillin-binding protein A	ko00550	Peptidoglycan biosynthesis
E2.4.1.13	1.57112e-07	7.53357e-07	3.3664e-07	4.01748e-07	6.95783e-07	2.30179e-07	7.21544e-07	1.71969e-07	3.75383e-07	osa:4331252	K00695	sucrose synthase	ko00500	Starch and sucrose metabolism
E2.4.1.14	1.59909e-06	2.9671e-06	3.43421e-06	7.21003e-06	5.75444e-06	4.57673e-06	9.54664e-06	6.54063e-06	4.34159e-06	mdn:JT25_011210	K00696	sucrose-phosphate synthase	ko00500	Starch and sucrose metabolism
E2.4.1.173	1.12228e-05	2.07547e-05	1.25677e-05	1.02405e-05	1.02415e-05	8.27029e-06	9.4693e-06	7.50533e-06	7.97588e-06	hau:Haur_2083	K05841	sterol 3beta-glucosyltransferase	--	--
E2.4.1.183	1.06338e-05	3.31708e-05	1.9418e-05	2.37439e-06	2.20775e-06	2.55517e-06	1.91592e-06	1.73775e-06	3.62927e-06	pan:PODANSg1265	K00749	alpha-1,3-glucan synthase	--	--
E2.4.1.187, tagA	5.28171e-05	4.70721e-05	4.07709e-05	6.07723e-05	5.64007e-05	6.66367e-05	5.68705e-05	6.51812e-05	4.38496e-05	plv:ERIC2_c11610	K05946	N-acetylglucosaminyldiphosphoundecaprenol N-acetyl-beta-D-mannosaminyltransferase	--	--
E2.4.1.20	0.0001223	3.76281e-05	0.000118341	0.000168475	0.00015357	0.000186272	0.000103119	0.000143452	8.83137e-05	atm:ANT_28640	K00702	cellobiose phosphorylase	ko00500	Starch and sucrose metabolism
E2.4.1.207	0	1.30432e-06	2.9142e-07	1.73891e-07	1.72091e-07	1.3284e-07	4.16413e-07	0	0	osa:4328169	K08235	xyloglucan:xyloglucosyl transferase	--	--
E2.4.1.21, glgA	0.000264916	0.000235457	0.000220107	0.000223892	0.000231076	0.000223877	0.000233078	0.000222325	0.000277575	aar:Acear_1088	K00703	starch synthase	ko00500	Starch and sucrose metabolism
E2.4.1.217	1.50554e-06	6.26924e-06	2.97122e-06	5.3188e-07	3.75982e-07	4.25664e-07	1.81954e-07	3.68611e-07	3.54982e-07	mtm:MYCTH_2303166	K05947	mannosyl-3-phosphoglycerate synthase	ko00051	Fructose and mannose metabolism
E2.4.1.218	5.23707e-07	3.18084e-06	8.97707e-07	1.33916e-07	1.98795e-07	1.53453e-07	7.21544e-07	2.29292e-07	3.12819e-07	osa:9266321	K08237	hydroquinone glucosyltransferase	--	--
E2.4.1.241	1.0651e-06	1.6551e-06	1.45743e-06	8.21267e-07	6.62662e-07	1.58933e-07	2.05989e-06	4.12578e-07	2.11381e-07	osa:4349835	K09480	digalactosyldiacylglycerol synthase	ko00561	Glycerolipid metabolism
E2.4.1.279	0	0	0	0	2.0775e-07	5.61277e-07	0	0	0	cpy:Cphy_1874	K18783	nigerose phosphorylase	--	--
E2.4.1.321	1.46069e-05	2.12119e-05	2.00985e-05	1.45207e-05	1.55383e-05	1.29722e-05	1.62282e-05	2.08519e-05	1.30891e-05	ela:UCREL1_2362	K18786	cellobionic acid phosphorylase	--	--
E2.4.1.34	1.15507e-05	3.68208e-05	1.8363e-05	5.72957e-06	3.31532e-06	4.25298e-06	2.00666e-06	1.65512e-06	3.38138e-06	tmn:UCRPA7_2533	K00706	1,3-beta-glucan synthase	ko04011|ko00500	MAPK signaling pathway - yeast|Starch and sucrose metabolism
E2.4.1.4	2.98459e-05	1.66054e-05	2.07736e-05	1.00068e-05	1.04319e-05	9.65081e-06	1.72984e-05	5.68997e-06	1.46824e-05	alm:AO498_04570	K05341	amylosucrase	ko00500	Starch and sucrose metabolism
E2.4.1.46	1.75741e-06	1.04035e-06	3.55636e-06	8.32193e-08	2.47074e-07	6.35732e-08	2.49104e-07	0	0	aaf:AURANDRAFT_2443	K03715	1,2-diacylglycerol 3-beta-galactosyltransferase	ko00561	Glycerolipid metabolism
E2.4.1.64	2.94728e-05	4.99711e-05	2.83334e-05	2.91888e-05	1.88635e-05	3.93717e-05	3.87902e-05	1.76453e-05	1.91723e-05	sesp:BN6_26200	K05342	alpha,alpha-trehalose phosphorylase	ko00500	Starch and sucrose metabolism
E2.4.1.7	2.53098e-05	1.03322e-05	1.82128e-05	3.78767e-05	3.74e-05	4.51685e-05	2.78081e-05	3.19764e-05	2.69636e-05	pbd:PBOR_27810	K00690	sucrose phosphorylase	ko00500	Starch and sucrose metabolism
E2.4.1.8, mapA	4.47454e-05	2.6433e-05	4.72986e-05	3.76011e-05	3.8298e-05	4.28809e-05	2.18872e-05	2.84607e-05	3.48703e-05	bbau:AEM51_14040	K00691	maltose phosphorylase	ko00500	Starch and sucrose metabolism
E2.4.1.82	7.47194e-06	2.83183e-06	1.83882e-06	9.17927e-06	7.93369e-06	9.34008e-06	1.98025e-06	2.6663e-06	1.46157e-06	osa:4325200	K06617	raffinose synthase	ko00052	Galactose metabolism
E2.4.2.21, cobU, cobT	0.000120711	0.000104311	0.000125066	0.000138688	0.000150059	0.000145914	0.000151701	0.000162139	0.000134614	shd:SUTH_02621	K00768	nicotinate-nucleotide--dimethylbenzimidazole phosphoribosyltransferase	ko00860	Porphyrin and chlorophyll metabolism
E2.5.1.2	5.4441e-06	3.9123e-06	8.99958e-06	2.78155e-07	9.60567e-07	2.0087e-07	1.3438e-06	8.69739e-07	1.28374e-06	bju:BJ6T_82380	K10811	thiamine pyridinylase	ko00730	Thiamine metabolism
E2.5.1.41	2.57163e-06	1.11094e-06	1.19786e-07	9.56401e-07	0	1.19556e-06	5.01995e-07	0	1.33572e-07	kcr:Kcr_1391	K17104	phosphoglycerol geranylgeranyltransferase	ko00564	Glycerophospholipid metabolism
E2.5.1.42	4.72345e-06	2.49781e-06	3.14572e-06	1.32044e-05	6.48441e-06	9.35881e-06	5.16285e-06	1.29016e-05	5.66255e-06	ial:IALB_0629	K17105	geranylgeranylglycerol-phosphate geranylgeranyltransferase	ko00564	Glycerophospholipid metabolism
E2.5.1.43	4.57915e-07	1.75657e-06	1.76609e-06	1.46366e-06	1.04292e-06	8.05047e-07	8.41196e-07	4.51094e-07	6.01744e-07	osa:4332608	K05953	nicotianamine synthase	--	--
E2.5.1.54, aroF, aroG, aroH	0.000427378	0.000376633	0.000405318	0.000428263	0.000441983	0.0004657	0.000490364	0.000473232	0.000436261	dps:DP0754	K01626	3-deoxy-7-phosphoheptulonate synthase	ko01230|ko02024|ko00400	Biosynthesis of amino acids|Quorum sensing|Phenylalanine, tyrosine and tryptophan biosynthesis
E2.5.1.56, neuB	3.39762e-05	1.07459e-05	2.10155e-05	5.49373e-05	5.06563e-05	5.92666e-05	4.13603e-05	4.42365e-05	2.93793e-05	dsu:Dsui_0079	K01654	N-acetylneuraminate synthase	ko00520	Amino sugar and nucleotide sugar metabolism
E2.5.1.68	1.89083e-06	6.47329e-07	1.33667e-06	3.50727e-06	4.58192e-06	5.01732e-06	1.51102e-06	2.46521e-06	1.96277e-06	pbo:PACID_10430	K12503	short-chain Z-isoprenyl diphosphate synthase	ko00900	Terpenoid backbone biosynthesis
E2.6.1.11, argD	0.00015169	0.000151617	0.000182714	0.000227342	0.000270154	0.000223556	0.000225986	0.000228819	0.000218058	ade:Adeh_3830	K00818	acetylornithine aminotransferase	ko01230|ko00220|ko01210	Biosynthesis of amino acids|Arginine biosynthesis|2-Oxocarboxylic acid metabolism
E2.6.1.18	0.000108232	8.52548e-05	0.000124942	0.000117058	0.000118568	0.000151743	0.000134931	0.000116828	8.67916e-05	mpt:Mpe_A1898	K00822	beta-alanine--pyruvate transaminase	ko00640|ko00410|ko00280	Propanoate metabolism|beta-Alanine metabolism|Valine, leucine and isoleucine degradation
E2.6.1.42, ilvE	0.00045247	0.000415694	0.000401972	0.000502157	0.000499427	0.000493845	0.000502888	0.000490671	0.000492659	dsf:UWK_01376	K00826	branched-chain amino acid aminotransferase	ko00290|ko00770|ko00280|ko01210|ko01230|ko00270	Valine, leucine and isoleucine biosynthesis|Pantothenate and CoA biosynthesis|Valine, leucine and isoleucine degradation|2-Oxocarboxylic acid metabolism|Biosynthesis of amino acids|Cysteine and methionine metabolism
E2.6.1.83	4.79497e-05	2.30145e-05	3.17716e-05	6.299e-05	5.18895e-05	6.94216e-05	4.12538e-05	6.00585e-05	4.69009e-05	dsf:UWK_03272	K10206	LL-diaminopimelate aminotransferase	ko01230|ko00300	Biosynthesis of amino acids|Lysine biosynthesis
E2.7.1.-	3.01818e-07	5.43386e-06	1.30633e-06	9.64718e-07	4.67437e-07	8.57244e-07	3.67782e-07	5.69539e-07	4.34117e-07	osa:4341290	K00924	kinase	--	--
E2.7.1.105, PFK	3.28021e-06	1.0535e-05	7.3701e-06	5.65908e-07	2.27997e-07	1.62868e-06	1.05322e-06	6.42186e-07	1.02679e-06	ttt:THITE_2124399	K00900	6-phosphofructo-2-kinase	ko00051	Fructose and mannose metabolism
E2.7.1.12, gntK, idnK	7.79404e-05	3.69545e-05	8.05269e-05	5.34518e-05	5.23742e-05	6.6269e-05	4.6283e-05	6.09573e-05	4.50712e-05	nko:Niako_4440	K00851	gluconokinase	ko01200|ko00030	Carbon metabolism|Pentose phosphate pathway
E2.7.1.20, ADK	0.000100626	7.90722e-05	9.85869e-05	0.00013216	0.000146323	0.000137639	0.000141083	0.000134972	0.000150341	lcp:LC55x_4669	K00856	adenosine kinase	ko00230	Purine metabolism
E2.7.1.27	1.32765e-06	0	2.58611e-07	0	0	0	0	0	0	mam:Mesau_05284	K00862	erythritol kinase (D-erythritol 1-phosphate-forming)	--	--
E2.7.1.36, MVK, mvaK1	1.73955e-05	1.81616e-05	1.43617e-05	2.18873e-05	2.47408e-05	2.10363e-05	1.73935e-05	1.9902e-05	1.85499e-05	bbq:BLBBOR_087	K00869	mevalonate kinase	ko00900|ko04146	Terpenoid backbone biosynthesis|Peroxisome
E2.7.1.37	0	0	3.48663e-07	3.12072e-07	0	8.74131e-07	0	0	0	gvi:gll2127	K00870	protein kinase	--	--
E2.7.1.4, scrK	0.000113831	0.000114135	0.000156569	0.000176391	0.000209124	0.000205355	0.000180518	0.000175513	0.000188502	mfa:Mfla_2609	K00847	fructokinase	ko00520|ko00500|ko00051	Amino sugar and nucleotide sugar metabolism|Starch and sucrose metabolism|Fructose and mannose metabolism
E2.7.1.46	1.22393e-06	6.71128e-07	8.99687e-07	1.71334e-07	9.60843e-08	3.92658e-07	5.81243e-07	1.46679e-07	8.21794e-07	osa:4328266	K12446	L-arabinokinase	ko00520	Amino sugar and nucleotide sugar metabolism
E2.7.1.47	1.41871e-06	0	1.28609e-06	3.48823e-07	6.90426e-08	1.0659e-07	1.08592e-06	2.98629e-07	1.30372e-07	rle:pRL90117	K00875	D-ribulokinase	ko00040	Pentose and glucuronate interconversions
E2.7.1.66	7.75414e-06	1.98756e-06	9.79368e-06	1.68777e-06	3.3356e-06	3.93761e-06	1.78036e-06	1.52727e-06	2.78185e-06	baci:B1NLA3E_16085	K00887	undecaprenol kinase	ko00550	Peptidoglycan biosynthesis
E2.7.1.71, aroK, aroL	8.17739e-05	6.46605e-05	8.4288e-05	8.74005e-05	9.10371e-05	0.000100418	9.21857e-05	9.7169e-05	8.18406e-05	nko:Niako_4543	K00891	shikimate kinase	ko01230|ko00400	Biosynthesis of amino acids|Phenylalanine, tyrosine and tryptophan biosynthesis
E2.7.10.1	0	0	0	0	6.86316e-07	1.05955e-06	1.6607e-07	0	0	azo:azo3281	K08252	receptor protein-tyrosine kinase	--	--
E2.7.10.2	1.92859e-06	2.31915e-06	4.04901e-06	4.77704e-06	3.19066e-06	4.90783e-06	5.59146e-06	6.23236e-06	4.12811e-06	rca:Rcas_1353	K08253	non-specific protein-tyrosine kinase	--	--
E2.7.11.-	6.05686e-06	1.55792e-05	9.9202e-06	1.58602e-06	1.48283e-06	1.01154e-06	1.33729e-06	4.58266e-07	1.63401e-06	pan:PODANSg6719	K08286	protein-serine/threonine kinase	--	--
E2.7.11.1	3.81059e-05	4.63061e-05	4.12428e-05	3.93836e-05	4.05009e-05	6.64776e-05	3.86024e-05	6.24526e-05	3.15106e-05	mpt:Mpe_A2971	K08282	non-specific serine/threonine protein kinase	--	--
E2.7.12.1	4.05635e-06	1.20788e-05	9.89528e-06	8.85611e-07	1.36104e-06	1.3112e-06	5.82927e-07	6.3823e-07	3.07792e-07	ttt:THITE_2119005	K08287	dual-specificity kinase	--	--
E2.7.13.1	9.46391e-07	0	2.17955e-06	1.92955e-06	1.77856e-06	1.698e-06	3.92123e-06	1.72647e-07	0	azo:azo1492	K05962	protein-histidine pros-kinase	--	--
E2.7.13.3	2.025e-07	1.13283e-06	1.08473e-07	8.03497e-08	1.76044e-06	6.51321e-07	1.54998e-07	2.21649e-07	6.04783e-08	tth:TT_C1361	K10819	histidine kinase	--	--
E2.7.2.7, buk	4.05393e-05	3.2875e-05	2.04551e-05	2.63326e-05	2.56722e-05	2.5009e-05	1.8931e-05	2.29011e-05	3.41194e-05	boa:Bovatus_02692	K00929	butyrate kinase	ko00650	Butanoate metabolism
E2.7.4.2, mvaK2	1.216e-05	1.30238e-05	1.25325e-05	1.47345e-05	1.64032e-05	1.28462e-05	6.29549e-06	1.21402e-05	2.38801e-06	scl:sce4207	K00938	phosphomevalonate kinase	ko00900	Terpenoid backbone biosynthesis
E2.7.4.8, gmk	0.000141892	0.000163852	0.000156262	0.000217347	0.000235909	0.000216706	0.000188339	0.000210399	0.000216824	dar:Daro_3845	K00942	guanylate kinase	ko00230	Purine metabolism
E2.7.6.5X	1.38068e-07	2.2068e-07	2.13708e-06	4.3868e-07	1.04298e-06	8.09113e-07	0	1.23647e-07	9.44662e-07	bacc:BRDCF_p2254	K07816	putative GTP pyrophosphokinase	ko00230	Purine metabolism
E2.7.7.24, rfbA, rffH	0.000191105	0.0001348	0.000192769	0.000237234	0.000233455	0.000216608	0.00024385	0.00024031	0.000228148	bop:AXW83_22680	K00973	glucose-1-phosphate thymidylyltransferase	ko00525|ko00523|ko00521	Acarbose and validamycin biosynthesis|Polyketide sugar unit biosynthesis|Streptomycin biosynthesis
E2.7.7.3A, coaD, kdtB	0.000190605	0.000169989	0.000187198	0.000239693	0.000259408	0.00022131	0.000222313	0.00023338	0.000234497	msd:MYSTI_04547	K00954	pantetheine-phosphate adenylyltransferase	ko00770	Pantothenate and CoA biosynthesis
E2.7.7.41, CDS1, CDS2, cdsA	0.000220928	0.000193899	0.000230583	0.000253326	0.000251576	0.00025334	0.000254855	0.000261511	0.000258249	obt:OPIT5_25160	K00981	phosphatidate cytidylyltransferase	ko00564|ko04070	Glycerophospholipid metabolism|Phosphatidylinositol signaling system
E2.7.7.43, neuA, CMAS	1.94877e-05	4.50353e-06	1.0891e-05	3.38295e-05	2.83671e-05	3.19337e-05	1.72374e-05	1.796e-05	8.1886e-06	sal:Sala_1578	K00983	N-acylneuraminate cytidylyltransferase	ko00520	Amino sugar and nucleotide sugar metabolism
E2.7.7.49	1.64321e-05	1.18653e-05	1.65209e-05	1.92321e-05	3.08102e-05	1.81862e-05	2.8814e-05	3.98344e-05	3.0351e-05	tpd:Teth39_1868	K00986	RNA-directed DNA polymerase	--	--
E2.7.7.53	2.35333e-05	2.63189e-05	2.00276e-05	1.26619e-05	1.48848e-05	1.55955e-05	1.698e-05	7.08382e-06	1.36516e-05	ffo:FFONT_0979	K19710	ATP adenylyltransferase	ko00230	Purine metabolism
E2.7.7.65	1.99625e-05	3.08089e-05	2.92316e-05	4.42156e-05	4.82674e-05	2.79267e-05	3.68045e-05	6.57207e-05	0.000112359	slt:Slit_1314	K13069	diguanylate cyclase	--	--
E2.7.8.26, cobS, cobV	6.16473e-05	4.68022e-05	3.97286e-05	9.00889e-05	7.20218e-05	8.99929e-05	9.33767e-05	0.00010292	8.83629e-05	shd:SUTH_02622	K02233	adenosylcobinamide-GDP ribazoletransferase	ko00860	Porphyrin and chlorophyll metabolism
E2.8.2.-	1.30291e-06	1.47602e-06	0	5.55758e-06	4.73126e-06	3.59292e-06	3.35922e-06	1.81016e-06	3.01469e-06	csg:Cylst_6658	K01025	sulfotransferase	--	--
E2.8.3.5A, scoA	0.000149829	0.000159732	0.000105787	9.86444e-05	9.61947e-05	0.000110827	0.000120755	9.20776e-05	7.57037e-05	acp:A2cp1_1595	K01028	3-oxoacid CoA-transferase subunit A	ko00280|ko00072|ko00650	Valine, leucine and isoleucine degradation|Synthesis and degradation of ketone bodies|Butanoate metabolism
E2.8.3.5B, scoB	0.000138653	0.000155117	0.000103561	4.00947e-05	5.12893e-05	4.74184e-05	8.06401e-05	4.78335e-05	5.86585e-05	nko:Niako_5106	K01029	3-oxoacid CoA-transferase subunit B	ko00280|ko00072|ko00650	Valine, leucine and isoleucine degradation|Synthesis and degradation of ketone bodies|Butanoate metabolism
E2F3	2.46284e-07	1.18094e-06	0	1.57442e-07	3.11625e-07	0	1.13107e-06	0	4.41328e-07	obr:102713816	K06620	transcription factor E2F3	ko04110	Cell cycle
E3.1.1.11	6.82306e-05	3.62203e-05	7.21391e-05	6.50908e-05	5.9191e-05	5.33844e-05	3.30779e-05	3.7785e-05	5.25988e-05	mro:MROS_2353	K01051	pectinesterase	ko00040|ko00500	Pentose and glucuronate interconversions|Starch and sucrose metabolism
E3.1.1.14	3.57353e-07	0	6.38076e-07	7.61484e-08	6.02882e-07	1.16343e-07	0	6.51908e-08	2.13453e-07	osa:4348648	K08099	chlorophyllase	ko00860	Porphyrin and chlorophyll metabolism
E3.1.1.17, gnl, RGN	0.000125495	9.07263e-05	0.000153106	0.000130595	0.00011174	0.000168541	0.00012501	0.000155174	9.45278e-05	lch:Lcho_1111	K01053	gluconolactonase	ko00930|ko00053|ko00030|ko01220|ko01200	Caprolactam degradation|Ascorbate and aldarate metabolism|Pentose phosphate pathway|Degradation of aromatic compounds|Carbon metabolism
E3.1.1.22	3.96649e-05	1.99417e-05	4.29677e-05	4.88893e-05	5.12275e-05	5.93079e-05	5.9335e-05	3.32089e-05	1.87715e-05	lgu:LG3211_2850	K07518	hydroxybutyrate-dimer hydrolase	ko00650	Butanoate metabolism
E3.1.1.3	2.69522e-05	2.61602e-05	2.70588e-05	7.46664e-06	6.5061e-06	4.23245e-06	1.52609e-05	7.81568e-06	9.83645e-06	scl:sce6266	K01046	triacylglycerol lipase	ko00561	Glycerolipid metabolism
E3.1.1.45	0.000211818	0.000133405	0.00017262	0.000201889	0.000180646	0.000214622	0.000196016	0.000209358	0.000152815	ptx:ABW99_04750	K01061	carboxymethylenebutenolidase	ko00623|ko00361|ko00364	Toluene degradation|Chlorocyclohexane and chlorobenzene degradation|Fluorobenzoate degradation
E3.1.1.73	6.09399e-05	5.6293e-05	6.24305e-05	8.15655e-05	6.78105e-05	0.000106753	7.59497e-05	8.71867e-05	5.61891e-05	vap:Vapar_5482	K09252	feruloyl esterase	--	--
E3.1.1.74	0	0	0	0	0	0	0	0	0	cthr:CTHT_0064000	K08095	cutinase	--	--
E3.1.1.75, phaZ	0.000109444	9.46319e-05	0.00012775	0.000166415	0.000153865	0.00016772	0.000180807	0.00016676	0.000126616	dsu:Dsui_2489	K05973	poly(3-hydroxybutyrate) depolymerase	ko00650	Butanoate metabolism
E3.1.11.1, sbcB	4.91688e-05	5.58094e-05	4.66706e-05	0.000100392	0.000107695	0.000110366	0.000134727	0.000101074	6.05353e-05	mpt:Mpe_A1360	K01141	exodeoxyribonuclease I	ko03430	Mismatch repair
E3.1.11.2, xthA	0.000268626	0.000266498	0.000270644	0.000402406	0.000435582	0.000382003	0.000387296	0.000386082	0.0004212	cpi:Cpin_0890	K01142	exodeoxyribonuclease III	ko03410	Base excision repair
E3.1.11.3	1.06683e-06	0	1.90489e-07	2.27331e-07	0	1.73663e-07	0	0	0	btr:BT_0980	K01143	exodeoxyribonuclease (lambda-induced)	--	--
E3.1.11.5	1.34275e-05	1.24023e-05	1.21331e-05	8.2751e-06	5.85157e-06	4.78633e-06	1.53989e-05	1.02288e-05	1.57279e-05	nwi:Nwi_0594	K01144	exodeoxyribonuclease V	--	--
E3.1.2.1, ACH1	1.74936e-05	2.54472e-05	1.06571e-05	4.76457e-06	5.04405e-06	6.05457e-06	5.3569e-06	2.54934e-06	6.53886e-06	ttt:THITE_2124665	K01067	acetyl-CoA hydrolase	ko00620	Pyruvate metabolism
E3.1.2.20	0	0	0	0	0	0	0	5.31957e-07	0	sat:SYN_01088	K01073	acyl-CoA hydrolase	--	--
E3.1.2.23	3.57775e-05	3.82408e-05	4.45079e-05	7.40643e-05	7.67818e-05	8.89938e-05	7.29799e-05	9.248e-05	7.66762e-05	tmz:Tmz1t_2489	K01075	4-hydroxybenzoyl-CoA thioesterase	ko00362|ko00130	Benzoate degradation|Ubiquinone and other terpenoid-quinone biosynthesis
E3.1.2.28	4.74166e-06	4.36659e-07	4.29542e-06	3.53804e-06	9.34239e-06	7.50626e-06	2.85929e-06	2.34414e-06	1.4206e-06	scl:sce3016	K12073	1,4-dihydroxy-2-naphthoyl-CoA hydrolase	ko00130	Ubiquinone and other terpenoid-quinone biosynthesis
E3.1.2.6, gloB	6.7933e-05	5.68751e-05	6.63271e-05	0.000104867	0.000110239	0.000105709	0.000112866	0.000108135	0.000106522	rsi:Runsl_5791	K01069	hydroxyacylglutathione hydrolase	ko00620	Pyruvate metabolism
E3.1.21.4	1.92313e-05	2.14151e-05	1.13857e-05	3.34649e-06	4.67899e-06	5.53099e-06	6.28972e-06	1.56113e-06	5.30145e-06	ter:Tery_4526	K01155	type II restriction enzyme	--	--
E3.1.21.7, nfi	1.20838e-05	8.75592e-06	9.23402e-06	2.08768e-05	1.54348e-05	2.34484e-05	3.07551e-05	1.8897e-05	1.48854e-05	nhl:Nhal_3538	K05982	deoxyribonuclease V	--	--
E3.1.27.1	1.18432e-05	1.23554e-05	2.06175e-05	9.64083e-06	4.37212e-06	5.80408e-06	1.80505e-05	1.07536e-05	1.14745e-05	bja:blr7466	K01166	ribonuclease T2	--	--
E3.1.27.3	1.01156e-05	8.75748e-06	1.74714e-05	1.25405e-05	1.15676e-05	1.4794e-05	1.63593e-05	1.51434e-05	1.20969e-05	vei:Veis_4808	K01167	ribonuclease T1	--	--
E3.1.3.1, phoA, phoB	0.000130153	0.000112007	0.000148886	9.83873e-05	0.000110451	0.000132706	0.000126163	0.000123117	0.000101947	rdp:RD2015_4370	K01077	alkaline phosphatase	ko02020|ko00627|ko00790	Two-component system|Aminobenzoate degradation|Folate biosynthesis
E3.1.3.15B	3.14164e-05	2.2842e-05	2.22519e-05	2.85581e-05	2.69181e-05	3.60218e-05	1.67375e-05	2.38763e-05	2.41446e-05	tbe:Trebr_0516	K04486	histidinol-phosphatase (PHP family)	ko01230|ko00340	Biosynthesis of amino acids|Histidine metabolism
E3.1.3.16	1.94298e-05	1.74984e-05	2.0657e-05	3.02791e-05	2.43906e-05	2.08561e-05	2.04504e-05	3.06136e-05	1.31784e-05	fal:FRAAL0280	K01090	protein phosphatase	--	--
E3.1.3.2	3.62329e-06	1.75987e-06	6.51531e-06	2.66747e-06	1.20312e-06	3.48905e-06	2.71504e-06	2.73292e-06	3.82267e-06	bze:COCCADRAFT_84975	K01078	acid phosphatase	ko00627	Aminobenzoate degradation
E3.1.3.25, IMPA, suhB	0.000218887	0.000198898	0.000223699	0.000264029	0.000284174	0.000271491	0.000296851	0.000307671	0.000301763	slt:Slit_2259	K01092	myo-inositol-1(or 4)-monophosphatase	ko00562|ko04070|ko00521	Inositol phosphate metabolism|Phosphatidylinositol signaling system|Streptomycin biosynthesis
E3.1.3.41	6.22839e-06	6.10654e-06	3.2561e-06	4.89971e-06	8.77679e-06	5.35373e-06	1.75182e-05	7.54325e-06	7.99107e-06	atm:ANT_16620	K01101	4-nitrophenyl phosphatase	ko00627	Aminobenzoate degradation
E3.1.3.48	0.000102474	0.000103131	0.000112395	0.000156503	0.000146043	0.000151472	0.000144294	0.000163362	0.000170679	ppoy:RE92_07160	K01104	protein-tyrosine phosphatase	--	--
E3.1.3.5	0.00016032	0.000136678	0.000176731	0.000267975	0.000279816	0.000283128	0.000268661	0.000274786	0.000194977	xce:Xcel_3091	K01081	5'-nucleotidase	ko00230|ko00240|ko00760	Purine metabolism|Pyrimidine metabolism|Nicotinate and nicotinamide metabolism
E3.1.3.70	2.3396e-06	7.86731e-07	3.17468e-06	7.4906e-06	7.70838e-06	1.11452e-05	3.92544e-06	2.5934e-06	1.97331e-07	rmg:Rhom172_0499	K07026	mannosyl-3-phosphoglycerate phosphatase	ko00051	Fructose and mannose metabolism
E3.1.3.8	7.2617e-06	9.19454e-06	1.24635e-05	2.09103e-05	2.10629e-05	2.78809e-05	2.23035e-05	2.09591e-05	1.20692e-05	lab:LA76x_1503	K01083	3-phytase	ko00562	Inositol phosphate metabolism
E3.1.3.97	0.000107333	0.000117065	0.000103213	0.000135616	0.000144552	0.000131235	0.000145827	0.000156184	0.000147656	apac:S7S_07710	K07053	3',5'-nucleoside bisphosphate phosphatase	--	--
E3.1.30.1	0	0	1.75726e-06	0	1.15301e-06	0	2.46447e-06	9.97419e-08	5.44305e-07	afw:Anae109_0551	K05986	nuclease S1	--	--
E3.1.4.46, glpQ, ugpQ	0.000249888	0.000160727	0.00023667	0.000294945	0.000320683	0.000308302	0.000308554	0.000298838	0.000263875	dzc:W909_09845	K01126	glycerophosphoryl diester phosphodiesterase	ko00564	Glycerophospholipid metabolism
E3.1.4.50	5.4981e-07	8.00345e-07	0	3.72607e-06	3.49987e-06	2.1209e-06	2.77707e-06	1.84786e-06	2.26009e-06	dfa:DFA_04808	K01127	glycosylphosphatidylinositol phospholipase D	ko00563	Glycosylphosphatidylinositol(GPI)-anchor biosynthesis
E3.1.6.1, aslA	8.60198e-05	6.0073e-05	8.00284e-05	4.9738e-05	4.97166e-05	4.422e-05	0.00013227	6.84685e-05	7.50618e-05	sch:Sphch_0108	K01130	arylsulfatase	ko00140|ko00600	Steroid hormone biosynthesis|Sphingolipid metabolism
E3.2.1.1, amyA, malS	0.000103946	0.000104937	0.000129848	9.28074e-05	8.41678e-05	0.00011638	9.95172e-05	0.000128477	0.000173289	gba:J421_4127	K01176	alpha-amylase	ko04973|ko00500	Carbohydrate digestion and absorption|Starch and sucrose metabolism
E3.2.1.101	1.66433e-05	3.73355e-05	2.72296e-05	4.30435e-06	2.93461e-06	3.05518e-06	4.03865e-06	2.37581e-06	5.62606e-06	ttt:THITE_2122552	K08257	mannan endo-1,6-alpha-mannosidase	--	--
E3.2.1.123	1.79708e-05	2.28106e-05	2.20179e-05	7.90062e-06	8.78116e-06	7.7074e-06	9.46836e-06	1.8151e-05	1.042e-05	saci:Sinac_0727	K05991	endoglycosylceramidase	--	--
E3.2.1.14	0.000114455	0.00018778	0.000159977	8.82052e-05	7.28546e-05	8.48863e-05	7.82068e-05	7.16054e-05	6.96581e-05	dth:DICTH_0397	K01183	chitinase	ko00520	Amino sugar and nucleotide sugar metabolism
E3.2.1.15	9.66269e-06	1.90405e-05	1.2792e-05	1.48155e-05	8.78949e-06	1.16476e-05	5.11876e-06	4.99011e-06	3.12895e-06	rsl:RPSI07_mp0827	K01184	polygalacturonase	ko00040|ko00500	Pentose and glucuronate interconversions|Starch and sucrose metabolism
E3.2.1.17	1.76338e-05	6.30175e-06	2.42864e-05	7.32786e-06	1.15708e-05	1.36364e-05	2.30957e-05	1.68455e-05	1.27472e-05	har:HEAR2266	K01185	lysozyme	--	--
E3.2.1.1A	4.78181e-06	7.15807e-06	3.59571e-06	4.17647e-06	2.82382e-06	4.07453e-06	4.12205e-06	4.39642e-06	8.36419e-06	dth:DICTH_0745	K07405	alpha-amylase	ko00500	Starch and sucrose metabolism
E3.2.1.2	1.34848e-06	4.73755e-06	2.32309e-06	6.66232e-07	6.42203e-07	2.91871e-07	8.09142e-07	6.08182e-08	6.56535e-07	osa:4331577	K01177	beta-amylase	ko00500	Starch and sucrose metabolism
E3.2.1.21	5.00037e-06	1.34617e-05	1.09332e-05	4.59448e-06	1.62924e-06	1.73608e-06	1.77795e-06	2.88817e-06	4.53035e-06	ppp:PHYPADRAFT_159036	K01188	beta-glucosidase	ko00940|ko00460|ko00500	Phenylpropanoid biosynthesis|Cyanoamino acid metabolism|Starch and sucrose metabolism
E3.2.1.22B, galA, rafA	0.000257173	0.000161496	0.000267109	0.000297863	0.000296268	0.000309502	0.000237604	0.000238267	0.000209767	mts:MTES_2077	K07407	alpha-galactosidase	ko00603|ko00561|ko00052|ko00600	Glycosphingolipid biosynthesis - globo series|Glycerolipid metabolism|Galactose metabolism|Sphingolipid metabolism
E3.2.1.24	3.63028e-05	3.35907e-05	4.45661e-05	3.22076e-05	1.94916e-05	2.83017e-05	1.73343e-05	2.22593e-05	2.46375e-05	aba:Acid345_3122	K01191	alpha-mannosidase	ko00511	Other glycan degradation
E3.2.1.25, MANBA, manB	8.69557e-05	6.63302e-05	8.24081e-05	0.000104994	8.65647e-05	0.000115635	6.85465e-05	8.57918e-05	8.06504e-05	fjo:Fjoh_2713	K01192	beta-mannosidase	ko04142|ko00511	Lysosome|Other glycan degradation
E3.2.1.26, sacA	2.40599e-05	5.21818e-05	3.63001e-05	3.37307e-05	2.45795e-05	1.99263e-05	2.23617e-05	1.69492e-05	2.08878e-05	chz:CHSO_3350	K01193	beta-fructofuranosidase	ko00500|ko00052	Starch and sucrose metabolism|Galactose metabolism
E3.2.1.3	4.32039e-05	3.42736e-05	4.97747e-05	1.97034e-05	2.28869e-05	1.56235e-05	3.35407e-05	7.20987e-05	0.000180718	nii:Nit79A3_2504	K01178	glucoamylase	ko00500	Starch and sucrose metabolism
E3.2.1.4	0.000769533	0.000505664	0.000801094	0.00100114	0.000880344	0.000988039	0.000644059	0.000873028	0.00058491	ccro:CMC5_065890	K01179	endoglucanase	ko00500	Starch and sucrose metabolism
E3.2.1.41	9.49219e-08	1.21374e-06	5.08467e-07	0	1.20105e-07	0	1.45311e-07	0	1.02057e-06	cja:CJA_2160	K01200	pullulanase	--	--
E3.2.1.58	1.95442e-07	8.66959e-07	3.77952e-07	8.89095e-07	3.1667e-06	9.73205e-07	1.70464e-05	4.47877e-06	2.04804e-06	dpr:Despr_2680	K01210	glucan 1,3-beta-glucosidase	ko00500	Starch and sucrose metabolism
E3.2.1.6	5.80908e-06	1.71703e-05	1.07315e-05	3.65324e-06	4.1811e-06	4.6794e-06	3.71888e-06	2.69834e-06	2.34335e-06	ccro:CMC5_059990	K01180	endo-1,3(4)-beta-glucanase	--	--
E3.2.1.67	8.02242e-06	1.47974e-05	1.17521e-05	2.15457e-06	9.03816e-07	2.46468e-06	1.16658e-06	4.35622e-07	2.36975e-06	ttt:THITE_122351	K01213	galacturan 1,4-alpha-galacturonidase	ko00040|ko00500	Pentose and glucuronate interconversions|Starch and sucrose metabolism
E3.2.1.8, xynA	0.000194278	0.000152862	0.000188795	0.000245227	0.000219025	0.000247442	0.00015944	0.000233744	0.000168189	chu:CHU_2105	K01181	endo-1,4-beta-xylanase	--	--
E3.2.1.85, lacG	1.14557e-06	0	2.23144e-06	1.33151e-07	3.29432e-07	0	0	0	0	sep:SE1781	K01220	6-phospho-beta-galactosidase	ko00052	Galactose metabolism
E3.2.1.86A, celF	4.02315e-06	1.18517e-06	1.62394e-06	4.61239e-06	3.7914e-06	5.63776e-06	7.00949e-06	5.8723e-06	5.13326e-06	ttr:Tter_2132	K01222	6-phospho-beta-glucosidase	ko00010	Glycolysis / Gluconeogenesis
E3.2.1.86B, bglA	1.76087e-07	2.42749e-06	3.02631e-06	3.3586e-07	0	9.38888e-07	0	1.92738e-07	5.25899e-07	pft:JBW_00195	K01223	6-phospho-beta-glucosidase	ko00010	Glycolysis / Gluconeogenesis
E3.2.1.89	8.72499e-05	5.57472e-05	9.13762e-05	0.000105521	9.94597e-05	0.000108864	5.30417e-05	7.36707e-05	4.84478e-05	hhy:Halhy_4899	K01224	arabinogalactan endo-1,4-beta-galactosidase	--	--
E3.2.1.96	1.85025e-07	0	0	2.05423e-06	7.50759e-07	2.40538e-06	8.61101e-08	3.03167e-08	0	chu:CHU_1472	K01227	mannosyl-glycoprotein endo-beta-N-acetylglucosaminidase	ko00511	Other glycan degradation
E3.3.1.1, ahcY	0.000488879	0.000413514	0.000465445	0.000559152	0.000584417	0.000518542	0.000496901	0.000546893	0.000605214	gca:Galf_2645	K01251	adenosylhomocysteinase	ko00270	Cysteine and methionine metabolism
E3.3.2.8	0	0	1.95251e-07	5.82535e-07	2.30602e-06	1.33504e-06	1.39498e-07	2.99226e-07	2.17722e-07	bge:BC1002_6572	K10533	limonene-1,2-epoxide hydrolase	ko00903	Limonene and pinene degradation
E3.4.11.10	1.53291e-05	2.07376e-05	1.5473e-05	2.39674e-05	2.16969e-05	3.36875e-05	2.61616e-05	1.21052e-05	5.51093e-06	bcj:BCAM2308	K05994	bacterial leucyl aminopeptidase	--	--
E3.4.11.14	1.90174e-06	4.55945e-06	2.37697e-06	3.03931e-07	3.00786e-07	2.70877e-07	4.85212e-07	1.73464e-07	1.27793e-06	acp:A2cp1_3293	K01263	cytosol alanyl aminopeptidase	--	--
E3.4.11.24	5.68429e-06	4.11024e-06	2.47495e-06	6.26818e-06	3.46788e-06	9.69487e-06	1.08949e-05	2.93246e-06	3.64707e-06	lab:LA76x_2290	K19702	aminopeptidase S	--	--
E3.4.13.-	0	0	9.68188e-07	9.62868e-08	0	0	0	0	0	gfo:GFO_1539	K01274	D-alanyl-D-alanine dipeptidase	--	--
E3.4.14.-	2.93157e-06	9.5089e-06	5.65445e-06	6.78314e-07	5.02592e-07	7.97302e-07	4.10276e-07	5.18573e-07	8.15114e-07	ttt:THITE_2114098	K01282	dipeptidyl aminopeptidase	--	--
E3.4.16.4	5.22528e-05	4.33803e-05	3.58725e-05	2.25665e-05	2.43704e-05	1.73947e-05	4.23051e-05	3.47638e-05	4.89049e-05	brc:BCCGELA001_21855	K01286	D-alanyl-D-alanine carboxypeptidase	--	--
E3.4.17.11	6.64139e-05	5.93216e-05	7.47767e-05	3.16991e-05	3.7124e-05	3.6834e-05	3.87559e-05	4.46903e-05	3.30111e-05	pbw:D172_017345	K01295	glutamate carboxypeptidase	--	--
E3.4.17.19	4.48957e-05	3.28038e-05	4.90159e-05	6.86569e-05	6.56012e-05	8.14933e-05	6.02026e-05	6.98999e-05	3.81441e-05	atm:ANT_06990	K01299	carboxypeptidase Taq	--	--
E3.4.17.4	1.55171e-06	5.39801e-06	3.09664e-06	5.44607e-07	4.81223e-07	4.0118e-07	2.32886e-07	2.49771e-07	4.17997e-07	ttt:THITE_2116166	K01293	Gly-Xaa carboxypeptidase	--	--
E3.4.21.100	3.53198e-07	1.46778e-06	1.13518e-06	3.61262e-07	5.36284e-07	1.00042e-06	1.08138e-07	3.47937e-07	1.68777e-07	cpra:CPter91_2251	K05998	pseudomonalisin	--	--
E3.4.21.101	1.30178e-06	5.43318e-06	4.52554e-06	1.84081e-06	1.91938e-06	3.80794e-06	9.73278e-07	2.21287e-07	7.02304e-07	dja:HY57_18785	K05999	xanthomonalisin	--	--
E3.4.21.102, prc, ctpA	0.000781028	0.000665395	0.000669635	0.000676065	0.000699191	0.000726519	0.000650343	0.000648705	0.000655633	pbh:AAW51_1278	K03797	carboxyl-terminal processing protease	--	--
E3.4.21.48	3.24197e-06	4.50854e-06	5.90834e-06	1.22275e-06	1.88577e-07	3.67565e-07	1.99346e-06	3.44524e-07	7.03926e-07	mtm:MYCTH_2297779	K01336	cerevisin	--	--
E3.4.21.50	9.06779e-06	6.98053e-06	5.0486e-06	9.08255e-06	8.08499e-06	7.34427e-06	8.78877e-06	9.36249e-06	1.90984e-05	wma:WM2015_2960	K01337	lysyl endopeptidase	--	--
E3.4.21.66	6.80983e-07	4.24108e-07	2.18038e-06	1.43776e-05	2.20547e-05	5.8908e-06	1.22832e-06	1.39833e-06	1.6422e-07	bca:BCE_2410	K08651	thermitase	--	--
E3.4.21.96	1.51036e-06	0	0	0	0	9.83453e-08	0	0	0	tpd:Teth39_0143	K01361	lactocepin	--	--
E3.4.23.40	1.06165e-06	2.82814e-07	7.58258e-07	2.26227e-07	2.23886e-07	2.5923e-07	4.06306e-07	3.87347e-07	0	osa:4337744	K08245	phytepsin	--	--
E3.5.1.1, ansA, ansB	0.000106181	8.1419e-05	8.96452e-05	7.12324e-05	7.25435e-05	8.25935e-05	8.7711e-05	5.48195e-05	4.87535e-05	hau:Haur_1837	K01424	L-asparaginase	ko00460|ko00250	Cyanoamino acid metabolism|Alanine, aspartate and glutamate metabolism
E3.5.1.11	0.000177413	0.000147333	0.000185629	0.000159688	0.00016304	0.000223297	0.000218679	0.00016372	0.000121003	ote:Oter_0831	K01434	penicillin amidase	ko00311	Penicillin and cephalosporin biosynthesis
E3.5.1.24	1.38213e-05	1.34339e-05	1.31633e-05	1.99239e-05	1.79133e-05	8.79182e-06	3.08613e-05	2.46985e-05	3.07883e-05	scn:Solca_4409	K01442	choloylglycine hydrolase	ko00121|ko00120	Secondary bile acid biosynthesis|Primary bile acid biosynthesis
E3.5.1.28A, cwlA, xlyA, xlyB	2.06449e-06	6.08749e-07	3.70524e-06	2.18354e-06	1.74326e-06	3.18052e-06	5.08109e-06	1.0301e-05	3.39497e-06	rpe:RPE_2098	K01447	N-acetylmuramoyl-L-alanine amidase	--	--
E3.5.1.28C, cwlJ, sleB	2.25592e-06	4.93328e-06	1.17033e-06	2.53698e-06	3.47428e-06	5.83142e-06	1.85728e-06	9.45829e-07	8.19384e-07	tto:Thethe_00124	K01449	N-acetylmuramoyl-L-alanine amidase	--	--
E3.5.1.28D, amiD	5.07928e-06	2.72449e-06	6.18065e-06	9.45261e-06	1.26949e-05	7.50835e-06	5.80519e-06	1.20804e-05	9.37647e-06	pkt:AT984_19460	K11066	N-acetylmuramoyl-L-alanine amidase	--	--
E3.5.1.4, amiE	0.00022718	0.000212353	0.000202354	0.000134442	0.000132316	0.000143666	0.000176039	0.000140248	0.000133561	bja:bll6733	K01426	amidase	ko00627|ko00330|ko00380|ko00643|ko00360	Aminobenzoate degradation|Arginine and proline metabolism|Tryptophan metabolism|Styrene degradation|Phenylalanine metabolism
E3.5.1.41	8.43927e-07	1.55548e-06	4.01146e-07	4.36082e-06	1.30948e-06	1.86112e-06	2.67258e-06	2.14596e-06	1.62687e-06	chu:CHU_3339	K01452	chitin deacetylase	ko00520	Amino sugar and nucleotide sugar metabolism
E3.5.1.49	6.10559e-05	2.19909e-05	5.88877e-05	6.98409e-05	6.89833e-05	8.05044e-05	4.97766e-05	3.58391e-05	3.43543e-05	brs:S23_68400	K01455	formamidase	ko00460|ko01200|ko00630|ko00910	Cyanoamino acid metabolism|Carbon metabolism|Glyoxylate and dicarboxylate metabolism|Nitrogen metabolism
E3.5.1.52, NGLY1, PNG1	2.68435e-06	8.71248e-06	5.36732e-06	2.81468e-07	6.27094e-07	1.3708e-06	3.26708e-07	2.86371e-07	9.78738e-07	ttt:THITE_2121381	K01456	peptide-N4-(N-acetyl-beta-glucosaminyl)asparagine amidase	ko04141	Protein processing in endoplasmic reticulum
E3.5.1.54, atzF	4.57354e-05	3.73267e-05	5.76378e-05	6.29022e-05	5.66488e-05	6.81011e-05	5.8878e-05	6.31449e-05	3.01195e-05	bra:BRADO6814	K01457	allophanate hydrolase	ko00220|ko00791	Arginine biosynthesis|Atrazine degradation
E3.5.1.56	0	7.25224e-07	8.84182e-06	2.29888e-06	1.28495e-06	2.50477e-06	3.46346e-07	2.4832e-07	0	bbh:BN112_0510	K03418	N,N-dimethylformamidase	ko00630	Glyoxylate and dicarboxylate metabolism
E3.5.1.81	3.95338e-05	2.03728e-05	3.30381e-05	1.20299e-05	1.37347e-05	1.44701e-05	1.63714e-05	1.50723e-05	1.27346e-05	amq:AMETH_3117	K06015	N-acyl-D-amino-acid deacylase	--	--
E3.5.1.95	0	0	0	3.18325e-07	4.41043e-07	7.29528e-07	0	5.45038e-08	0	rer:RER_58810	K19795	ureidomalonase	ko00240	Pyrimidine metabolism
E3.5.2.10	4.16167e-05	2.2191e-05	4.40423e-05	2.75107e-05	3.26426e-05	2.43175e-05	2.70192e-05	2.30158e-05	3.85026e-05	hlr:HALLA_01010	K01470	creatinine amidohydrolase	ko00330	Arginine and proline metabolism
E3.5.3.1, rocF, arg	0.000103719	7.19934e-05	0.000108851	0.000119111	0.000129792	0.000143607	0.000134987	0.000119304	9.65035e-05	nve:NEMVE_v1g224716	K01476	arginase	ko01230|ko00330|ko00220	Biosynthesis of amino acids|Arginine and proline metabolism|Arginine biosynthesis
E3.5.3.15	9.5721e-07	6.42476e-06	1.1868e-06	1.24232e-05	5.13735e-06	5.92217e-06	3.54097e-06	9.91976e-06	4.90075e-06	ter:Tery_4936	K01481	protein-arginine deiminase	--	--
E3.5.4.3, guaD	5.47194e-05	4.42703e-05	7.05703e-05	6.42654e-05	7.11546e-05	8.85455e-05	7.17953e-05	7.62062e-05	4.91242e-05	ack:C380_05485	K01487	guanine deaminase	ko00230	Purine metabolism
E3.5.4.32	1.68033e-06	6.29834e-07	7.1792e-06	1.15642e-06	2.68393e-06	9.71474e-07	1.19003e-06	1.62433e-06	1.21515e-06	pgv:SL003B_0787	K18456	8-oxoguanine deaminase	--	--
E3.5.5.1	2.74846e-05	3.81989e-05	5.66337e-05	7.90548e-05	0.000105113	4.93442e-05	7.25946e-05	7.09811e-05	0.000113649	slt:Slit_2094	K01501	nitrilase	ko00460|ko00627|ko00643|ko00910|ko00380	Cyanoamino acid metabolism|Aminobenzoate degradation|Styrene degradation|Nitrogen metabolism|Tryptophan metabolism
E3.5.5.7	3.87424e-05	1.6882e-05	2.92471e-05	3.59396e-05	4.27632e-05	4.16311e-05	6.03431e-05	4.45206e-05	2.22563e-05	rpj:N234_30720	K01502	aliphatic nitrilase	ko00643	Styrene degradation
E3.5.99.7	2.32627e-05	3.05942e-05	3.3621e-05	1.45537e-05	1.26008e-05	9.27367e-06	3.28063e-05	1.97654e-05	1.85242e-05	mmar:MODMU_0104	K01505	1-aminocyclopropane-1-carboxylate deaminase	ko00270	Cysteine and methionine metabolism
E3.6.1.22, NUDT12, nudC	5.21561e-05	6.27017e-05	3.4063e-05	6.08262e-05	4.87616e-05	7.96944e-05	4.72682e-05	6.77103e-05	9.01146e-05	sat:SYN_00716	K03426	NAD+ diphosphatase	ko00760|ko04146	Nicotinate and nicotinamide metabolism|Peroxisome
E3.6.1.42	3.07729e-06	1.17804e-05	5.92552e-06	1.00828e-06	1.75436e-07	6.73121e-07	6.56452e-07	3.03524e-07	9.58213e-07	ttt:THITE_2107018	K01526	guanosine-diphosphatase	--	--
E3.6.1.43	1.11582e-06	5.84578e-06	2.25801e-06	3.17026e-07	2.74526e-07	1.21092e-07	1.89794e-07	2.03555e-07	3.70275e-07	ttt:THITE_2107100	K07252	dolichyldiphosphatase	ko00510	N-Glycan biosynthesis
E3.6.1.52	1.27575e-06	3.20428e-06	4.78366e-06	5.82535e-07	2.30602e-07	3.11509e-07	6.97492e-08	2.99226e-07	8.70888e-07	ttt:THITE_50961	K07766	diphosphoinositol-polyphosphate diphosphatase	--	--
E3.6.3.1	2.10831e-05	7.14261e-05	4.2468e-05	6.43904e-06	4.91495e-06	7.01456e-06	5.35666e-06	4.24294e-06	7.78552e-06	cthr:CTHT_0012810	K01530	phospholipid-translocating ATPase	--	--
E3.6.3.22	6.55994e-07	0	0	4.68395e-07	1.36219e-06	2.03711e-06	1.13583e-06	1.21312e-06	1.05385e-06	reh:H16_A1245	K10822	nonpolar-amino-acid-transporting ATPase	--	--
E3.6.3.25	0.000239213	0.000260982	0.000207428	0.000155907	0.000177117	0.000129428	0.000198917	0.000165035	0.000249245	dar:Daro_1799	K06020	sulfate-transporting ATPase	--	--
E3.6.3.8	0.000292855	0.000299561	0.000340464	0.000310461	0.000316419	0.0003347	0.000351089	0.000350759	0.000350221	bbd:Belba_3562	K01537	Ca2+-transporting ATPase	--	--
E3.8.1.2	0.000110895	8.7544e-05	9.39261e-05	0.000112464	0.000113318	0.000125456	0.000127969	0.000107975	7.94727e-05	rhz:RHPLAN_34580	K01560	2-haloacid dehalogenase	ko00625|ko00361	Chloroalkane and chloroalkene degradation|Chlorocyclohexane and chlorobenzene degradation
E4.1.1.1, pdc	5.01787e-06	1.53784e-05	7.2355e-06	3.66693e-06	3.85944e-06	3.06642e-06	2.25302e-06	1.67498e-06	3.7442e-06	osa:4339066	K01568	pyruvate decarboxylase	ko00010	Glycolysis / Gluconeogenesis
E4.1.1.15, gadB, gadA, GAD	1.23937e-05	3.4905e-05	1.92432e-05	7.44748e-06	8.10549e-06	1.07513e-05	7.39293e-06	3.48706e-06	5.88746e-06	ttt:THITE_2117395	K01580	glutamate decarboxylase	ko00410|ko00430|ko04727|ko00650|ko00250|ko02024	beta-Alanine metabolism|Taurine and hypotaurine metabolism|GABAergic synapse|Butanoate metabolism|Alanine, aspartate and glutamate metabolism|Quorum sensing
E4.1.1.17, ODC1, speC, speF	5.76968e-05	5.50982e-05	5.37776e-05	4.99891e-05	3.97213e-05	4.45858e-05	4.74366e-05	4.65733e-05	5.01961e-05	slp:Slip_1552	K01581	ornithine decarboxylase	ko00330|ko00480	Arginine and proline metabolism|Glutathione metabolism
E4.1.1.18, ldcC, cadA	1.18445e-05	7.00052e-06	1.04784e-05	1.61988e-05	1.32934e-05	2.21378e-05	2.00946e-05	1.80336e-05	8.77271e-06	cvi:CV_1992	K01582	lysine decarboxylase	ko00310|ko00960	Lysine degradation|Tropane, piperidine and pyridine alkaloid biosynthesis
E4.1.1.19	1.97218e-05	9.70824e-06	2.2432e-05	3.27538e-05	2.51224e-05	4.07294e-05	3.47846e-05	2.51142e-05	2.22146e-05	nmu:Nmul_A1040	K01583	arginine decarboxylase	ko00330	Arginine and proline metabolism
E4.1.1.32, pckA, PCK	0.000384052	0.000325411	0.000337392	0.000347729	0.000342452	0.000383108	0.000355866	0.000326059	0.000295589	papi:SG18_09705	K01596	phosphoenolpyruvate carboxykinase (GTP)	ko04920|ko00620|ko04922|ko00020|ko04152|ko04964|ko04910|ko04068|ko03320|ko04151|ko00010	Adipocytokine signaling pathway|Pyruvate metabolism|Glucagon signaling pathway|Citrate cycle (TCA cycle)|AMPK signaling pathway|Proximal tubule bicarbonate reclamation|Insulin signaling pathway|FoxO signaling pathway|PPAR signaling pathway|PI3K-Akt signaling pathway|Glycolysis / Gluconeogenesis
E4.1.1.49, pckA	6.61845e-05	5.93582e-05	5.08921e-05	3.85182e-05	4.50171e-05	4.01891e-05	6.71499e-05	5.34008e-05	6.85401e-05	nko:Niako_5471	K01610	phosphoenolpyruvate carboxykinase (ATP)	ko00710|ko00020|ko01200|ko00620|ko00010	Carbon fixation in photosynthetic organisms|Citrate cycle (TCA cycle)|Carbon metabolism|Pyruvate metabolism|Glycolysis / Gluconeogenesis
E4.1.1.64	5.24233e-07	0	0	1.098e-06	1.08309e-06	1.81469e-06	1.71437e-06	2.07802e-06	2.15779e-06	pdx:Psed_5588	K00596	2,2-dialkylglycine decarboxylase (pyruvate)	--	--
E4.1.1.74, ipdC	2.12921e-05	1.27168e-05	2.00375e-05	1.30106e-05	1.77754e-05	1.66792e-05	4.49913e-05	2.40261e-05	2.31007e-05	bra:BRADO7016	K04103	indolepyruvate decarboxylase	ko00380	Tryptophan metabolism
E4.1.1.76	1.46837e-06	1.51862e-06	1.85072e-07	0	1.63935e-07	4.21813e-08	6.6113e-08	3.78168e-07	0	bpar:BN117_3824	K06033	arylmalonate decarboxylase	--	--
E4.1.1.82	2.76375e-06	2.41504e-06	1.05475e-06	3.38246e-06	2.63561e-06	1.08925e-06	2.43154e-06	3.62816e-06	3.75163e-06	rop:ROP_30760	K09459	phosphonopyruvate decarboxylase	ko00440	Phosphonate and phosphinate metabolism
E4.1.3.1, aceA	0.000322428	0.000338489	0.00024514	0.000219442	0.00021648	0.000243818	0.000288385	0.00022429	0.000225715	ajs:Ajs_2401	K01637	isocitrate lyase	ko01200|ko00630	Carbon metabolism|Glyoxylate and dicarboxylate metabolism
E4.1.3.25	1.18463e-06	0	1.95251e-07	0	0	0	0	0	0	tmo:TMO_b0387	K18292	(S)-citramalyl-CoA lyase	ko00660	C5-Branched dibasic acid metabolism
E4.1.3.3, nanA, NPL	1.17495e-06	9.72833e-07	3.55445e-06	1.24211e-06	2.99649e-06	1.22471e-06	1.17644e-06	4.15234e-07	2.88669e-06	nko:Niako_0564	K01639	N-acetylneuraminate lyase	ko00520	Amino sugar and nucleotide sugar metabolism
E4.1.3.4, HMGCL, hmgL	0.000204475	0.00022357	0.000179386	0.000161595	0.000161245	0.000172154	0.000194603	0.000170633	0.000175657	psw:LK03_00095	K01640	hydroxymethylglutaryl-CoA lyase	ko00280|ko00072|ko00281|ko00650|ko04146	Valine, leucine and isoleucine degradation|Synthesis and degradation of ketone bodies|Geraniol degradation|Butanoate metabolism|Peroxisome
E4.1.3.46, ccl	0	0	1.23969e-06	1.23288e-07	2.44024e-07	0	0	0	0	sti:Sthe_0007	K18314	(R)-citramalyl-CoA lyase	--	--
E4.1.99.2	1.28414e-05	1.0102e-05	1.83062e-06	7.49274e-06	6.62305e-06	7.0773e-06	3.36114e-06	7.73988e-06	8.34384e-06	npu:Npun_R5724	K01668	tyrosine phenol-lyase	ko00350	Tyrosine metabolism
E4.2.1.103, inhA	1.30167e-05	1.05571e-05	1.09053e-05	1.25729e-05	1.19474e-05	1.05935e-05	2.20388e-05	1.19771e-05	1.8493e-05	hhy:Halhy_2201	K18199	cyclohexyl-isocyanide hydratase	ko00930	Caprolactam degradation
E4.2.1.22, CBS	0.00018394	0.000225273	0.000173805	7.17804e-05	7.88221e-05	8.85941e-05	0.000135744	7.09519e-05	9.10854e-05	ade:Adeh_3706	K01697	cystathionine beta-synthase	ko00260|ko01230|ko00270	Glycine, serine and threonine metabolism|Biosynthesis of amino acids|Cysteine and methionine metabolism
E4.2.1.2A, fumA, fumB	0.000491609	0.00043481	0.000415738	0.000418102	0.000381811	0.000413313	0.000449269	0.000419651	0.000464306	app:CAP2UW1_3757	K01676	fumarate hydratase, class I	ko00020|ko01200|ko00620|ko00720	Citrate cycle (TCA cycle)|Carbon metabolism|Pyruvate metabolism|Carbon fixation pathways in prokaryotes
E4.2.1.2AA, fumA	2.37178e-06	2.67622e-06	1.39791e-06	3.75049e-06	1.55764e-06	3.73723e-06	6.85845e-06	2.69857e-06	5.47467e-06	chy:CHY_1375	K01677	fumarate hydratase subunit alpha	ko00020|ko01200|ko00620|ko00720	Citrate cycle (TCA cycle)|Carbon metabolism|Pyruvate metabolism|Carbon fixation pathways in prokaryotes
E4.2.1.2AB, fumB	2.04775e-06	4.06234e-06	9.80763e-07	9.18756e-07	5.48441e-07	3.25317e-06	2.24934e-06	8.40072e-07	3.12608e-06	chy:CHY_1374	K01678	fumarate hydratase subunit beta	ko00020|ko01200|ko00620|ko00720	Citrate cycle (TCA cycle)|Carbon metabolism|Pyruvate metabolism|Carbon fixation pathways in prokaryotes
E4.2.1.2B, fumC	0.000187166	0.000169739	0.000185889	0.000208081	0.000204014	0.000216247	0.00024844	0.000251055	0.000258159	bbau:AEM51_11205	K01679	fumarate hydratase, class II	ko01200|ko00620|ko00020|ko00720	Carbon metabolism|Pyruvate metabolism|Citrate cycle (TCA cycle)|Carbon fixation pathways in prokaryotes
E4.2.1.46, rfbB, rffG	0.000288186	0.000269291	0.000294512	0.000263829	0.000280516	0.000266604	0.000294659	0.000263559	0.000279988	cpi:Cpin_1511	K01710	dTDP-glucose 4,6-dehydratase	ko00525|ko00523|ko01055|ko00521	Acarbose and validamycin biosynthesis|Polyketide sugar unit biosynthesis|Biosynthesis of vancomycin group antibiotics|Streptomycin biosynthesis
E4.2.1.84	2.65996e-05	2.00306e-05	2.37013e-05	2.39694e-05	2.34963e-05	2.67643e-05	3.22665e-05	1.71242e-05	1.53768e-05	bbt:BBta_4084	K01721	nitrile hydratase subunit alpha	ko00627|ko00643|ko00364|ko00380	Aminobenzoate degradation|Styrene degradation|Fluorobenzoate degradation|Tryptophan metabolism
E4.2.2.10	0	5.82596e-07	1.56201e-07	1.86411e-06	9.22409e-07	7.47621e-07	1.11599e-07	2.79277e-07	2.61266e-07	clt:CM240_3282	K01732	pectin lyase	--	--
E4.2.3.19	7.15595e-07	2.81447e-06	1.31497e-06	1.41646e-06	1.073e-06	9.97799e-07	1.13393e-06	1.21299e-06	4.84402e-07	dosa:Os02t0572050-00	K04121	ent-kaurene synthase	ko00904	Diterpenoid biosynthesis
E4.3.1.12, ocd	7.60188e-05	4.3419e-05	6.41599e-05	0.000122032	0.00010563	0.000119121	9.5192e-05	0.000111452	8.0078e-05	hse:Hsero_4571	K01750	ornithine cyclodeaminase	ko01230|ko00330	Biosynthesis of amino acids|Arginine and proline metabolism
E4.3.1.15	1.63114e-06	1.61208e-06	3.66407e-06	1.42708e-06	2.73258e-06	2.92624e-06	1.39807e-06	1.56049e-06	3.69602e-07	ppul:RO07_11525	K01751	diaminopropionate ammonia-lyase	--	--
E4.3.1.17, sdaA, sdaB, tdcG	0.00015941	0.000119338	0.00014413	0.000160104	0.000168643	0.000188909	0.000176768	0.000152136	0.000113907	pkt:AT984_07840	K01752	L-serine dehydratase	ko00260|ko01200|ko00270|ko01230	Glycine, serine and threonine metabolism|Carbon metabolism|Cysteine and methionine metabolism|Biosynthesis of amino acids
E4.3.1.19, ilvA, tdcB	0.000467327	0.000417391	0.000491187	0.00046895	0.00055786	0.000509827	0.000535323	0.000505603	0.000474485	hoh:Hoch_4126	K01754	threonine dehydratase	ko00260|ko01200|ko00290|ko01230	Glycine, serine and threonine metabolism|Carbon metabolism|Valine, leucine and isoleucine biosynthesis|Biosynthesis of amino acids
E4.3.1.24	6.19455e-06	7.30726e-06	8.40347e-06	3.34213e-06	4.45586e-06	4.71787e-06	2.91066e-06	3.99996e-06	1.26566e-06	ttt:THITE_2117925	K10775	phenylalanine ammonia-lyase	ko00940|ko00360	Phenylpropanoid biosynthesis|Phenylalanine metabolism
E4.4.1.11	6.28288e-05	4.21441e-05	3.49041e-05	2.49819e-05	2.23309e-05	2.84414e-05	3.43417e-05	3.67736e-05	3.76308e-05	toc:Toce_1559	K01761	methionine-gamma-lyase	ko00270|ko00450	Cysteine and methionine metabolism|Selenocompound metabolism
E4.4.1.17	2.25479e-06	1.08577e-05	3.07212e-06	1.35114e-06	5.79989e-07	1.07892e-06	1.85045e-07	6.8643e-07	8.76435e-07	mtm:MYCTH_68944	K01764	cytochrome c heme-lyase	ko00860	Porphyrin and chlorophyll metabolism
E4.6.1.1	0.00032025	0.000367484	0.000316679	0.000252012	0.000292311	0.000232726	0.000298639	0.000342708	0.000541367	hau:Haur_1077	K01768	adenylate cyclase	ko00230|ko04213|ko04113	Purine metabolism|Longevity regulating pathway - multiple species|Meiosis - yeast
E4.6.1.1A, cyaA	1.51835e-06	9.60553e-07	1.63668e-06	6.55902e-06	1.13693e-05	5.46184e-06	4.15856e-05	9.65565e-06	5.52826e-06	mdn:JT25_021590	K05851	adenylate cyclase, class 1	ko00230|ko05111	Purine metabolism|Vibrio cholerae pathogenic cycle
E4.6.1.1B, cyaB	1.613e-06	1.55793e-06	0	8.65727e-06	4.07949e-06	4.05134e-06	4.23645e-06	4.17401e-06	2.6516e-06	atm:ANT_07800	K05873	adenylate cyclase, class 2	ko00230	Purine metabolism
E4.6.1.2	1.458e-07	0	3.12402e-07	2.58029e-06	1.36773e-06	1.68777e-06	3.73482e-06	8.05319e-07	5.95065e-07	bbt:BBta_5176	K01769	guanylate cyclase, other	ko00230	Purine metabolism
E4.99.1.2	0	0	0	6.50877e-07	1.54594e-06	8.45275e-07	1.55864e-07	3.90052e-07	0	cza:CYCME_2512	K00221	alkylmercury lyase	--	--
E5.1.1.4	1.52262e-06	4.47228e-07	0	6.21054e-06	3.34512e-06	3.10723e-06	1.92754e-06	2.68476e-06	3.5537e-06	rca:Rcas_0234	K01777	proline racemase	ko00330	Arginine and proline metabolism
E5.1.1.8	1.41947e-05	9.6967e-06	2.22979e-05	1.63646e-05	1.69891e-05	1.63745e-05	1.62844e-05	1.71067e-05	1.68155e-05	dfe:Dfer_4273	K12658	4-hydroxyproline epimerase	ko00330	Arginine and proline metabolism
E5.1.3.15	4.44306e-05	5.72064e-05	6.56907e-05	9.40454e-05	0.000114466	7.81003e-05	9.16013e-05	0.000122742	0.000154905	sdr:SCD_n00218	K01792	glucose-6-phosphate 1-epimerase	ko00010	Glycolysis / Gluconeogenesis
E5.1.3.6	0.000122842	9.42482e-05	0.000121893	0.000171895	0.000155643	0.000192163	0.000171699	0.000207099	0.000156008	rdp:RD2015_3866	K08679	UDP-glucuronate 4-epimerase	ko00520|ko00500	Amino sugar and nucleotide sugar metabolism|Starch and sucrose metabolism
E5.1.3.7, wbpP	5.14477e-05	3.79506e-05	3.16716e-05	5.65089e-05	4.40132e-05	4.2823e-05	4.00419e-05	5.24356e-05	4.66674e-05	dat:HRM2_23110	K02473	UDP-N-acetylglucosamine 4-epimerase	ko00520	Amino sugar and nucleotide sugar metabolism
E5.1.99.4, AMACR, mcr	2.06262e-05	4.37827e-05	3.2807e-05	3.84877e-05	3.86984e-05	3.41452e-05	2.57518e-05	4.39393e-05	2.98614e-05	pkt:AT984_05215	K01796	alpha-methylacyl-CoA racemase	ko04146|ko00120	Peroxisome|Primary bile acid biosynthesis
E5.2.1.8	7.85571e-05	7.34944e-05	6.14846e-05	0.000120014	0.000141984	8.22749e-05	9.72879e-05	0.000108747	0.000157252	aol:S58_40170	K01802	peptidylprolyl isomerase	--	--
E5.3.3.1	1.47225e-06	2.82814e-07	0	2.98736e-07	4.43466e-07	1.14106e-07	4.06306e-07	1.27874e-07	9.76958e-07	dia:Dtpsy_2390	K01822	steroid Delta-isomerase	ko00984|ko00140	Steroid degradation|Steroid hormone biosynthesis
E5.3.4.1	7.54951e-06	7.12723e-06	4.92153e-06	2.05133e-05	2.13721e-05	2.28137e-05	1.27164e-05	2.50397e-05	2.61359e-05	chu:CHU_2493	K01829	protein disulfide-isomerase	--	--
E5.4.99.2	0.000499729	0.00044237	0.000417585	0.000436122	0.000431116	0.000470243	0.000486816	0.000431864	0.000371382	emn:M876_00175	K11942	isobutyryl-CoA mutase	ko00630|ko00640|ko00280|ko01200	Glyoxylate and dicarboxylate metabolism|Propanoate metabolism|Valine, leucine and isoleucine degradation|Carbon metabolism
E5.4.99.2A, mcmA1	0.000172725	0.000158145	0.0001296	5.15096e-05	5.34987e-05	3.87368e-05	8.00351e-05	3.93561e-05	6.5592e-05	afw:Anae109_1988	K01848	methylmalonyl-CoA mutase, N-terminal domain	ko00630|ko00640|ko00280|ko01200|ko00720	Glyoxylate and dicarboxylate metabolism|Propanoate metabolism|Valine, leucine and isoleucine degradation|Carbon metabolism|Carbon fixation pathways in prokaryotes
E5.4.99.2B, mcmA2	4.19206e-05	3.92974e-05	2.03564e-05	8.45134e-06	1.17215e-05	1.21066e-05	1.61793e-05	8.74807e-06	1.52054e-05	gur:Gura_2026	K01849	methylmalonyl-CoA mutase, C-terminal domain	ko00630|ko00640|ko00280|ko01200|ko00720	Glyoxylate and dicarboxylate metabolism|Propanoate metabolism|Valine, leucine and isoleucine degradation|Carbon metabolism|Carbon fixation pathways in prokaryotes
E5.4.99.5	2.52401e-06	3.79177e-06	3.98795e-06	1.47433e-06	1.10399e-07	6.11864e-07	4.83533e-07	4.15045e-07	2.00052e-06	spo:SPAC16E8.04c	K01850	chorismate mutase	ko01230|ko00400	Biosynthesis of amino acids|Phenylalanine, tyrosine and tryptophan biosynthesis
E5.4.99.7, LSS, ERG7	1.41689e-05	2.04506e-05	1.15107e-05	5.25287e-06	4.7732e-06	6.95959e-06	5.55749e-06	5.24006e-06	5.87576e-06	samy:DB32_006291	K01852	lanosterol synthase	ko00100	Steroid biosynthesis
E5.5.1.13	1.62723e-07	0	1.04599e-06	2.08048e-07	0	1.58933e-07	1.24552e-07	0	7.77579e-07	osa:9266189	K04120	ent-copalyl diphosphate synthase	ko00904	Diterpenoid biosynthesis
E6.2.1.13	1.08122e-06	2.5665e-07	0	2.15564e-06	2.56142e-06	2.58007e-06	1.59377e-06	2.34358e-06	2.07828e-06	smr:Smar_0449	K01905	acetate---CoA ligase (ADP-forming) subunit alpha	ko00640|ko00620|ko00010	Propanoate metabolism|Pyruvate metabolism|Glycolysis / Gluconeogenesis
E6.3.4.6	9.16149e-05	3.54814e-05	9.40225e-05	0.000119012	0.000121742	0.000130199	9.64826e-05	8.21528e-05	3.64819e-05	bgo:BM43_6293	K01941	urea carboxylase	ko00220|ko00791	Arginine biosynthesis|Atrazine degradation
E6.3.5.1, NADSYN1, QNS1, nadE	0.000359729	0.000336035	0.000350137	0.00034786	0.000403322	0.000362692	0.000374905	0.000317954	0.000337545	mmb:Mmol_0679	K01950	NAD+ synthase (glutamine-hydrolysing)	ko00760	Nicotinate and nicotinamide metabolism
E6.4.1.4A	0.000241974	0.000286099	0.000236739	0.000216878	0.000255142	0.000258084	0.000298925	0.000259347	0.000232184	cfu:CFU_4251	K01968	3-methylcrotonyl-CoA carboxylase alpha subunit	ko00280	Valine, leucine and isoleucine degradation
E6.4.1.4B	0.000293316	0.000314546	0.00029407	0.000275094	0.000277081	0.000278325	0.000300413	0.00028864	0.000263988	cap:CLDAP_38240	K01969	3-methylcrotonyl-CoA carboxylase beta subunit	ko00280	Valine, leucine and isoleucine degradation
E6.5.1.2, ligA, ligB	0.000339994	0.000301593	0.000309628	0.00036154	0.000393498	0.000360006	0.00037009	0.000371947	0.000343757	eac:EAL2_c07030	K01972	DNA ligase (NAD+)	ko03430|ko03030|ko03420|ko03410	Mismatch repair|DNA replication|Nucleotide excision repair|Base excision repair
EAF1, VID21	4.56069e-06	1.52338e-05	9.57986e-06	1.12529e-06	1.10768e-06	8.65515e-07	4.99861e-07	8.98151e-07	1.13829e-06	ttt:THITE_2146542	K11397	chromatin modification-related protein VID21	--	--
EARS, gltX	0.000399931	0.000400352	0.000360024	0.000349339	0.000339543	0.000382612	0.000384811	0.00034966	0.000347949	ank:AnaeK_1251	K01885	glutamyl-tRNA synthetase	ko00860|ko00970	Porphyrin and chlorophyll metabolism|Aminoacyl-tRNA biosynthesis
EBP2, EBNA1BP2	1.99768e-06	8.46982e-06	3.85249e-06	2.26586e-07	5.47424e-07	4.2988e-07	3.54088e-07	2.15378e-07	6.13756e-07	ttt:THITE_2106953	K14823	rRNA-processing protein EBP2	--	--
ECE	4.85215e-05	4.3281e-05	3.74984e-05	2.27868e-05	3.55209e-05	1.90689e-05	3.16439e-05	3.0346e-05	2.79614e-05	sus:Acid_1818	K01415	endothelin-converting enzyme	--	--
ECH1	1.73076e-06	1.57454e-05	4.56058e-06	4.10718e-07	4.06467e-07	1.09684e-06	3.79072e-07	6.34375e-07	7.06765e-07	ttt:THITE_2106645	K12663	Delta(3,5)-Delta(2,4)-dienoyl-CoA isomerase	ko04146	Peroxisome
ECHS1	3.26658e-06	1.88357e-05	8.69408e-06	1.49371e-06	1.11297e-06	1.25687e-06	7.31889e-07	3.42153e-07	1.11828e-06	mbe:MBM_08197	K07511	enoyl-CoA hydratase	ko01200|ko00071|ko00380|ko00310|ko00410|ko00930|ko00062|ko00280|ko00627|ko00650|ko00640|ko01212	Carbon metabolism|Fatty acid degradation|Tryptophan metabolism|Lysine degradation|beta-Alanine metabolism|Caprolactam degradation|Fatty acid elongation|Valine, leucine and isoleucine degradation|Aminobenzoate degradation|Butanoate metabolism|Propanoate metabolism|Fatty acid metabolism
ECM14	7.60378e-06	2.32234e-05	8.87223e-06	1.37481e-06	7.74719e-07	1.72917e-06	3.7559e-07	6.62242e-07	1.29217e-06	cthr:CTHT_0028830	K08783	extracellular matrix protein 14	--	--
ECM29	1.71881e-05	3.62261e-05	2.67131e-05	7.88228e-06	3.85226e-06	5.1163e-06	4.94021e-06	3.11384e-06	4.82591e-06	osa:4349719	K11886	proteasome component ECM29	--	--
ECM4	8.5912e-06	1.0975e-05	1.23266e-05	6.83191e-06	8.01554e-06	1.15545e-05	6.41325e-06	2.09284e-06	4.1168e-06	mau:Micau_1438	K07393	glutathionyl-hydroquinone reductase	--	--
EDC3	1.44006e-06	6.15047e-06	2.55445e-06	2.71648e-07	1.79225e-07	3.22807e-07	4.33674e-07	3.48838e-07	6.48654e-07	cthr:CTHT_0026670	K12615	enhancer of mRNA-decapping protein 3	ko03018	RNA degradation
EDC4	1.11664e-06	2.95844e-06	1.90213e-06	1.07837e-06	7.69259e-07	1.08851e-06	2.28969e-06	1.39499e-07	1.47971e-06	osa:4330568	K12616	enhancer of mRNA-decapping protein 4	ko03018	RNA degradation
EDEM1	2.07102e-07	1.66614e-06	6.95213e-07	1.0415e-06	4.14909e-07	5.05696e-07	8.87717e-07	2.90914e-07	3.21635e-07	osa:4330685	K10084	ER degradation enhancer, mannosidase alpha-like 1	ko04141	Protein processing in endoplasmic reticulum
EDEM2	1.79919e-06	1.37082e-06	6.54167e-07	1.37067e-07	0	2.09418e-07	3.28232e-07	2.34687e-07	0	osa:4327149	K10085	ER degradation enhancer, mannosidase alpha-like 2	ko04141	Protein processing in endoplasmic reticulum
EDS1	1.89844e-07	1.51718e-06	2.03387e-07	3.03404e-07	1.80158e-07	2.78133e-07	4.35933e-07	2.07796e-07	3.40191e-07	osa:4346962	K18875	enhanced disease susceptibility 1 protein	ko04626	Plant-pathogen interaction
EED	9.69415e-07	5.26816e-06	2.908e-06	5.37089e-07	7.76851e-07	3.78734e-07	9.8935e-08	1.41478e-07	3.47429e-07	mtm:MYCTH_2299279	K11462	polycomb protein EED	--	--
EEF1A	7.37033e-05	6.72226e-05	4.40055e-05	2.30629e-05	2.67891e-05	1.87272e-05	6.52961e-05	4.17507e-05	1.44404e-05	osa:4331812	K03231	elongation factor 1-alpha	ko03013	RNA transport
EEF1B	1.15799e-05	1.32509e-05	8.79717e-06	2.33731e-06	1.44192e-06	2.53505e-06	1.34159e-06	1.97394e-06	2.97357e-06	pps:100968019	K03232	elongation factor 1-beta	--	--
EEF2	2.04271e-05	2.50381e-05	1.50775e-05	8.54594e-06	6.92937e-06	6.19548e-06	1.79809e-05	8.79336e-06	3.2014e-06	mtm:MYCTH_2314164	K03234	elongation factor 2	ko04921|ko04152	Oxytocin signaling pathway|AMPK signaling pathway
EF3, TEF3	7.42803e-06	2.16113e-05	1.4516e-05	1.20448e-06	1.90655e-06	1.85567e-06	1.87839e-06	1.4075e-06	2.83586e-06	ttt:THITE_2111231	K03235	elongation factor 3	--	--
EFTUD2	4.23828e-06	1.56388e-05	1.0511e-05	2.30925e-06	9.26245e-07	6.28063e-07	8.02464e-07	1.06448e-06	1.83357e-06	ttt:THITE_2122032	K12852	116 kDa U5 small nuclear ribonucleoprotein component	ko03040	Spliceosome
EGD1, BTF3	7.40559e-06	8.69183e-06	4.55809e-06	1.24017e-06	1.56448e-06	6.55233e-07	1.8928e-06	9.93366e-07	8.24849e-07	ttt:THITE_2045627	K01527	nascent polypeptide-associated complex subunit beta	ko04214	Apoptosis - fly
EGD2, NACA	1.01231e-05	1.65192e-05	8.07152e-06	1.49491e-06	1.52151e-06	1.78123e-06	2.74015e-06	1.02414e-06	2.07848e-06	mtm:MYCTH_2313899	K03626	nascent polypeptide-associated complex subunit alpha	--	--
EGLC	6.03959e-06	1.11355e-05	1.16423e-05	1.61938e-06	1.76768e-06	6.79902e-07	1.26872e-06	8.73054e-07	1.55383e-06	ncr:NCU06381	K01199	glucan endo-1,3-beta-D-glucosidase	ko00500	Starch and sucrose metabolism
EGLD	5.34493e-06	1.35137e-05	1.17137e-05	2.2837e-06	9.55204e-07	1.97028e-06	1.75996e-06	5.01757e-07	1.40294e-06	cthr:CTHT_0022130	K19356	lytic cellulose monooxygenase (C1-hydroxylating)	ko00500	Starch and sucrose metabolism
EGT1	7.14378e-06	2.38303e-05	1.40465e-05	1.57831e-06	2.54975e-06	1.99737e-06	2.20235e-06	7.8923e-07	2.93644e-06	cthr:CTHT_0030600	K20246	L-histidine Nalpha-methyltransferase / hercynylcysteine S-oxide synthase	ko00340	Histidine metabolism
EGT2	6.57603e-07	3.97907e-06	4.07612e-06	4.20386e-07	3.26885e-07	6.42286e-07	2.87626e-07	1.79947e-07	4.20854e-07	ttt:THITE_2116237	K20247	hercynylcysteine S-oxide lyase	ko00340	Histidine metabolism
EHD1	2.09483e-07	0	4.48854e-07	1.33916e-07	3.9759e-07	2.04603e-07	6.41372e-07	3.43938e-07	1.25128e-07	osa:4328363	K12483	EH domain-containing protein 1	ko04144	Endocytosis
EHMT	1.75905e-06	3.83968e-06	1.27159e-06	9.46182e-07	5.83426e-07	8.62245e-07	1.97141e-06	1.02915e-06	6.2337e-07	osa:4336555	K11420	euchromatic histone-lysine N-methyltransferase	ko00310|ko04211	Lysine degradation|Longevity regulating pathway
EIF1, SUI1	4.85315e-05	1.87822e-05	2.9189e-05	2.49419e-05	2.40678e-05	2.63117e-05	2.45516e-05	2.40415e-05	2.47198e-05	rbn:RBXJA2T_00520	K03113	translation initiation factor 1	ko03013	RNA transport
EIF2A	4.84275e-06	1.41133e-05	1.01177e-05	8.57233e-07	2.59678e-06	1.05369e-06	3.71476e-07	1.09188e-06	1.18792e-06	ttt:THITE_2117434	K15026	translation initiation factor 2A	--	--
EIF2AK4	8.29993e-06	2.28723e-05	1.43882e-05	1.43248e-06	1.25289e-06	2.6252e-06	5.75109e-07	8.46779e-07	4.06719e-06	ttt:THITE_2107667	K16196	eukaryotic translation initiation factor 2-alpha kinase 4	ko04141	Protein processing in endoplasmic reticulum
EIF2B1	2.75549e-06	5.26271e-06	4.23206e-06	5.29828e-07	7.4021e-07	3.93184e-07	3.17192e-07	5.60798e-07	4.80912e-07	mtm:MYCTH_2299416	K03239	translation initiation factor eIF-2B subunit alpha	ko03013	RNA transport
EIF2B2	2.01115e-06	5.84025e-06	3.79321e-06	7.01509e-07	1.22791e-06	7.09441e-07	9.41595e-07	1.3536e-07	8.37411e-07	mtm:MYCTH_2302808	K03754	translation initiation factor eIF-2B subunit beta	ko03013	RNA transport
EIF2B3	3.08296e-06	7.65482e-06	6.80326e-06	2.17317e-06	1.29469e-06	6.06528e-07	3.55283e-07	9.32188e-07	4.67995e-07	osa:4340947	K03241	translation initiation factor eIF-2B subunit gamma	ko03013	RNA transport
EIF2B4	5.76848e-06	1.24263e-05	6.95321e-06	1.89395e-06	1.51413e-06	1.66583e-06	2.38459e-07	7.1503e-07	1.3893e-06	cthr:CTHT_0028980	K03680	translation initiation factor eIF-2B subunit delta	ko03013	RNA transport
EIF2B5	4.40004e-06	1.34503e-05	1.0346e-05	2.39377e-06	2.06158e-06	1.4402e-06	6.80491e-07	5.3459e-07	2.32834e-06	ttt:THITE_2116667	K03240	translation initiation factor eIF-2B subunit epsilon	ko03013	RNA transport
EIF2D	0	8.32281e-07	7.43815e-07	2.21918e-07	2.19621e-07	2.54293e-07	0	0	2.07354e-07	osa:4329675	K15027	translation initiation factor 2D	--	--
EIF2S1	2.14006e-06	8.81146e-06	5.66313e-06	1.06546e-06	1.37263e-07	6.06835e-07	3.2459e-07	7.01648e-07	2.47411e-07	pan:PODANSg7134	K03237	translation initiation factor 2 subunit 1	ko04210|ko04141|ko03013	Apoptosis|Protein processing in endoplasmic reticulum|RNA transport
EIF2S2	1.9433e-06	4.61712e-06	2.86969e-06	5.03633e-07	2.99052e-07	3.0779e-07	4.02013e-08	1.4372e-07	4.07837e-07	mtm:MYCTH_2300192	K03238	translation initiation factor 2 subunit 2	ko03013	RNA transport
EIF2S3	2.21257e-06	7.71276e-06	7.61389e-06	8.68685e-07	1.38881e-06	1.05969e-06	1.42436e-06	1.09642e-06	1.04511e-06	mtm:MYCTH_2075102	K03242	translation initiation factor 2 subunit 3	ko03013	RNA transport
EIF3A	4.04442e-06	1.38372e-05	9.88592e-06	1.82477e-06	1.31049e-06	1.0867e-06	8.2886e-07	5.4735e-07	2.2613e-06	ttt:THITE_163407	K03254	translation initiation factor 3 subunit A	ko03013	RNA transport
EIF3B	6.67007e-06	1.38279e-05	1.07386e-05	2.56802e-06	1.43564e-06	1.41286e-06	4.63455e-07	6.94342e-07	1.51129e-06	mtm:MYCTH_2308932	K03253	translation initiation factor 3 subunit B	ko03013	RNA transport
EIF3C	1.29589e-05	2.15422e-05	1.63488e-05	3.51388e-06	6.00103e-06	5.19615e-06	4.08186e-06	4.05002e-06	3.7492e-06	ttt:THITE_2120126	K03252	translation initiation factor 3 subunit C	ko03013	RNA transport
EIF3D	3.59603e-06	1.49522e-05	6.41158e-06	1.62044e-06	1.18711e-06	6.48849e-07	1.74685e-06	9.42779e-07	1.12563e-06	osa:4339634	K03251	translation initiation factor 3 subunit D	ko03013	RNA transport
EIF3E, INT6	6.52766e-06	1.25718e-05	6.34609e-06	2.23934e-06	1.22277e-06	1.3008e-06	2.64473e-06	9.21153e-07	1.85631e-06	ttt:THITE_2170761	K03250	translation initiation factor 3 subunit E	ko03013	RNA transport
EIF3F	2.74188e-06	4.18559e-06	2.72476e-06	0	8.54082e-08	3.27714e-07	5.10627e-07	0	8.39633e-07	mtm:MYCTH_2300392	K03249	translation initiation factor 3 subunit F	ko03013	RNA transport
EIF3G	1.23142e-06	2.62431e-06	2.19878e-06	1.57442e-07	1.03875e-07	2.40547e-07	0	0	1.96146e-07	smp:SMAC_03786	K03248	translation initiation factor 3 subunit G	ko03013	RNA transport
EIF3H	7.6681e-06	6.86011e-06	7.7907e-06	7.01435e-07	1.62237e-06	1.38455e-06	1.52153e-06	7.6944e-07	1.80581e-06	pon:100459409	K03247	translation initiation factor 3 subunit H	ko03013	RNA transport
EIF3I	3.06115e-06	5.25241e-06	2.14733e-06	2.8109e-06	2.4268e-06	8.80492e-07	1.44123e-06	1.56219e-06	1.02601e-06	pps:100976979	K03246	translation initiation factor 3 subunit I	ko03013	RNA transport
EIF3J	2.78797e-06	8.56966e-06	6.0136e-06	1.49425e-06	4.59005e-07	5.79634e-07	2.48009e-06	7.9159e-07	8.7297e-07	mtm:MYCTH_39101	K03245	translation initiation factor 3 subunit J	ko03013	RNA transport
EIF3K	1.17581e-06	3.19488e-06	2.51937e-06	0	1.48776e-07	5.16789e-07	3.59996e-07	3.21748e-07	5.61863e-07	ttt:THITE_76291	K15028	translation initiation factor 3 subunit K	--	--
EIF3L	5.09553e-06	1.58095e-05	8.63436e-06	2.10077e-06	8.13687e-07	1.0953e-06	1.36872e-06	5.73799e-07	1.57261e-06	ttt:THITE_2119153	K15029	translation initiation factor 3 subunit L	--	--
EIF3M	4.95848e-06	1.40972e-05	8.87584e-06	1.71125e-06	1.3052e-06	1.58098e-06	9.97351e-07	1.88147e-06	1.5094e-06	pan:PODANSg10058	K15030	translation initiation factor 3 subunit M	--	--
EIF4A	1.48945e-05	2.33597e-05	1.17151e-05	3.44699e-06	3.07443e-06	2.62705e-06	7.6539e-06	7.11976e-06	5.05959e-06	pan:PODANSg5742	K03257	translation initiation factor 4A	ko03013	RNA transport
EIF4A3, FAL1	2.66095e-06	4.49386e-06	2.52805e-06	7.38199e-07	5.08214e-07	4.16816e-07	3.45864e-07	1.9234e-07	8.39699e-07	nte:NEUTE1DRAFT107425	K13025	ATP-dependent RNA helicase	ko03040|ko03015|ko03013	Spliceosome|mRNA surveillance pathway|RNA transport
EIF4B	9.84433e-06	1.30395e-05	9.6664e-06	2.32693e-06	1.84421e-06	1.69241e-06	1.5414e-06	2.00993e-06	5.25296e-07	ttt:THITE_2119158	K03258	translation initiation factor 4B	ko04151|ko03013|ko04150	PI3K-Akt signaling pathway|RNA transport|mTOR signaling pathway
EIF4E	2.08767e-06	8.24624e-06	8.99904e-06	6.28146e-07	8.55239e-07	7.47583e-07	3.92953e-07	0	2.26794e-06	smp:SMAC_07065	K03259	translation initiation factor 4E	ko04066|ko03013|ko04211|ko04910|ko04151|ko04150	HIF-1 signaling pathway|RNA transport|Longevity regulating pathway|Insulin signaling pathway|PI3K-Akt signaling pathway|mTOR signaling pathway
EIF4G	1.40116e-05	3.17985e-05	2.18385e-05	5.35058e-06	3.38189e-06	3.86971e-06	4.53661e-06	2.62409e-06	5.29482e-06	osa:4336300	K03260	translation initiation factor 4G	ko03013	RNA transport
EIF5	5.51308e-06	8.67843e-06	4.82204e-06	1.24935e-06	9.33173e-07	1.21618e-06	1.6585e-06	9.18252e-07	6.95277e-07	mtm:MYCTH_2304388	K03262	translation initiation factor 5	ko04214|ko03013	Apoptosis - fly|RNA transport
EIF5A	6.59306e-06	1.32002e-05	6.11396e-06	3.61739e-06	1.29655e-06	1.81991e-06	1.8447e-06	1.57316e-06	1.09356e-06	ttt:THITE_2115711	K03263	translation initiation factor 5A	--	--
EIF5B	1.213e-05	2.1288e-05	1.27617e-05	2.6536e-06	2.63603e-06	1.51172e-06	2.74298e-06	1.92133e-06	3.56812e-06	ttt:THITE_2115721	K03243	translation initiation factor 5B	ko03013	RNA transport
EIF6	2.4496e-06	4.22852e-06	1.88953e-06	3.75829e-07	1.2398e-07	5.74209e-07	0	4.28998e-07	7.02329e-07	mtm:MYCTH_2304883	K03264	translation initiation factor 6	ko03008	Ribosome biogenesis in eukaryotes
EIN2	3.70651e-06	9.70997e-06	4.35336e-06	2.21266e-06	3.55012e-06	1.45368e-06	2.3139e-06	1.56294e-06	2.23076e-06	osa:4333824	K14513	ethylene-insensitive protein 2	ko04075	Plant hormone signal transduction
EL5	3.63382e-06	8.04198e-06	4.43209e-06	2.28725e-06	2.54653e-06	1.55618e-06	2.99536e-06	1.46859e-06	2.10376e-06	osa:107276751	K16286	E3 ubiquitin-protein ligase EL5	--	--
ELA1	6.14326e-07	5.56412e-06	3.1445e-06	5.67263e-07	8.63679e-08	5.33348e-07	4.17973e-07	1.1207e-07	4.89263e-07	mtm:MYCTH_2294814	K15077	elongin-A	--	--
ELF2C, AGO	8.12053e-06	2.85534e-05	1.55598e-05	3.01762e-06	3.33744e-06	2.00996e-06	3.4108e-06	1.15154e-06	2.77724e-06	osa:4335025	K11593	eukaryotic translation initiation factor 2C	--	--
ELF3	0	3.64123e-07	0	1.45634e-07	1.44126e-07	0	1.74373e-07	3.74032e-07	0	dosa:Os01t0566100-01	K12125	protein EARLY FLOWERING 3	ko04712	Circadian rhythm - plant
ELL	8.35906e-06	1.83796e-05	9.58181e-06	1.5091e-06	9.58047e-07	1.56258e-06	4.44024e-07	5.18372e-07	2.40405e-06	ttt:THITE_2121434	K15183	RNA polymerase II elongation factor ELL	--	--
ELO3	2.7293e-06	1.08915e-05	7.19904e-06	1.03104e-07	5.99024e-07	1.01374e-06	0	0	9.45931e-07	ttt:THITE_69856	K10246	fatty acid elongase 3	ko01040|ko00062|ko01212	Biosynthesis of unsaturated fatty acids|Fatty acid elongation|Fatty acid metabolism
ELP1, IKI3, IKBKAP	7.7764e-06	2.37091e-05	1.24526e-05	2.67477e-06	1.05837e-06	2.53321e-06	1.41707e-06	1.06976e-06	2.37555e-06	mtm:MYCTH_2312723	K11373	elongator complex protein 1	--	--
ELP2	5.31712e-06	1.60346e-05	1.14689e-05	1.26913e-06	7.83206e-07	1.98074e-06	1.46292e-06	6.7665e-07	2.29831e-06	mtm:MYCTH_78432	K11374	elongator complex protein 2	--	--
ELP3, KAT9	9.80698e-06	1.60409e-05	9.0997e-06	1.06428e-05	1.13251e-05	1.26293e-05	6.76633e-06	6.14869e-06	8.79656e-06	srb:P148_SR1C001G0608	K07739	elongator complex protein 3	--	--
ELP4	1.45612e-06	4.42953e-06	4.07612e-06	6.00552e-07	2.67451e-07	3.89959e-07	2.87626e-07	7.45494e-07	3.6474e-07	mtm:MYCTH_2298732	K11375	elongator complex protein 4	--	--
ELP6	1.11298e-06	4.22494e-06	1.19237e-06	8.89367e-08	0	4.07645e-07	1.06487e-07	1.52278e-07	3.324e-07	ttt:THITE_2111529	K11377	elongator complex protein 6	--	--
EME1, MMS4	3.16783e-06	7.64878e-06	5.69778e-06	5.48357e-07	6.31076e-07	5.09859e-07	2.64202e-07	9.10578e-07	9.19442e-07	osa:4337213	K10882	crossover junction endonuclease EME1	ko03460|ko03440	Fanconi anemia pathway|Homologous recombination
EMG1, NEP1	3.90267e-06	1.09149e-05	5.3951e-06	3.23631e-07	1.5072e-07	5.86563e-07	1.29165e-07	3.91145e-07	3.43896e-07	ttt:THITE_2116796	K14568	rRNA small subunit pseudouridine methyltransferase Nep1	ko03008	Ribosome biogenesis in eukaryotes
EML6	0	0	0	7.92565e-08	0	9.68734e-07	3.79588e-07	1.35703e-07	7.40551e-08	ngr:NAEGRDRAFT_66832	K18598	echinoderm microtubule-associated protein-like 6	--	--
END3	3.03833e-06	7.17593e-06	5.88245e-06	3.53052e-07	3.39677e-07	6.45263e-07	4.75165e-07	9.25152e-07	3.45756e-07	ttt:THITE_2122635	K20048	actin cytoskeleton-regulatory complex protein END3	--	--
ENDOG	3.88429e-05	3.76708e-05	3.41032e-05	3.34776e-05	2.54719e-05	3.00555e-05	2.99642e-05	2.90688e-05	2.36259e-05	csg:Cylst_5230	K01173	endonuclease G, mitochondrial	ko04210	Apoptosis
ENO, eno	0.000479875	0.000431935	0.000420783	0.000468795	0.000473863	0.000443519	0.00044217	0.000444994	0.000528258	dar:Daro_2364	K01689	enolase	ko04066|ko00680|ko03018|ko01200|ko01230|ko00010	HIF-1 signaling pathway|Methane metabolism|RNA degradation|Carbon metabolism|Biosynthesis of amino acids|Glycolysis / Gluconeogenesis
ENP1, BYSL	2.97858e-06	1.28785e-05	6.32102e-06	9.25689e-07	8.29383e-07	1.48256e-06	6.60556e-07	1.78111e-07	1.39585e-06	ttt:THITE_2115331	K14797	essential nuclear protein 1	--	--
ENPP1_3	2.07102e-07	0	3.10627e-06	2.64789e-07	0	2.02278e-07	0	0	1.23706e-07	cmy:102940608	K01513	ectonucleotide pyrophosphatase/phosphodiesterase family member 1/3	ko00230|ko00760|ko00500|ko00770	Purine metabolism|Nicotinate and nicotinamide metabolism|Starch and sucrose metabolism|Pantothenate and CoA biosynthesis
EP300, CREBBP, KAT3	3.60248e-06	3.77794e-06	3.0625e-06	2.59232e-06	1.17964e-06	6.04897e-07	2.24671e-06	1.29661e-06	1.15196e-06	osa:4328238	K04498	E1A/CREB-binding protein	ko04066|ko04520|ko04922|ko04110|ko04916|ko04310|ko04024|ko04330|ko04630|ko04350|ko04068|ko04919|ko04720	HIF-1 signaling pathway|Adherens junction|Glucagon signaling pathway|Cell cycle|Melanogenesis|Wnt signaling pathway|cAMP signaling pathway|Notch signaling pathway|Jak-STAT signaling pathway|TGF-beta signaling pathway|FoxO signaling pathway|Thyroid hormone signaling pathway|Long-term potentiation
EP400	7.59375e-07	1.56053e-06	1.27843e-06	6.93494e-07	3.43158e-07	3.17866e-07	9.96417e-07	2.96851e-07	5.18386e-07	osa:4330371	K11320	E1A-binding protein p400	--	--
EPB41, 4.1R	1.5267e-06	3.05024e-07	2.04452e-07	6.09984e-08	0	9.31963e-08	0	1.04442e-07	4.55962e-07	pon:100172248	K06107	erythrocyte membrane protein band 4.1	ko04530	Tight junction
EPC	1.35733e-05	3.12626e-05	1.79212e-05	8.41262e-06	6.04078e-06	6.01973e-06	9.48061e-06	4.3374e-06	7.3346e-06	obr:102721193	K11322	enhancer of polycomb-like protein	--	--
EPHX2	0	0	0	0	1.09811e-06	0	0	0	0	mze:101483599	K08726	soluble epoxide hydrolase / lipid-phosphate phosphatase	ko00625|ko00590|ko04146	Chloroalkane and chloroalkene degradation|Arachidonic acid metabolism|Peroxisome
EPN	6.83631e-06	1.25638e-05	1.23446e-05	1.90858e-06	2.15078e-06	7.45455e-07	6.76625e-07	1.31727e-06	1.25891e-06	mtm:MYCTH_2306915	K12471	epsin	ko04144	Endocytosis
EPS1	3.45157e-06	7.12818e-06	5.46298e-06	7.27087e-07	1.71324e-07	5.10664e-07	2.28006e-07	3.55692e-07	8.60998e-07	ttt:THITE_2122629	K13996	protein disulfide-isomerase	ko04141	Protein processing in endoplasmic reticulum
EPS15	5.06685e-06	2.4016e-05	8.47899e-06	1.52777e-06	1.06467e-06	8.62032e-07	2.22525e-06	7.83617e-07	1.75935e-06	pan:PODANSg6872	K12472	epidermal growth factor receptor substrate 15	ko04144	Endocytosis
EPT1	7.91538e-06	2.0563e-05	1.26684e-05	1.98013e-06	1.23943e-06	1.30315e-06	1.18e-06	6.49497e-07	1.9734e-06	mtm:MYCTH_2294110	K00993	ethanolaminephosphotransferase	ko00564|ko00440|ko00565	Glycerophospholipid metabolism|Phosphonate and phosphinate metabolism|Ether lipid metabolism
ERB1, BOP1	5.39891e-06	2.7569e-05	1.57953e-05	2.48496e-06	1.04199e-06	2.26392e-06	8.15727e-07	1.07097e-06	1.36369e-06	mtm:MYCTH_2294784	K14824	ribosome biogenesis protein ERB1	--	--
ERCC1	4.47257e-06	1.24808e-05	3.93751e-06	7.57462e-07	6.09305e-07	1.44463e-06	5.51177e-07	7.14959e-07	1.28807e-06	mtm:MYCTH_2306581	K10849	DNA excision repair protein ERCC-1	ko03460|ko03420	Fanconi anemia pathway|Nucleotide excision repair
ERCC2, XPD	8.2482e-06	1.52296e-05	1.07287e-05	1.1407e-05	8.25779e-06	1.16774e-05	9.86087e-06	7.15301e-06	5.14173e-06	pna:Pnap_0984	K10844	DNA excision repair protein ERCC-2	ko03022|ko03420	Basal transcription factors|Nucleotide excision repair
ERCC3, XPB	3.48454e-05	4.56281e-05	4.116e-05	2.57837e-05	2.03216e-05	2.66395e-05	1.8816e-05	3.56568e-05	2.35056e-05	mta:Moth_1918	K10843	DNA excision repair protein ERCC-3	ko03022|ko03420	Basal transcription factors|Nucleotide excision repair
ERCC4, XPF	2.02392e-06	6.17238e-06	3.9681e-06	7.96682e-07	6.72881e-07	4.16873e-07	4.71064e-07	1.8687e-07	7.15342e-07	osa:4331279	K10848	DNA excision repair protein ERCC-4	ko03460|ko03420	Fanconi anemia pathway|Nucleotide excision repair
ERCC5, XPG, RAD2	4.70875e-06	1.05678e-05	5.91426e-06	1.47828e-06	1.3414e-06	1.88112e-06	2.44053e-06	1.24933e-06	1.91241e-06	mtm:MYCTH_2295852	K10846	DNA excision repair protein ERCC-5	ko03420	Nucleotide excision repair
ERCC6, CSB, RAD26	8.96476e-06	2.20788e-05	1.12624e-05	2.47124e-06	1.27347e-06	1.94298e-06	1.13685e-06	7.21015e-07	1.65926e-06	mtm:MYCTH_2303435	K10841	DNA excision repair protein ERCC-6	ko03420	Nucleotide excision repair
ERCC6L2	5.23161e-06	1.54103e-05	7.93209e-06	1.24838e-06	1.71787e-06	2.3114e-06	1.06228e-06	8.7121e-07	1.95875e-06	ttt:THITE_2108788	K20098	DNA excision repair protein ERCC-6-like 2	--	--
ERCC8, CKN1, CSA	1.89221e-06	5.17333e-06	3.62762e-06	2.86493e-07	9.13588e-07	3.40447e-07	4.19258e-07	2.18015e-07	3.86665e-07	ttt:THITE_2037150	K10570	DNA excision repair protein ERCC-8	ko04120|ko03420	Ubiquitin mediated proteolysis|Nucleotide excision repair
EREBP	5.08178e-07	2.86069e-06	1.69789e-06	1.47547e-06	6.29921e-07	1.51987e-06	9.88693e-07	0	1.36859e-06	osa:4345541	K09286	EREBP-like factor	--	--
ERF3, GSPT	3.63583e-06	8.89853e-06	5.98821e-06	5.53382e-07	4.69467e-07	1.38287e-06	2.04477e-07	5.80671e-07	9.10022e-07	ttt:THITE_2110280	K03267	peptide chain release factor subunit 3	ko03015	mRNA surveillance pathway
ERG2	1.86869e-06	5.2465e-06	4.07149e-06	9.17202e-07	6.19898e-07	2.11911e-07	0	6.8946e-07	1.29596e-07	ttt:THITE_70538	K09829	C-8 sterol isomerase	ko00100	Steroid biosynthesis
ERG27	2.1314e-06	6.67202e-06	3.81038e-06	7.08514e-07	8.42647e-07	7.90669e-07	2.8873e-07	1.93674e-07	9.67085e-07	mtm:MYCTH_69410	K09827	3-keto steroid reductase	ko00100	Steroid biosynthesis
ERG4	4.24355e-06	1.15052e-05	6.00235e-06	7.7523e-07	1.33367e-06	6.75899e-07	1.19204e-06	2.24611e-06	1.20434e-06	fme:FOMMEDRAFT_16309	K00223	Delta24(24(1))-sterol reductase	ko00100	Steroid biosynthesis
ERG5, CYP61A	2.88024e-06	8.85198e-06	5.5231e-06	5.31515e-07	2.10917e-07	6.23116e-07	5.9542e-07	1.51493e-07	3.3129e-07	ttt:THITE_128412	K09831	sterol 22-desaturase	ko00100	Steroid biosynthesis
ERGIC2, ERV41	2.45902e-06	6.81927e-06	5.02292e-06	2.35368e-07	4.95341e-07	9.88592e-07	4.76388e-07	7.80132e-07	1.26334e-06	ttt:THITE_2126029	K20366	endoplasmic reticulum-Golgi intermediate compartment protein 2	--	--
ERGIC3, ERV46	4.89636e-06	1.90901e-05	1.06937e-05	1.42438e-06	2.66561e-06	1.68679e-06	6.83646e-07	1.36908e-06	1.96828e-06	rro:104680535	K20367	endoplasmic reticulum-Golgi intermediate compartment protein 3	--	--
ERN1	2.9971e-06	1.50888e-05	9.96615e-06	1.07168e-06	1.37144e-06	9.74354e-07	8.00795e-08	7.2993e-07	1.88357e-06	ttt:THITE_2117067	K08852	serine/threonine-protein kinase/endoribonuclease IRE1	ko04210|ko04141	Apoptosis|Protein processing in endoplasmic reticulum
ERV1, GFER, ALR	1.07206e-06	5.14056e-06	2.29707e-06	8.37632e-07	2.26081e-07	1.74515e-07	2.73526e-07	1.95572e-07	1.42302e-07	ttt:THITE_2145027	K17783	mitochondrial FAD-linked sulfhydryl oxidase	--	--
ERV29, SURF4	3.86774e-06	8.48864e-06	3.75628e-06	2.92181e-07	6.41194e-07	1.39502e-07	6.88297e-07	5.3154e-07	6.48388e-07	ttt:THITE_2121614	K20369	ER-derived vesicles protein	--	--
ESF2, ABT1	2.97355e-06	8.12569e-06	6.88518e-06	7.97153e-07	6.67533e-07	9.83711e-07	2.93681e-07	1.57487e-07	7.44838e-07	ttt:THITE_2116023	K14785	ESF2/ABP1 family protein	--	--
ESP1	6.95535e-06	2.66694e-05	1.65481e-05	1.87951e-06	2.37504e-06	2.03739e-06	1.02587e-06	1.71291e-06	2.41903e-06	ttt:THITE_2146478	K02365	separase	ko04113|ko04111|ko04114|ko04110	Meiosis - yeast|Cell cycle - yeast|Oocyte meiosis|Cell cycle
ETF1, ERF1	3.69529e-06	5.6805e-06	4.94986e-06	6.25265e-07	3.79072e-07	2.68227e-07	1.91094e-07	1.52719e-07	4.77199e-07	mtm:MYCTH_2315322	K03265	peptide chain release factor subunit 1	ko03015	mRNA surveillance pathway
ETFDH	0.000210466	0.00018047	0.000182611	0.000192604	0.000184993	0.000215014	0.000224099	0.00021739	0.000256093	shd:SUTH_01490	K00311	electron-transferring-flavoprotein dehydrogenase	--	--
ETNK, EKI	3.91446e-06	1.05635e-05	8.07648e-06	6.2268e-07	1.09112e-06	1.18525e-06	6.46472e-07	2.79823e-07	1.58237e-06	ttt:THITE_2113062	K00894	ethanolamine kinase	ko00564	Glycerophospholipid metabolism
ETV6_7, yan	1.60573e-07	0	0	0	4.46982e-06	1.17624e-06	1.84359e-06	2.89999e-06	0	pon:100451638	K03211	ETS translocation variant 6/7	ko04320|ko04013	Dorso-ventral axis formation|MAPK signaling pathway - fly
EXD1, EGL	5.30308e-06	1.13201e-05	6.35438e-06	1.29612e-06	8.55156e-07	1.14666e-06	1.0213e-06	3.73462e-07	3.30262e-06	smp:SMAC_09131	K18740	exonuclease 3'-5' domain-containing protein 1	--	--
EXO1	4.54266e-06	1.07016e-05	5.74251e-06	1.15115e-06	1.24501e-06	1.14509e-06	7.2729e-07	8.4465e-07	6.41848e-07	osa:4327899	K10746	exonuclease 1	ko03430	Mismatch repair
EXO5	5.42298e-06	1.26701e-05	1.01603e-05	1.50064e-06	8.67795e-07	1.19013e-06	7.27641e-07	8.2352e-07	3.05301e-06	ttt:THITE_29668	K17815	exonuclease V	--	--
EXOC1, SEC3	6.58761e-06	1.88455e-05	1.29416e-05	2.02014e-06	9.92676e-07	1.33266e-06	1.24975e-06	1.60165e-06	2.15385e-06	ttt:THITE_2109629	K19983	exocyst complex component 1	--	--
EXOC2, SEC5	4.15992e-06	1.14665e-05	9.28742e-06	1.32697e-06	1.03022e-06	7.76538e-07	1.03793e-06	5.34938e-07	1.9058e-06	ttt:THITE_2075465	K17637	exocyst complex component 2	ko04014	Ras signaling pathway
EXOC3, SEC6	2.99481e-06	1.80779e-05	1.06652e-05	6.80504e-07	1.12371e-06	8.20828e-07	8.37166e-07	9.65879e-07	1.02146e-06	ttt:THITE_2123383	K06110	exocyst complex component 3	ko04530	Tight junction
EXOC4, SEC8	6.09594e-06	1.69769e-05	1.05758e-05	1.76019e-06	1.7053e-06	1.85924e-06	6.53817e-07	1.33139e-06	1.70816e-06	ttt:THITE_2108605	K06111	exocyst complex component 4	ko04530	Tight junction
EXOC5, SEC10	7.2205e-06	2.1463e-05	1.15642e-05	3.32997e-06	1.72008e-06	1.98017e-06	9.05853e-07	7.15929e-07	2.30851e-06	ttt:THITE_2065655	K19984	exocyst complex component 5	--	--
EXOC6, SEC15	8.9242e-06	2.36431e-05	1.5416e-05	1.71202e-06	1.34863e-06	1.69074e-06	9.13139e-07	1.01588e-06	3.00613e-06	ttt:THITE_59711	K19985	exocyst complex component 6	--	--
EXOC7, EXO70	7.50912e-06	1.71021e-05	1.15823e-05	2.69855e-06	2.32303e-06	2.06378e-06	4.97932e-07	1.01188e-06	3.26728e-06	ttt:THITE_2115076	K07195	exocyst complex component 7	ko04910	Insulin signaling pathway
EXOC8, SEC84	3.19605e-06	6.44768e-06	5.61823e-06	7.47111e-07	2.42739e-08	1.12984e-06	2.05577e-07	1.67986e-07	1.13352e-06	mtm:MYCTH_2298542	K19986	exocyst complex component 8	--	--
FA2H, SCS7	3.02034e-06	1.04401e-05	4.31986e-06	5.34745e-07	3.29432e-07	1.17547e-06	1.13876e-07	6.45984e-07	6.27065e-07	mtm:MYCTH_2145425	K19703	4-hydroxysphinganine ceramide fatty acyl 2-hydroxylase	--	--
FAAH2	1.46638e-06	6.69651e-07	3.3664e-07	1.33916e-07	3.9759e-07	1.53453e-07	2.40515e-07	8.02521e-07	5.0051e-07	scl:sce3727	K19176	fatty acid amide hydrolase 2	--	--
FAB2, SSI2, desA1	8.14535e-06	4.79563e-06	1.85634e-06	2.57325e-06	1.25255e-06	2.15601e-06	4.07113e-06	1.27378e-06	2.70449e-06	mil:ML5_2412	K03921	acyl-[acyl-carrier-protein] desaturase	ko00061|ko01040|ko01212	Fatty acid biosynthesis|Biosynthesis of unsaturated fatty acids|Fatty acid metabolism
FAD2	5.95246e-06	1.57423e-05	1.243e-05	2.39532e-06	1.72733e-06	2.08362e-06	1.72827e-06	1.28348e-06	2.38914e-06	mtm:MYCTH_50837	K10256	omega-6 fatty acid desaturase / acyl-lipid omega-6 desaturase (Delta-12 desaturase)	ko01040|ko01212	Biosynthesis of unsaturated fatty acids|Fatty acid metabolism
FAD3, FAD7, FAD8, desB	0	1.59615e-06	5.34935e-07	3.19197e-07	1.57947e-07	2.43842e-07	3.82187e-07	1.36633e-07	1.49125e-07	osa:4351253	K10257	acyl-lipid omega-3 desaturase	--	--
FAD6, desA	5.16279e-05	2.80334e-05	4.74205e-05	2.85064e-05	3.62093e-05	3.36996e-05	2.91716e-05	2.49863e-05	3.28668e-05	samy:DB32_003810	K10255	acyl-lipid omega-6 desaturase (Delta-12 desaturase)	ko02020	Two-component system
FAF2, UBXD8	1.33104e-06	4.96407e-06	2.92511e-06	6.54534e-08	2.1592e-07	3.66677e-07	3.65726e-07	1.49426e-07	3.87333e-07	mtm:MYCTH_2298288	K18726	FAS-associated factor 2	--	--
FAH, fahA	4.61786e-05	3.82803e-05	6.03732e-05	5.74532e-05	5.16978e-05	6.42023e-05	5.14918e-05	6.89847e-05	3.69032e-05	brs:S23_04940	K01555	fumarylacetoacetase	ko00350|ko00643	Tyrosine metabolism|Styrene degradation
FAM50, XAP5	3.11308e-06	5.0461e-06	5.5253e-06	1.10137e-06	7.24289e-07	3.42009e-07	8.506e-08	1.82455e-07	1.18858e-06	ttt:THITE_2116150	K13119	protein FAM50	--	--
FAN1, MTMR15	1.7957e-06	4.75502e-06	3.4169e-06	6.85335e-07	2.20429e-07	3.92658e-07	5.12862e-07	6.74725e-07	5.76323e-07	ttt:THITE_2112518	K15363	fanconi-associated nuclease 1	ko03460	Fanconi anemia pathway
FANCI	1.0125e-07	2.0531e-06	7.99786e-07	9.54469e-07	4.48393e-07	6.27298e-07	9.34616e-07	1.10824e-07	8.9183e-07	osa:4332794	K10895	fanconi anemia group I protein	ko03460	Fanconi anemia pathway
FANCM	2.44631e-06	0	3.93123e-07	4.69156e-07	4.643e-07	1.792e-07	0	0	0	nga:Ngar_c19580	K10896	fanconi anemia group M protein	ko03460	Fanconi anemia pathway
FAO3	1.24829e-06	3.99039e-07	2.13974e-06	0	1.26357e-06	1.21921e-07	0	9.56429e-07	1.49125e-07	sind:105157636	K17756	long-chain-alcohol oxidase	--	--
FAR	1.08598e-05	3.78823e-05	1.8849e-05	1.39991e-05	1.08484e-05	7.23329e-06	1.16662e-05	6.05091e-06	8.76368e-06	osa:4347887	K13356	alcohol-forming fatty acyl-CoA reductase	ko04212|ko00073|ko04146	Longevity regulating pathway - worm|Cutin, suberine and wax biosynthesis|Peroxisome
FARSA, pheS	0.000308263	0.000256995	0.000317754	0.000405951	0.000421383	0.000378698	0.000361929	0.000404789	0.000457234	bprc:D521_0839	K01889	phenylalanyl-tRNA synthetase alpha chain	ko00970	Aminoacyl-tRNA biosynthesis
FARSB, pheT	0.000376283	0.000346487	0.00035522	0.000437585	0.000423782	0.000403752	0.000435613	0.000419957	0.000421802	nko:Niako_5592	K01890	phenylalanyl-tRNA synthetase beta chain	ko00970	Aminoacyl-tRNA biosynthesis
FAS1	1.28103e-05	4.22795e-05	2.53661e-05	3.58464e-06	2.89293e-06	2.451e-06	3.72077e-06	2.71321e-06	6.50666e-06	pan:PODANSg3685	K00668	fatty acid synthase subunit beta, fungi type	ko00061|ko01212	Fatty acid biosynthesis|Fatty acid metabolism
FAS2	1.3803e-05	4.12495e-05	2.41606e-05	5.41807e-06	6.23203e-06	6.58959e-06	3.27557e-06	2.99217e-06	7.1767e-06	cmt:CCM_02998	K00667	fatty acid synthase subunit alpha, fungi type	ko00061|ko01212	Fatty acid biosynthesis|Fatty acid metabolism
FATB	9.38052e-07	1.07095e-06	1.43567e-07	9.42336e-07	3.39121e-07	1.96329e-07	1.02572e-07	4.40038e-07	2.40135e-07	dosa:Os02t0644700-01	K10781	fatty acyl-ACP thioesterase B	ko00061|ko01212	Fatty acid biosynthesis|Fatty acid metabolism
FBA, fbaA	0.00036422	0.000300169	0.000362623	0.00050914	0.000555035	0.000503985	0.000506913	0.000539362	0.000502233	cpi:Cpin_3665	K01624	fructose-bisphosphate aldolase, class II	ko00710|ko00680|ko01200|ko01230|ko00030|ko00051|ko00010	Carbon fixation in photosynthetic organisms|Methane metabolism|Carbon metabolism|Biosynthesis of amino acids|Pentose phosphate pathway|Fructose and mannose metabolism|Glycolysis / Gluconeogenesis
FBLN1_2	0	0	0	0	0	0	1.6966e-06	6.96396e-07	0	cge:100763343	K17307	fibulin 1/2	--	--
FBP, fbp	0.000144269	0.000162114	0.000203228	0.00026601	0.000296151	0.000243046	0.00023136	0.000276844	0.000315672	cap:CLDAP_16500	K03841	fructose-1,6-bisphosphatase I	ko00710|ko00680|ko01200|ko04152|ko04910|ko00030|ko00051|ko00010	Carbon fixation in photosynthetic organisms|Methane metabolism|Carbon metabolism|AMPK signaling pathway|Insulin signaling pathway|Pentose phosphate pathway|Fructose and mannose metabolism|Glycolysis / Gluconeogenesis
FBXL2_20	6.44641e-06	1.68658e-05	1.0876e-05	4.00526e-06	2.37832e-06	2.64144e-06	1.87257e-06	1.22268e-06	2.26432e-06	tmn:UCRPA7_343	K10268	F-box and leucine-rich repeat protein 2/20	--	--
FBXL7	3.44182e-06	1.03515e-05	6.72394e-06	3.66709e-07	7.92694e-07	1.00469e-06	5.89921e-07	4.76148e-07	1.39251e-06	ttt:THITE_2120641	K10273	F-box and leucine-rich repeat protein 7	--	--
FBXO11	0	0	0	7.45216e-07	9.53713e-07	1.37817e-06	1.89368e-06	4.82502e-07	2.67378e-07	fsy:FsymDg_0829	K10297	F-box protein 11	--	--
FBXO21	4.88113e-06	1.19832e-05	9.04396e-06	1.03463e-06	8.11709e-07	8.21723e-07	5.98756e-07	7.67035e-07	1.9681e-06	cthr:CTHT_0048790	K10301	F-box protein 21	--	--
FBXO3	9.66371e-07	5.08438e-06	1.86175e-06	3.41613e-07	4.59643e-07	1.0377e-06	6.17297e-07	1.24351e-07	8.14321e-07	osa:4350241	K10290	F-box protein 3	--	--
FBXO9	1.81523e-06	7.89901e-06	5.75972e-06	3.6011e-07	1.22142e-06	2.41157e-07	4.57772e-07	2.89274e-07	8.64901e-07	pan:PODANSg5827	K10295	F-box protein 9	--	--
FBXW1_11, BTRC, beta-TRCP	6.73212e-06	2.5597e-05	1.49917e-05	1.28103e-06	1.493e-06	2.2893e-06	1.7533e-06	1.14659e-06	2.10538e-06	mtm:MYCTH_2308005	K03362	F-box and WD-40 domain protein 1/11	ko04114|ko04341|ko04390|ko04340|ko04120|ko04710|ko04310	Oocyte meiosis|Hedgehog signaling pathway - fly|Hippo signaling pathway|Hedgehog signaling pathway|Ubiquitin mediated proteolysis|Circadian rhythm|Wnt signaling pathway
FCER2, CD23	1.53034e-06	0	7.45234e-07	7.11493e-07	7.04129e-07	9.51171e-07	1.06487e-07	7.61389e-08	1.662e-07	ssc:100037942	K06468	low affinity immunoglobulin epsilon Fc receptor	ko04640	Hematopoietic cell lineage
FCHO	6.79653e-06	1.21447e-05	1.03573e-05	9.73217e-07	4.70849e-07	8.75782e-07	1.21464e-06	8.76183e-07	6.56791e-07	ttt:THITE_2114441	K20042	F-BAR domain only protein	--	--
FDFT1	1.29265e-05	1.39539e-05	8.88111e-06	2.10208e-05	2.34735e-05	1.92635e-05	3.28863e-05	2.30142e-05	9.70612e-06	mdn:JT25_015470	K00801	farnesyl-diphosphate farnesyltransferase	ko00909|ko00100	Sesquiterpenoid and triterpenoid biosynthesis|Steroid biosynthesis
FDH	8.05558e-05	7.22396e-05	8.68932e-05	7.89918e-05	7.90833e-05	9.39782e-05	7.81338e-05	8.52825e-05	6.20595e-05	osa:4341069	K00122	formate dehydrogenase	ko00680|ko00630|ko01200	Methane metabolism|Glyoxylate and dicarboxylate metabolism|Carbon metabolism
FDPS	4.32483e-06	8.95192e-06	4.58217e-06	5.12494e-07	2.88985e-07	5.27486e-07	9.26171e-07	4.83987e-07	8.68649e-07	osa:4324245	K00787	farnesyl diphosphate synthase	ko00900	Terpenoid backbone biosynthesis
FDXR	4.02366e-06	8.96162e-06	5.4797e-06	1.11068e-06	2.19836e-07	5.09877e-07	7.22101e-07	6.2472e-07	9.48557e-07	ttt:THITE_2115057	K18914	adrenodoxin-NADP+ reductase	--	--
FEN1, RAD2	6.1521e-06	2.32083e-05	8.73598e-06	1.01858e-06	7.99775e-07	1.47518e-07	9.72635e-07	8.37814e-07	2.75951e-06	mtm:MYCTH_2308790	K04799	flap endonuclease-1	ko03450|ko03030|ko03410	Non-homologous end-joining|DNA replication|Base excision repair
FEN2, LIZ1	3.81081e-06	1.29463e-05	5.87648e-06	1.19156e-06	1.22377e-06	1.78501e-06	2.68439e-07	2.04836e-07	1.54547e-06	tmn:UCRPA7_7399	K03448	MFS transporter, ACS family, pantothenate transporter	--	--
FET3_5	8.30637e-06	2.51707e-05	1.42618e-05	1.75219e-06	1.53538e-06	1.59021e-06	1.81101e-06	3.79518e-07	8.58092e-07	ttt:THITE_2123164	K19791	iron transport multicopper oxidase	--	--
FET4	1.68896e-06	5.46184e-06	2.9456e-06	3.76639e-07	2.48494e-07	3.06905e-07	2.70579e-07	1.71969e-07	1.0323e-06	ttt:THITE_2153032	K19792	low-affinity ferrous iron transport protein	--	--
FHIT	1.76516e-06	4.53062e-06	4.18248e-06	1.68851e-07	6.68412e-07	7.80227e-07	0	1.21636e-07	0	cthr:CTHT_0032930	K01522	bis(5'-adenosyl)-triphosphatase	ko00230	Purine metabolism
FIP1L1, FIP1	1.76727e-06	3.35434e-06	1.42001e-06	2.82441e-07	1.39759e-07	3.77586e-07	8.45445e-08	3.62698e-07	4.61835e-07	ttt:THITE_2116183	K14405	pre-mRNA 3'-end-processing factor FIP1	ko03015	mRNA surveillance pathway
FIS1, TTC11, MDV2	1.09789e-06	3.72099e-06	3.05815e-06	5.37553e-07	1.38917e-07	5.23974e-07	1.6807e-07	1.13343e-07	9.97098e-07	ttt:THITE_2150588	K17969	mitochondrial fission 1 protein	ko04139	Regulation of mitophagy - yeast
FKBP2	2.46622e-06	1.90618e-05	5.34233e-06	9.07689e-07	7.86614e-07	1.13301e-06	5.29827e-07	7.69867e-07	2.32135e-06	pan:PODANSg2409	K09569	FK506-binding protein 2	--	--
FKBP4_5	1.61283e-07	4.56871e-06	9.26398e-07	1.077e-06	1.38917e-07	5.29517e-07	6.6187e-07	1.04964e-06	2.27495e-07	osa:4335556	K09571	FK506-binding protein 4/5	ko04915	Estrogen signaling pathway
FLAD1	2.84961e-06	7.14736e-06	4.7617e-06	4.31507e-07	9.70345e-07	4.36067e-07	0	2.79801e-07	9.16146e-07	ttt:THITE_2171095	K00953	FAD synthetase	ko00740	Riboflavin metabolism
FLNA	3.38536e-06	3.92284e-06	1.42295e-06	1.80169e-06	2.42523e-06	4.19163e-07	3.89412e-06	2.52491e-06	8.37676e-07	hsa:2316	K04437	filamin	ko04010|ko04510	MAPK signaling pathway|Focal adhesion
FLOT	2.14716e-05	2.17034e-05	1.67657e-05	1.02203e-05	8.81293e-06	1.42364e-05	9.30639e-06	1.04928e-05	1.01297e-05	cce:Ccel_1382	K07192	flotillin	ko04910	Insulin signaling pathway
FLS2	5.26734e-07	1.17866e-06	4.51448e-07	1.3469e-07	5.33184e-07	2.05786e-07	9.67619e-07	1.15309e-07	4.40478e-07	dosa:Os06t0587000-00	K13420	LRR receptor-like serine/threonine-protein kinase FLS2	ko04626	Plant-pathogen interaction
FLVCR, SLC49A1_2	1.84514e-06	8.3053e-06	1.89974e-06	0	1.02484e-06	5.86431e-07	1.78691e-06	1.24677e-06	1.40845e-06	sgp:SpiGrapes_1848	K08220	MFS transporter, FLVCR family, feline leukemia virus subgroup C receptor-related protein	--	--
FMN2	8.37931e-07	1.17189e-06	2.24427e-07	2.67832e-07	1.98795e-07	2.04603e-07	9.62058e-07	3.43938e-07	3.12819e-07	dosa:Os04t0245000-00	K02184	formin 2	ko04320	Dorso-ventral axis formation
FMO	1.70082e-05	1.41958e-05	2.15239e-05	1.24947e-05	1.44581e-05	1.29242e-05	4.1161e-06	3.14064e-06	2.63266e-06	mme:Marme_4093	K00485	dimethylaniline monooxygenase (N-oxide forming)	ko00982	Drug metabolism - cytochrome P450
FN1	4.1062e-07	0	0	3.49346e-08	5.20033e-08	5.35967e-08	2.27667e-05	1.23664e-05	4.90987e-08	mmu:14268	K05717	fibronectin 1	ko04810|ko04151|ko04512|ko04510	Regulation of actin cytoskeleton|PI3K-Akt signaling pathway|ECM-receptor interaction|Focal adhesion
FNBP1	3.38893e-06	7.40319e-06	3.73851e-06	7.96591e-07	7.02866e-07	1.02308e-06	8.33902e-07	4.64561e-07	1.0594e-06	mtm:MYCTH_2300461	K20121	formin-binding protein 1	--	--
FNTA	2.4309e-06	5.58004e-06	4.57374e-06	7.91174e-07	5.42393e-07	5.50257e-07	0	6.31362e-07	6.86276e-07	ttt:THITE_39903	K05955	protein farnesyltransferase/geranylgeranyltransferase type-1 subunit alpha	ko00900	Terpenoid backbone biosynthesis
FNTB	3.93906e-06	5.93184e-06	4.19236e-06	9.05821e-07	4.80421e-08	4.45012e-07	2.32497e-07	1.20433e-06	3.22337e-07	ttt:THITE_2109960	K05954	protein farnesyltransferase subunit beta	ko00900	Terpenoid backbone biosynthesis
FOS	1.28982e-05	0	0	0	0	0	5.61251e-06	1.64907e-06	2.03942e-06	cge:100689418	K04379	proto-oncogene protein c-fos	ko04620|ko04660|ko04728|ko04668|ko04380|ko04713|ko04024|ko04010|ko04725|ko04917|ko04915|ko04210|ko04662|ko04921	Toll-like receptor signaling pathway|T cell receptor signaling pathway|Dopaminergic synapse|TNF signaling pathway|Osteoclast differentiation|Circadian entrainment|cAMP signaling pathway|MAPK signaling pathway|Cholinergic synapse|Prolactin signaling pathway|Estrogen signaling pathway|Apoptosis|B cell receptor signaling pathway|Oxytocin signaling pathway
FOX2	5.96221e-06	1.34738e-05	9.66351e-06	7.49664e-07	5.53349e-07	1.06741e-06	5.60567e-07	5.30089e-07	8.56103e-07	mtm:MYCTH_2309890	K14729	multifunctional beta-oxidation protein	--	--
FPGS	5.44507e-06	1.84374e-05	1.24953e-05	2.15941e-06	2.02631e-06	2.21036e-06	2.33374e-06	8.0459e-07	2.27489e-06	ttt:THITE_157502	K01930	folylpolyglutamate synthase	ko00790	Folate biosynthesis
FPR3_4	2.10916e-06	8.84959e-06	7.59222e-06	1.57804e-06	5.71143e-07	9.13881e-07	1.39743e-06	2.34695e-07	6.93655e-07	cthr:CTHT_0056370	K14826	FK506-binding nuclear protein	--	--
FRG1	2.01896e-06	6.84311e-06	5.52939e-06	5.31321e-07	1.59036e-07	5.47452e-07	2.2188e-07	4.49288e-07	3.69295e-07	mtm:MYCTH_2295243	K13122	protein FRG1	--	--
FTCD	1.50766e-05	1.23682e-05	1.14379e-05	2.70731e-05	2.12985e-05	2.81199e-05	1.60361e-05	1.55663e-05	2.07189e-05	acf:AciM339_1462	K13990	glutamate formiminotransferase / formiminotetrahydrofolate cyclodeaminase	ko00670|ko00340	One carbon pool by folate|Histidine metabolism
FTH1	3.30723e-05	3.09652e-05	2.29856e-05	1.58212e-05	3.94452e-05	3.42737e-05	9.49273e-05	8.09255e-05	5.92639e-06	ptr:738986	K00522	ferritin heavy chain	ko04978	Mineral absorption
FTL	1.10436e-05	1.25539e-05	5.6154e-06	3.50983e-06	1.30967e-05	1.11669e-05	2.98246e-05	2.09032e-05	2.73091e-06	mmu:100862446	K13625	ferritin light chain	ko04978	Mineral absorption
FTR, FTH1, efeU	5.22384e-05	6.10151e-05	6.2275e-05	6.60149e-05	5.33603e-05	5.34978e-05	6.84564e-05	0.000105246	0.000126093	bbt:BBta_0304	K07243	high-affinity iron transporter	--	--
FTSJ1, TRM7	2.03352e-06	7.03215e-06	6.35839e-06	6.85912e-07	7.72553e-07	5.8312e-07	1.15799e-06	5.52817e-07	1.20397e-06	ttt:THITE_158106	K14864	tRNA (cytidine32/guanosine34-2'-O)-methyltransferase	--	--
FUBP	1.40192e-06	5.24726e-06	4.24143e-06	6.81422e-07	2.75306e-07	3.93181e-07	9.982e-08	4.35175e-07	7.28127e-07	mtm:MYCTH_2313192	K13210	far upstream element-binding protein	--	--
FUCA	0.000406003	0.000304724	0.000464991	0.000481424	0.00045976	0.00049361	0.000372083	0.000421972	0.000367143	cse:Cseg_1837	K01206	alpha-L-fucosidase	ko00511	Other glycan degradation
FUK	6.52709e-06	2.8636e-06	1.89849e-06	3.53234e-06	1.04555e-06	2.50838e-06	2.44726e-06	2.36119e-06	7.98216e-06	sus:Acid_0569	K05305	fucokinase	ko00520|ko00051	Amino sugar and nucleotide sugar metabolism|Fructose and mannose metabolism
FUSIP1	6.15494e-07	1.85894e-06	6.59401e-07	1.79359e-06	6.92818e-07	3.4547e-07	7.86208e-07	2.99663e-07	2.86476e-07	sita:101771717	K12900	FUS-interacting serine-arginine-rich protein 1	ko03040	Spliceosome
FUT	5.28261e-07	2.53303e-06	1.13189e-06	1.68851e-07	3.34206e-07	3.43971e-07	3.36953e-07	4.81845e-08	1.5777e-07	osa:4330826	K13681	xyloglucan fucosyltransferase	--	--
FXN	1.41553e-06	2.26251e-06	1.51652e-06	3.39341e-07	2.23886e-07	8.64102e-08	0	2.9051e-07	3.17071e-07	ttt:THITE_109555	K19054	frataxin	ko00860	Porphyrin and chlorophyll metabolism
G6PD, zwf	0.000326772	0.000257327	0.000308578	0.000309928	0.000307746	0.000342579	0.000353428	0.000302117	0.000272685	slt:Slit_0395	K00036	glucose-6-phosphate 1-dehydrogenase	ko01200|ko00480|ko00030	Carbon metabolism|Glutathione metabolism|Pentose phosphate pathway
GAA1	4.39707e-06	1.82731e-05	1.28391e-05	1.02864e-06	8.12819e-07	4.99146e-07	1.94299e-06	6.69332e-07	1.18308e-06	ttt:THITE_2155002	K05289	glycosylphosphatidylinositol transamidase	ko00563	Glycosylphosphatidylinositol(GPI)-anchor biosynthesis
GAAA	2.07288e-06	8.48315e-06	6.58278e-06	6.62567e-07	3.27854e-07	9.12578e-07	8.38299e-07	3.91145e-07	1.28249e-06	ttt:THITE_2152890	K18106	D-galacturonate reductase	ko00040	Pentose and glucuronate interconversions
GAAB, LGD1	1.44561e-06	4.95124e-06	2.65498e-06	4.95072e-07	1.30653e-07	2.77345e-07	1.18554e-07	5.36855e-07	3.70066e-07	ttt:THITE_2153466	K18102	L-galactonate dehydratase	ko00040	Pentose and glucuronate interconversions
GAAC, LGA1	2.28509e-06	5.34492e-06	2.3884e-06	3.20662e-07	2.11562e-07	4.62704e-07	8.53201e-08	3.05021e-08	8.32271e-07	ttt:THITE_2107318	K18103	L-threo-3-deoxy-hexylosonate aldolase	ko00040	Pentose and glucuronate interconversions
GABARAP, ATG8, LC3	1.18859e-06	2.84966e-06	2.54676e-06	2.02621e-06	7.51964e-07	7.73935e-07	7.58144e-07	9.75736e-07	5.91636e-07	osa:4349525	K08341	GABA(A) receptor-associated protein	ko04727|ko04068|ko04140|ko04212|ko04139	GABAergic synapse|FoxO signaling pathway|Regulation of autophagy|Longevity regulating pathway - worm|Regulation of mitophagy - yeast
GADD45	1.11835e-05	0	0	0	8.93807e-07	5.51953e-07	7.56968e-07	7.73193e-07	1.21985e-06	oaa:100081893	K04402	growth arrest and DNA-damage-inducible protein	ko04068|ko04115|ko04210|ko04010|ko04110	FoxO signaling pathway|p53 signaling pathway|Apoptosis|MAPK signaling pathway|Cell cycle
GALAK	0	0	0	0	1.25327e-07	0	6.06515e-07	6.50491e-07	3.54982e-07	auh:AWM75_03195	K18677	galacturonokinase	ko00520	Amino sugar and nucleotide sugar metabolism
GALC	1.31946e-06	6.50934e-07	3.04071e-06	1.52239e-06	9.92633e-07	2.85323e-06	9.78911e-07	2.4997e-06	6.9917e-06	bsa:Bacsa_1415	K01202	galactosylceramidase	ko04142|ko00600	Lysosome|Sphingolipid metabolism
GANAB	4.08829e-06	1.05467e-05	5.69037e-06	8.45083e-07	7.0391e-07	9.51957e-07	6.92897e-07	7.87161e-07	2.93603e-06	osa:4332068	K05546	alpha 1,3-glucosidase	ko00510|ko04141	N-Glycan biosynthesis|Protein processing in endoplasmic reticulum
GAOA	1.19495e-05	9.57783e-06	6.06028e-06	2.16246e-05	1.74367e-05	2.59813e-05	1.82413e-05	1.93357e-05	5.9127e-06	ase:ACPL_2998	K04618	galactose oxidase	ko00052	Galactose metabolism
GAPA	1.1641e-06	3.93597e-06	3.12402e-07	2.76681e-07	9.07883e-08	4.22727e-07	5.50964e-07	7.11859e-07	1.6396e-06	osa:4336044	K05298	glyceraldehyde-3-phosphate dehydrogenase (NADP+) (phosphorylating)	ko00710|ko01200	Carbon fixation in photosynthetic organisms|Carbon metabolism
GAPDH, gapA	0.000416981	0.000413639	0.000364806	0.000401121	0.00039713	0.000381236	0.000408559	0.000399619	0.000414333	shd:SUTH_00764	K00134	glyceraldehyde 3-phosphate dehydrogenase	ko00710|ko04066|ko01200|ko01230|ko00010	Carbon fixation in photosynthetic organisms|HIF-1 signaling pathway|Carbon metabolism|Biosynthesis of amino acids|Glycolysis / Gluconeogenesis
GAR1, NOLA1	7.65756e-07	1.95831e-06	2.29707e-06	3.9162e-07	9.68917e-07	2.99168e-07	4.68902e-07	1.67633e-07	9.14798e-08	ttt:THITE_2116786	K11128	H/ACA ribonucleoprotein complex subunit 1	ko03008	Ribosome biogenesis in eukaryotes
GARS, glyS1	0.000104226	7.98419e-05	9.68353e-05	0.00010157	8.21263e-05	0.000101252	6.53875e-05	6.52379e-05	7.63382e-05	mai:MICA_1731	K01880	glycyl-tRNA synthetase	ko00970	Aminoacyl-tRNA biosynthesis
GAT	3.46122e-06	1.48986e-05	5.53447e-06	1.26629e-06	1.57208e-06	1.62235e-06	4.58836e-07	4.91314e-07	1.63466e-06	ttt:THITE_2109967	K13507	glycerol-3-phosphate O-acyltransferase / dihydroxyacetone phosphate acyltransferase	ko00564|ko00561	Glycerophospholipid metabolism|Glycerolipid metabolism
GATA2	0	3.09892e-07	0	0	2.42868e-05	1.00364e-05	1.38014e-05	1.3688e-05	0	pon:100433496	K17894	GATA-binding protein 2	--	--
GATAF	8.32759e-06	2.03297e-05	1.10972e-05	1.46498e-06	8.54382e-07	7.75628e-07	2.18291e-06	4.1957e-07	2.14025e-06	mtm:MYCTH_113457	K09184	GATA-binding protein, other eukaryote	--	--
GATM	5.65312e-06	5.60354e-06	3.01824e-06	3.45746e-06	1.58054e-06	4.18948e-07	1.09645e-05	5.16676e-06	1.02571e-05	msc:BN69_0965	K00613	glycine amidinotransferase	ko00260|ko00330	Glycine, serine and threonine metabolism|Arginine and proline metabolism
GAUT	4.47704e-07	3.19812e-06	2.06246e-06	4.9095e-07	5.55589e-07	1.36228e-07	1.77141e-06	5.50352e-07	5.34842e-07	osa:4347671	K13648	alpha-1,4-galacturonosyltransferase	ko00520|ko00500	Amino sugar and nucleotide sugar metabolism|Starch and sucrose metabolism
GBA, srfJ	0.000102309	7.09919e-05	0.000114825	0.00013316	0.000113053	0.000112294	0.000106316	0.000109102	0.000120306	cbe:Cbei_4675	K01201	glucosylceramidase	ko04142|ko00511|ko00600	Lysosome|Other glycan degradation|Sphingolipid metabolism
GBA2	4.96516e-06	2.77469e-06	5.49192e-07	3.93156e-06	2.85434e-06	2.14598e-06	5.69783e-06	3.5781e-06	8.19789e-06	lgi:LOTGIDRAFT_237752	K17108	non-lysosomal glucosylceramidase	ko00511|ko00600	Other glycan degradation|Sphingolipid metabolism
GBF1	9.66161e-06	2.859e-05	2.12004e-05	3.44171e-06	1.6872e-06	1.83081e-06	3.03366e-06	1.68152e-06	5.15359e-06	ttt:THITE_2115109	K18443	golgi-specific brefeldin A-resistance guanine nucleotide exchange factor 1	ko04144	Endocytosis
GCDH, gcdH	0.000316961	0.000312263	0.000325794	0.00025666	0.000261449	0.000258506	0.00027598	0.000252129	0.000234668	samy:DB32_008554	K00252	glutaryl-CoA dehydrogenase	ko00310|ko00362|ko00071|ko00380	Lysine degradation|Benzoate degradation|Fatty acid degradation|Tryptophan metabolism
GCH1, folE	0.000162797	0.000117653	0.000137516	0.000163531	0.000162396	0.000178668	0.000174407	0.000164682	0.000141524	nso:NIASO_19235	K01495	GTP cyclohydrolase IA	ko00790	Folate biosynthesis
GCH4, folE	0.000102144	9.89843e-05	0.000101421	0.000174891	0.000165953	0.000165933	0.000145001	0.000178854	0.000160869	rbn:RBXJA2T_00595	K09007	GTP cyclohydrolase IB	ko00790	Folate biosynthesis
GCLC	3.63639e-06	1.49431e-05	1.13545e-05	1.50186e-06	1.21928e-06	1.14958e-06	8.0875e-07	8.21145e-07	1.58231e-06	ttt:THITE_2125101	K11204	glutamate--cysteine ligase catalytic subunit	ko00480|ko04212|ko00270	Glutathione metabolism|Longevity regulating pathway - worm|Cysteine and methionine metabolism
GCLM	1.35655e-06	6.59899e-06	2.78028e-06	1.88523e-07	3.35828e-07	3.16837e-07	0	1.29116e-07	5.63682e-07	pan:PODANSg7821	K11205	glutamate--cysteine ligase regulatory subunit	ko00480|ko00270	Glutathione metabolism|Cysteine and methionine metabolism
GCNT1	4.81718e-07	3.84976e-07	0	9.23844e-07	9.65075e-07	8.62579e-07	7.9889e-07	2.63635e-07	1.34278e-06	sko:100372744	K00727	beta-1,3-galactosyl-O-glycosyl-glycoprotein beta-1,6-N-acetylglucosaminyltransferase	ko00512	Mucin type O-Glycan biosynthesis
GCS1	7.63385e-06	2.11501e-05	1.1623e-05	2.36393e-06	1.50902e-06	7.09883e-07	1.03857e-06	1.50565e-06	1.39261e-06	ttt:THITE_2108507	K01228	mannosyl-oligosaccharide glucosidase	ko00510|ko04141	N-Glycan biosynthesis|Protein processing in endoplasmic reticulum
GCY1	4.37549e-06	1.04938e-05	6.10126e-06	5.84326e-07	7.35616e-07	1.06651e-06	1.16231e-06	4.52747e-07	9.76157e-07	cthr:CTHT_0011490	K18097	glycerol 2-dehydrogenase (NADP+)	ko00561	Glycerolipid metabolism
GDE1	4.72549e-06	1.72533e-05	1.20877e-05	2.20311e-06	1.33523e-06	1.52206e-06	7.18633e-07	7.27267e-07	2.05843e-06	ttt:THITE_2123923	K18696	glycerophosphodiester phosphodiesterase	ko00564	Glycerophospholipid metabolism
GDH2	0.00020514	0.000208645	0.000148158	0.000136096	0.000110572	0.000168253	0.000194034	9.13406e-05	8.97182e-05	bja:blr7995	K15371	glutamate dehydrogenase	ko00910|ko00250|ko00220|ko00430	Nitrogen metabolism|Alanine, aspartate and glutamate metabolism|Arginine biosynthesis|Taurine and hypotaurine metabolism
GDI1_2	5.54404e-06	1.02659e-05	6.90942e-06	1.10512e-06	6.04117e-07	7.30103e-07	1.26243e-07	5.76885e-07	1.49665e-06	tmn:UCRPA7_7951	K17255	Rab GDP dissociation inhibitor	--	--
GEP3, MTG3	4.57857e-06	1.54299e-05	1.30151e-05	1.76631e-06	1.1411e-06	9.95403e-07	5.50745e-07	4.63246e-07	1.56948e-06	mtm:MYCTH_2312532	K19829	genetic interactor of prohibitins 3, mitochondrial	--	--
GEP4	8.4108e-07	6.15065e-06	3.15807e-06	2.28385e-07	1.6014e-07	7.92541e-07	2.73454e-07	2.77061e-07	4.53587e-07	mtm:MYCTH_2116929	K01094	phosphatidylglycerophosphatase GEP4	ko00564	Glycerophospholipid metabolism
GGACT	0	0	1.11572e-06	4.99316e-07	3.29432e-07	3.81439e-07	5.9785e-07	1.42488e-07	1.55516e-07	dosa:Os09t0573150-00	K19761	gamma-glutamylaminecyclotransferase	--	--
GGPS	7.31878e-05	5.59107e-05	6.86429e-05	7.98107e-05	7.42656e-05	8.25415e-05	5.89917e-05	7.16414e-05	4.93273e-05	gpi:GPICK_07270	K13789	geranylgeranyl diphosphate synthase, type II	ko00900	Terpenoid backbone biosynthesis
GGPS1	2.08769e-06	5.68167e-06	4.23145e-06	5.04984e-07	4.28363e-07	3.85769e-07	4.31884e-08	1.85279e-07	4.3814e-07	ttt:THITE_2106347	K00804	geranylgeranyl diphosphate synthase, type III	ko00900	Terpenoid backbone biosynthesis
GGR	2.71611e-07	7.19255e-07	1.12819e-06	1.31114e-06	1.50945e-06	6.6175e-07	8.47888e-07	1.59796e-06	5.26174e-06	ial:IALB_0329	K17830	digeranylgeranylglycerophospholipid reductase	ko00564	Glycerophospholipid metabolism
GGT1_5	0	0	0	3.9162e-07	0	5.23544e-07	0	0	9.14798e-08	osa:4324525	K18592	gamma-glutamyltranspeptidase / glutathione hydrolase / leukotriene-C4 hydrolase	ko00460|ko00480|ko00590|ko00430	Cyanoamino acid metabolism|Glutathione metabolism|Arachidonic acid metabolism|Taurine and hypotaurine metabolism
GH3	2.95806e-06	6.35822e-06	4.01423e-06	1.45342e-06	6.81661e-07	8.67228e-07	1.93981e-06	8.36979e-07	8.62989e-07	osa:4337780	K14487	auxin responsive GH3 gene family	ko04075	Plant hormone signal transduction
GI	3.70051e-07	3.10521e-06	1.98225e-07	3.54844e-07	7.6087e-07	3.16252e-07	2.12434e-07	4.55674e-07	1.10519e-07	osa:4325329	K12124	GIGANTEA	ko04712	Circadian rhythm - plant
GIGYF	4.36193e-06	1.41137e-05	1.03244e-05	1.37858e-06	6.4456e-07	1.06201e-06	9.505e-07	7.14618e-07	1.17027e-06	mtm:MYCTH_2305668	K18730	PERQ amino acid-rich with GYF domain-containing protein	--	--
GINS1, PSF1	1.36688e-06	4.22382e-06	1.75726e-06	8.15549e-07	2.88253e-07	3.5601e-07	4.18495e-07	9.97419e-08	2.17722e-07	mtm:MYCTH_2294663	K10732	GINS complex subunit 1	--	--
GINS2, PSF2	1.02388e-07	1.96381e-06	2.30353e-06	1.9636e-07	0	0	1.5674e-07	0	6.11579e-08	cthr:CTHT_0035510	K10733	GINS complex subunit 2	--	--
GINS3	3.56323e-06	2.6469e-06	2.92277e-06	9.3214e-07	4.09308e-07	3.15951e-07	2.18057e-07	1.55912e-07	3.40333e-07	ttt:THITE_2117872	K10734	GINS complex subunit 3	--	--
GINS4, SLD5	1.16083e-06	3.33972e-06	1.98982e-06	5.93666e-07	0	0	1.77705e-07	3.81179e-07	6.24044e-07	mtm:MYCTH_2295015	K10735	GINS complex subunit 4	--	--
GLCAK	9.34549e-06	1.72413e-06	4.82527e-06	3.79848e-06	3.82335e-06	3.57463e-06	3.38026e-06	5.0503e-06	6.42843e-06	rti:DC20_21850	K16190	glucuronokinase	ko00040|ko00520|ko00053	Pentose and glucuronate interconversions|Amino sugar and nucleotide sugar metabolism|Ascorbate and aldarate metabolism
GLDC, gcvP	0.000424853	0.000440001	0.000486454	0.000723945	0.000833023	0.000678474	0.000617881	0.000635597	0.000560767	lch:Lcho_1559	K00281	glycine dehydrogenase	ko00260|ko01200|ko00630	Glycine, serine and threonine metabolism|Carbon metabolism|Glyoxylate and dicarboxylate metabolism
GLDH	2.41391e-07	2.50787e-06	6.46528e-07	7.7157e-07	0	5.8942e-08	3.69532e-07	3.30271e-07	6.4884e-07	osa:4351464	K00225	L-galactono-1,4-lactone dehydrogenase	ko00053	Ascorbate and aldarate metabolism
GLE1	3.94721e-06	8.81518e-06	7.6104e-06	9.93544e-07	6.43915e-07	1.4407e-06	5.65843e-07	2.55915e-07	1.00432e-06	mtm:MYCTH_2301474	K18723	nucleoporin GLE1	--	--
GLO1, gloA	0.000171047	0.000144021	0.000141435	0.000187873	0.000195582	0.000221353	0.000210669	0.000250588	0.00026922	scl:sce3279	K01759	lactoylglutathione lyase	ko00620	Pyruvate metabolism
GLPF	1.80983e-05	8.58389e-06	1.90867e-05	1.21589e-05	1.24608e-05	1.29533e-05	1.3799e-05	7.94235e-06	1.32765e-05	fco:FCOL_00405	K02440	glycerol uptake facilitator protein	--	--
GLT1	1.02563e-05	3.20315e-05	1.95572e-05	3.39663e-06	2.54672e-06	4.16631e-06	4.27484e-06	2.29844e-06	4.02733e-06	mis:MICPUN_105473	K00264	glutamate synthase (NADPH/NADH)	ko00910|ko00250|ko01230	Nitrogen metabolism|Alanine, aspartate and glutamate metabolism|Biosynthesis of amino acids
GLUD1_2, gdhA	0.000251736	0.000208503	0.000191124	0.000192937	0.000187494	0.000198726	0.000243659	0.000197111	0.000182277	aol:S58_51180	K00261	glutamate dehydrogenase (NAD(P)+)	ko00910|ko00471|ko04964|ko01200|ko00250|ko00220	Nitrogen metabolism|D-Glutamine and D-glutamate metabolism|Proximal tubule bicarbonate reclamation|Carbon metabolism|Alanine, aspartate and glutamate metabolism|Arginine biosynthesis
GLYK	1.25754e-05	1.00509e-05	9.91469e-06	8.84282e-06	7.23704e-06	1.06781e-05	9.86166e-06	4.23498e-06	2.3088e-06	pzu:PHZ_c1633	K15918	D-glycerate 3-kinase	ko00260|ko01200|ko00630|ko00561	Glycine, serine and threonine metabolism|Carbon metabolism|Glyoxylate and dicarboxylate metabolism|Glycerolipid metabolism
GLYR	1.6176e-06	1.72366e-07	1.15533e-06	1.05594e-06	1.09648e-06	1.75931e-06	1.88118e-06	5.61206e-07	7.41345e-07	rti:DC20_02005	K18121	glyoxylate/succinic semialdehyde reductase	ko00650|ko00630|ko01200	Butanoate metabolism|Glyoxylate and dicarboxylate metabolism|Carbon metabolism
GME	3.00412e-07	4.80162e-07	1.07281e-06	2.56059e-07	2.53409e-07	2.93415e-07	5.36532e-07	2.19213e-07	1.79441e-07	osa:4348636	K10046	GDP-D-mannose 3', 5'-epimerase	ko00520|ko00053	Amino sugar and nucleotide sugar metabolism|Ascorbate and aldarate metabolism
GMPP	3.67389e-05	3.49475e-05	2.66664e-05	1.59806e-05	1.58049e-05	2.30639e-05	2.24772e-05	1.446e-05	1.99789e-05	afw:Anae109_3818	K00966	mannose-1-phosphate guanylyltransferase	ko00520|ko00051	Amino sugar and nucleotide sugar metabolism|Fructose and mannose metabolism
GN1_2_3	2.33755e-06	3.87694e-06	1.69855e-06	5.19998e-07	4.96047e-07	4.64298e-07	6.00148e-07	4.707e-07	1.00994e-06	osa:4343350	K19891	glucan endo-1,3-beta-glucosidase 1/2/3	ko00500	Starch and sucrose metabolism
GN4	1.80446e-07	2.1774e-06	1.82869e-06	1.06e-06	1.32878e-06	6.16849e-07	6.40814e-07	2.69573e-07	4.90365e-07	osa:4343706	K19892	glucan endo-1,3-beta-glucosidase 4	ko00500	Starch and sucrose metabolism
GN5_6	0	0	0	0	0	0	0	0	0	osa:4328252	K19893	glucan endo-1,3-beta-glucosidase 5/6	ko00500	Starch and sucrose metabolism
GNA	3.18332e-06	5.34453e-06	3.16071e-06	7.2208e-07	7.48068e-07	8.74264e-07	6.51862e-08	4.43025e-07	5.85268e-07	ttt:THITE_2108755	K04640	guanine nucleotide-binding protein subunit alpha, other	--	--
GNAI	9.18687e-06	1.05447e-05	1.14488e-05	4.73953e-07	6.99591e-07	1.58402e-06	5.43069e-07	7.43137e-07	1.02482e-06	ttt:THITE_2171450	K04630	guanine nucleotide-binding protein G(i) subunit alpha	ko04924|ko04540|ko04670|ko04360|ko04727|ko04015|ko04730|ko04611|ko04071|ko04914|ko04923|ko04916|ko04728|ko04261|ko04713|ko04724|ko04024|ko04725|ko04723|ko04530|ko04022|ko04971|ko04062|ko04915|ko04726|ko04921	Renin secretion|Gap junction|Leukocyte transendothelial migration|Axon guidance|GABAergic synapse|Rap1 signaling pathway|Long-term depression|Platelet activation|Sphingolipid signaling pathway|Progesterone-mediated oocyte maturation|Regulation of lipolysis in adipocytes|Melanogenesis|Dopaminergic synapse|Adrenergic signaling in cardiomyocytes|Circadian entrainment|Glutamatergic synapse|cAMP signa…
GNAS	9.93961e-06	1.23499e-05	3.72702e-06	4.05685e-06	5.00646e-06	2.27179e-06	5.66504e-06	4.9167e-06	2.9268e-06	myb:102252262	K04632	guanine nucleotide-binding protein G(s) subunit alpha	ko04924|ko04540|ko04922|ko04015|ko04730|ko04913|ko04611|ko04962|ko04923|ko04916|ko04728|ko04970|ko04261|ko04925|ko04911|ko04918|ko04713|ko04724|ko04976|ko04024|ko04270|ko04020|ko04912|ko04972|ko04971|ko04726|ko04750|ko04961|ko04915|ko04072|ko04921	Renin secretion|Gap junction|Glucagon signaling pathway|Rap1 signaling pathway|Long-term depression|Ovarian steroidogenesis|Platelet activation|Vasopressin-regulated water reabsorption|Regulation of lipolysis in adipocytes|Melanogenesis|Dopaminergic synapse|Salivary secretion|Adrenergic signaling in cardiomyocytes|Aldosterone synthesis and secretion|Insulin secretion|Thyroid hormone synthesis|Cir…
GNAT3	1.02388e-06	4.25492e-06	2.10995e-06	1.60168e-06	3.2388e-07	8.50024e-07	1.41066e-06	7.63062e-07	5.50421e-07	osa:4338448	K19729	guanine nucleotide-binding protein G(t) subunit alpha 3	ko04742|ko04973	Taste transduction|Carbohydrate digestion and absorption
GNB1	6.72371e-06	1.24597e-05	7.67816e-06	1.9193e-06	2.66689e-06	1.51451e-06	2.87596e-06	1.95045e-06	2.18888e-06	egu:105055063	K04536	guanine nucleotide-binding protein G(I)/G(S)/G(T) subunit beta-1	ko04011|ko04725|ko04062|ko04726|ko04740|ko04723|ko04727|ko04744|ko04728|ko04014|ko04151|ko04713|ko04724	MAPK signaling pathway - yeast|Cholinergic synapse|Chemokine signaling pathway|Serotonergic synapse|Olfactory transduction|Retrograde endocannabinoid signaling|GABAergic synapse|Phototransduction|Dopaminergic synapse|Ras signaling pathway|PI3K-Akt signaling pathway|Circadian entrainment|Glutamatergic synapse
GNG	1.20496e-06	5.05559e-06	2.09774e-06	4.81434e-07	9.52902e-08	2.20667e-07	0	0	3.59871e-07	pan:PODANSg5382	K07973	guanine nucleotide-binding protein subunit gamma, other	ko04011	MAPK signaling pathway - yeast
GOLGA4	1.12821e-06	2.35813e-06	1.39465e-06	1.10959e-06	6.03958e-07	4.23821e-07	6.64278e-07	3.32473e-07	1.03677e-06	zma:103628124	K20283	golgin subfamily A member 4	--	--
GOSR1, GOS1	2.03369e-06	4.2507e-06	2.76536e-06	4.00024e-07	1.97942e-07	4.20183e-07	2.39482e-07	1.71231e-07	5.13936e-07	ttt:THITE_2112971	K08495	golgi SNAP receptor complex member 1	ko04130	SNARE interactions in vesicular transport
GOSR2, BOS1	1.35751e-06	8.035e-06	2.22956e-06	1.91626e-07	0	2.15382e-07	3.63909e-07	2.31958e-07	3.68374e-07	mtm:MYCTH_2305591	K08496	golgi SNAP receptor complex member 2	ko04130	SNARE interactions in vesicular transport
GOT1	2.53108e-06	6.61907e-06	4.30162e-06	1.02319e-06	1.04641e-06	7.98398e-07	8.83196e-07	3.6824e-07	1.35795e-06	mtm:MYCTH_2314321	K14454	aspartate aminotransferase, cytoplasmic	ko00710|ko00400|ko00950|ko00350|ko01200|ko00330|ko01210|ko01230|ko00250|ko00220|ko00960|ko00270|ko00360	Carbon fixation in photosynthetic organisms|Phenylalanine, tyrosine and tryptophan biosynthesis|Isoquinoline alkaloid biosynthesis|Tyrosine metabolism|Carbon metabolism|Arginine and proline metabolism|2-Oxocarboxylic acid metabolism|Biosynthesis of amino acids|Alanine, aspartate and glutamate metabolism|Arginine biosynthesis|Tropane, piperidine and pyridine alkaloid biosynthesis|Cysteine and meth…
GOT2	2.33524e-06	6.49133e-06	2.1755e-06	4.21892e-07	2.89056e-07	5.70211e-07	4.27432e-07	2.50049e-07	6.06468e-07	ttt:THITE_2097947	K14455	aspartate aminotransferase, mitochondrial	ko00710|ko00400|ko00950|ko00350|ko04975|ko01200|ko00330|ko01210|ko01230|ko00250|ko00220|ko00960|ko00270|ko00360	Carbon fixation in photosynthetic organisms|Phenylalanine, tyrosine and tryptophan biosynthesis|Isoquinoline alkaloid biosynthesis|Tyrosine metabolism|Fat digestion and absorption|Carbon metabolism|Arginine and proline metabolism|2-Oxocarboxylic acid metabolism|Biosynthesis of amino acids|Alanine, aspartate and glutamate metabolism|Arginine biosynthesis|Tropane, piperidine and pyridine alkaloid b…
GPAT	1.19598e-06	4.22817e-06	1.47463e-06	1.42731e-06	1.26076e-06	4.86257e-07	1.50804e-06	4.18675e-07	5.57574e-07	obr:102719149	K13508	glycerol-3-phosphate acyltransferase	ko00564|ko00561	Glycerophospholipid metabolism|Glycerolipid metabolism
GPATCH1	1.74826e-06	5.58864e-06	2.87361e-06	1.07168e-07	3.78782e-07	6.1986e-07	3.8495e-07	2.49027e-07	4.0054e-07	ttt:THITE_2110136	K13123	G patch domain-containing protein 1	--	--
GPD1	3.94317e-06	7.884e-06	8.03996e-06	1.00274e-06	6.57143e-07	7.56853e-07	3.79525e-07	7.22763e-07	1.58053e-06	cthr:CTHT_0056030	K00006	glycerol-3-phosphate dehydrogenase (NAD+)	ko00564|ko04011	Glycerophospholipid metabolism|MAPK signaling pathway - yeast
GPHN	2.94408e-06	7.87112e-06	7.0749e-06	8.77331e-07	6.29697e-07	8.0846e-07	7.27177e-07	1.60504e-07	7.46707e-07	ttt:THITE_2114943	K15376	gephyrin	ko04727	GABAergic synapse
GPI, pgi	0.000297872	0.000233269	0.000252606	0.000381851	0.000375086	0.000376621	0.000379517	0.000368204	0.000314394	pbh:AAW51_0975	K01810	glucose-6-phosphate isomerase	ko01200|ko00520|ko00030|ko00500|ko00010	Carbon metabolism|Amino sugar and nucleotide sugar metabolism|Pentose phosphate pathway|Starch and sucrose metabolism|Glycolysis / Gluconeogenesis
GPI7	9.68486e-06	2.40113e-05	1.22259e-05	3.47022e-06	4.02796e-06	3.08664e-06	1.24081e-06	9.88659e-07	2.65388e-06	ttt:THITE_2120034	K05310	ethanolaminephosphotransferase	ko00563	Glycosylphosphatidylinositol(GPI)-anchor biosynthesis
GPS	7.10065e-07	7.56619e-07	1.01429e-06	0	2.99483e-07	1.15588e-07	1.81167e-07	1.29535e-07	0	osa:4341844	K14066	geranyl diphosphate synthase	ko00900	Terpenoid backbone biosynthesis
GPS1, COPS1, CSN1	3.47661e-06	5.19658e-06	6.09761e-06	6.45881e-07	5.35941e-07	9.02043e-07	4.32277e-07	6.06817e-07	1.02594e-06	mtm:MYCTH_2304313	K12175	COP9 signalosome complex subunit 1	--	--
GPT, ALT	8.64422e-05	0.000101832	6.01135e-05	1.09725e-05	1.96049e-05	1.67519e-05	3.43875e-05	9.22705e-06	4.22411e-05	afw:Anae109_2006	K00814	alanine transaminase	ko00710|ko01200|ko01210|ko01230|ko00250|ko00220	Carbon fixation in photosynthetic organisms|Carbon metabolism|2-Oxocarboxylic acid metabolism|Biosynthesis of amino acids|Alanine, aspartate and glutamate metabolism|Arginine biosynthesis
GPX4	0	0	0	0	6.58863e-07	2.54293e-07	3.98567e-07	0	0	rno:29328	K05361	phospholipid-hydroperoxide glutathione peroxidase	ko00480	Glutathione metabolism
GRC3, NOL9	3.65363e-06	7.61623e-06	6.65075e-06	2.14038e-07	7.37563e-07	8.20913e-07	3.73439e-06	3.74032e-07	9.04082e-07	ttt:THITE_2150920	K06947	polynucleotide 5'-hydroxyl-kinase GRC3/NOL9	--	--
GRIP	7.41715e-07	6.77438e-07	6.81109e-07	6.77366e-08	2.01107e-07	4.65711e-07	1.62207e-07	4.63916e-07	5.69621e-07	osa:4342180	K05387	glutamate receptor, ionotropic, plant	--	--
GRPE	0.000143809	0.000138466	0.000137049	0.000171222	0.000180136	0.000164389	0.000190005	0.000189957	0.000217766	dar:Daro_0924	K03687	molecular chaperone GrpE	--	--
GRR1	4.33868e-06	1.49252e-05	9.02357e-06	8.0685e-07	8.9447e-07	1.28412e-06	1.50961e-06	6.12903e-07	1.2286e-06	mtm:MYCTH_2314726	K03360	F-box and leucine-rich repeat protein GRR1	ko04120|ko04111	Ubiquitin mediated proteolysis|Cell cycle - yeast
GRTP1, TBC1D6, MSB3_4	3.07706e-06	1.25869e-05	6.11068e-06	1.90189e-06	8.28927e-07	7.76378e-07	5.75147e-07	4.91895e-07	8.53846e-07	mtm:MYCTH_2310733	K19953	TBC1 domain family member 6	--	--
GSG2	7.28029e-06	1.13954e-05	7.01404e-06	1.66091e-06	8.61914e-07	1.04646e-06	5.03432e-07	9.40962e-08	1.63908e-06	mtm:MYCTH_2118274	K16315	serine/threonine-protein kinase haspin	--	--
GSK3B	3.39957e-06	9.95754e-06	6.12247e-06	6.18627e-07	4.06181e-07	5.56436e-07	6.2285e-07	4.94879e-07	1.58804e-06	cthr:CTHT_0061960	K03083	glycogen synthase kinase 3 beta	ko04722|ko04360|ko04110|ko04390|ko04340|ko04660|ko04550|ko04916|ko04728|ko04341|ko04151|ko04510|ko04310|ko04711|ko04910|ko04919|ko04917|ko04062|ko04662|ko04012|ko04150	Neurotrophin signaling pathway|Axon guidance|Cell cycle|Hippo signaling pathway|Hedgehog signaling pathway|T cell receptor signaling pathway|Signaling pathways regulating pluripotency of stem cells|Melanogenesis|Dopaminergic synapse|Hedgehog signaling pathway - fly|PI3K-Akt signaling pathway|Focal adhesion|Wnt signaling pathway|Circadian rhythm - fly|Insulin signaling pathway|Thyroid hormone sign…
GSR, gor	6.82796e-05	4.10098e-05	7.70543e-05	5.0523e-05	5.5753e-05	4.94656e-05	9.61458e-05	6.00926e-05	5.68377e-05	cbaa:SRAA_1880	K00383	glutathione reductase (NADPH)	ko00480|ko04918	Glutathione metabolism|Thyroid hormone synthesis
GST, gst	0.000542279	0.000445544	0.000584914	0.000486478	0.000519679	0.00056343	0.000608723	0.000569638	0.000567268	bbt:BBta_6278	K00799	glutathione S-transferase	ko00982|ko00480|ko00980	Drug metabolism - cytochrome P450|Glutathione metabolism|Metabolism of xenobiotics by cytochrome P450
GTF3C1	7.00962e-07	8.96302e-07	4.5058e-07	4.48104e-07	8.86932e-08	5.47707e-07	3.21919e-07	1.53449e-07	6.69914e-07	osa:4330065	K15199	general transcription factor 3C polypeptide 1	--	--
GTF3C5, TFC1	5.21076e-06	1.3265e-05	1.05952e-05	8.28991e-07	7.78207e-07	1.13784e-06	2.84653e-07	1.03099e-06	9.64803e-07	mtm:MYCTH_2302212	K15202	general transcription factor 3C polypeptide 5 (transcription factor C subunit 1)	--	--
GTP3C3, TFC4	4.66197e-06	1.99009e-05	1.26585e-05	1.05351e-06	3.24314e-07	8.9235e-07	1.33567e-06	9.80899e-07	2.65513e-06	mtm:MYCTH_51006	K15201	general transcription factor 3C polypeptide 3 (transcription factor C subunit 4)	--	--
GULO	4.05233e-06	4.72629e-06	2.30813e-06	1.29218e-06	5.22605e-07	9.74657e-07	1.24081e-06	1.0641e-06	2.08059e-06	isc:IscW_ISCW015963	K00103	L-gulonolactone oxidase	ko00053	Ascorbate and aldarate metabolism
GYG1, GYG2	6.28575e-06	1.23382e-05	6.30365e-06	1.73268e-06	7.24569e-07	1.70659e-06	1.36345e-06	1.02747e-06	2.76367e-06	tgo:TGME49_110400	K00750	glycogenin	--	--
GYS	1.94508e-05	1.1849e-05	2.14639e-05	1.04718e-05	9.4902e-06	8.34489e-06	9.96045e-06	9.75453e-06	8.22592e-06	srd:SD10_25640	K00693	glycogen synthase	ko04922|ko04152|ko04910|ko04151|ko00500	Glucagon signaling pathway|AMPK signaling pathway|Insulin signaling pathway|PI3K-Akt signaling pathway|Starch and sucrose metabolism
GalDH	5.74016e-07	6.88106e-07	6.14965e-07	3.66951e-07	3.63153e-07	3.50403e-07	5.49206e-07	1.57074e-07	1.71435e-07	osa:4352223	K17744	L-galactose dehydrogenase	ko00053	Ascorbate and aldarate metabolism
H1_5	5.832e-07	2.54874e-06	6.19885e-07	4.63092e-07	9.07883e-08	7.04171e-07	1.66344e-06	8.75216e-07	4.28587e-07	osa:4340005	K11275	histone H1/5	--	--
HAAO	1.62225e-05	1.28478e-05	1.10816e-05	1.05445e-05	3.20034e-06	1.51011e-05	1.0751e-05	5.73613e-06	1.56103e-06	pan:PODANSg09674	K00452	3-hydroxyanthranilate 3,4-dioxygenase	ko00380	Tryptophan metabolism
HAC1	3.73138e-06	8.3683e-06	6.20686e-06	8.91463e-07	1.72029e-06	9.79627e-07	3.77906e-07	6.9177e-07	1.03944e-06	ttt:THITE_2111320	K16230	transcriptional activator HAC1	--	--
HACL1	9.59211e-07	3.407e-07	0	0	0	0	2.44734e-07	0	0	tml:GSTUM_00003438001	K12261	2-hydroxyacyl-CoA lyase 1	ko04146	Peroxisome
HAO	3.47143e-07	8.32281e-07	7.43815e-07	2.21918e-07	0	8.47643e-08	1.32856e-07	1.89985e-07	0	osa:4334349	K11517	(S)-2-hydroxy-acid oxidase	ko01200|ko00630|ko04146	Carbon metabolism|Glyoxylate and dicarboxylate metabolism|Peroxisome
HARS, hisS	0.000265758	0.000251148	0.00027105	0.000293915	0.000305698	0.000310392	0.00028601	0.000295757	0.000286159	bja:bll7457	K01892	histidyl-tRNA synthetase	ko00970	Aminoacyl-tRNA biosynthesis
HAUS1	3.56128e-06	8.63321e-06	5.29368e-06	7.94179e-07	9.78189e-07	1.00667e-06	2.74695e-07	2.31652e-07	5.22099e-07	ttt:THITE_2116685	K16584	HAUS augmin-like complex subunit 1	--	--
HBS1	5.92655e-06	2.11457e-05	1.15158e-05	3.17197e-06	2.43151e-06	2.22997e-06	1.46494e-06	1.92001e-06	3.02614e-06	osa:4336848	K14416	elongation factor 1 alpha-like protein	ko03015	mRNA surveillance pathway
HCS1	3.91661e-06	1.58485e-05	7.67611e-06	5.83027e-07	1.19548e-06	1.33068e-06	1.78273e-07	5.01807e-07	9.4451e-07	ttt:THITE_2047968	K19783	DNA polymerase alpha-associated DNA helicase A	--	--
HD-ZIP	2.15612e-06	5.01241e-06	2.64036e-06	2.36026e-06	2.20747e-06	1.36836e-06	1.62266e-06	6.77991e-07	1.81688e-06	osa:4347647	K09338	homeobox-leucine zipper protein	--	--
HDAC1_2	7.04615e-06	1.97945e-05	1.72547e-05	2.97972e-06	2.71677e-06	3.55673e-06	4.31823e-06	1.59413e-06	3.52669e-06	mtm:MYCTH_76403	K06067	histone deacetylase 1/2	ko04330|ko04110|ko04919|ko04213	Notch signaling pathway|Cell cycle|Thyroid hormone signaling pathway|Longevity regulating pathway - multiple species
HDHD1	4.70021e-06	1.30298e-05	7.26871e-06	2.1056e-06	2.63452e-07	8.9721e-07	9.4949e-07	1.76195e-06	2.06633e-06	ela:UCREL1_5461	K17623	pseudouridine 5'-phosphatase	--	--
HECTD2	4.07619e-06	1.38965e-05	9.9601e-06	1.24253e-06	6.14211e-07	9.77655e-07	1.43395e-06	7.39123e-07	8.77491e-07	ttt:THITE_2123607	K12232	E3 ubiquitin-protein ligase HECTD2	--	--
HEK2, KHD1	3.11646e-06	7.94147e-06	5.18528e-06	7.70313e-07	1.51224e-06	9.89535e-07	7.33046e-07	5.86958e-07	1.61682e-06	ttt:THITE_2119679	K18738	heterogeneous nuclear rnp K-like protein	--	--
HELLS, DDM1	5.93549e-06	2.40504e-05	1.29221e-05	2.61279e-06	6.75877e-07	2.59777e-06	6.65805e-07	2.17494e-06	1.76732e-06	smp:SMAC_01043	K19001	ATP-dependent DNA helicase	--	--
HES1	8.81855e-07	0	0	0	0	0	0	0	0	ocu:100358704	K06054	hairy and enhancer of split 1	ko03460|ko04330	Fanconi anemia pathway|Notch signaling pathway
HEXA_B	0.000163379	9.01237e-05	0.000163535	9.80761e-05	9.6054e-05	0.000108926	6.96777e-05	7.18583e-05	0.000103299	nko:Niako_3959	K12373	hexosaminidase	ko00520|ko00604|ko00511|ko00603|ko00531|ko04142	Amino sugar and nucleotide sugar metabolism|Glycosphingolipid biosynthesis - ganglio series|Other glycan degradation|Glycosphingolipid biosynthesis - globo series|Glycosaminoglycan degradation|Lysosome
HFI1, ADA1	3.76521e-06	8.01027e-06	6.82446e-06	1.0455e-06	1.54279e-06	1.32039e-06	4.99716e-07	5.51248e-07	9.61559e-07	nte:NEUTE1DRAFT75094	K11362	transcriptional coactivator HFI1/ADA1	--	--
HFM1, MER3	6.54107e-06	2.48585e-05	1.46213e-05	2.80717e-06	2.29538e-06	2.02645e-06	1.02144e-06	1.48453e-06	2.9475e-06	ttt:THITE_2141865	K15271	ATP-dependent DNA helicase HFM1/MER3	--	--
HGD, hmgA	0.000164521	0.000133688	0.000131892	9.2131e-05	9.00991e-05	0.000122972	0.000122648	9.84968e-05	8.5567e-05	age:AA314_06243	K00451	homogentisate 1,2-dioxygenase	ko00350|ko00643	Tyrosine metabolism|Styrene degradation
HGS, HRS, VPS27	4.78545e-06	1.71521e-05	8.10729e-06	1.00308e-06	5.80024e-07	8.12516e-07	3.78484e-07	4.34304e-07	8.5735e-07	mtm:MYCTH_2093728	K12182	hepatocyte growth factor-regulated tyrosine kinase substrate	ko04144|ko04145	Endocytosis|Phagosome
HIBCH	2.22388e-06	7.379e-06	3.25419e-06	2.10701e-06	5.7193e-07	9.98549e-07	1.04297e-06	4.23912e-07	5.69684e-07	mtm:MYCTH_2302228	K05605	3-hydroxyisobutyryl-CoA hydrolase	ko01200|ko00640|ko00410|ko00280	Carbon metabolism|Propanoate metabolism|beta-Alanine metabolism|Valine, leucine and isoleucine degradation
HINT1, hinT, hit	0.000114611	0.000109172	0.000100798	0.000124899	0.000138312	0.000116487	0.00012189	0.000144893	0.000152177	plv:ERIC2_c25260	K02503	histidine triad (HIT) family protein	--	--
HIP1R, SLA2	4.69911e-06	1.75916e-05	8.74584e-06	1.64451e-06	8.05733e-07	1.4428e-06	6.79528e-07	6.41712e-07	1.49679e-06	ttt:THITE_2111501	K20040	huntingtin-interacting protein 1-related protein	--	--
HIP2, UBC1	1.99336e-06	9.91584e-06	4.40187e-06	3.9009e-07	4.50395e-07	4.37066e-07	0	4.11881e-07	3.7664e-07	cthr:CTHT_0068810	K04649	ubiquitin-conjugating enzyme (huntingtin interacting protein 2)	ko04120	Ubiquitin mediated proteolysis
HIRA, HIR1	5.76986e-06	2.05902e-05	1.01233e-05	2.04729e-06	2.45506e-06	2.00564e-06	2.09451e-06	1.4198e-06	1.41179e-06	mtm:MYCTH_2306691	K11293	protein HIRA/HIR1	--	--
HIS4	2.64085e-06	8.71793e-06	4.13969e-06	1.1351e-06	6.05617e-07	1.17131e-06	4.32527e-07	3.91392e-07	7.71525e-07	ttt:THITE_2113599	K14152	phosphoribosyl-ATP pyrophosphohydrolase / phosphoribosyl-AMP cyclohydrolase / histidinol dehydrogenase	ko01230|ko00340	Biosynthesis of amino acids|Histidine metabolism
HIS7	3.60218e-06	1.07547e-05	7.43362e-06	4.25626e-06	2.37372e-06	4.70971e-06	8.19289e-07	4.80588e-06	2.85029e-06	dsf:UWK_03250	K01663	glutamine amidotransferase / cyclase	ko01230|ko00340	Biosynthesis of amino acids|Histidine metabolism
HK	1.89551e-05	4.43842e-05	2.93564e-05	7.98128e-06	6.26245e-06	9.75367e-06	5.64205e-06	6.29668e-06	1.12359e-05	scd:Spica_0992	K00844	hexokinase	ko04066|ko04910|ko04973|ko00524|ko00052|ko01200|ko00051|ko00010|ko00520|ko00500|ko00521	HIF-1 signaling pathway|Insulin signaling pathway|Carbohydrate digestion and absorption|Neomycin, kanamycin and gentamicin biosynthesis|Galactose metabolism|Carbon metabolism|Fructose and mannose metabolism|Glycolysis / Gluconeogenesis|Amino sugar and nucleotide sugar metabolism|Starch and sucrose metabolism|Streptomycin biosynthesis
HLCS	2.16636e-06	1.36023e-05	7.01094e-06	8.68344e-07	9.61392e-07	9.47727e-07	1.45968e-06	7.97729e-07	2.23219e-06	pan:PODANSg2869	K01942	biotin---protein ligase	ko00780	Biotin metabolism
HM13	4.95241e-06	1.63314e-05	9.07957e-06	1.62344e-06	1.10386e-06	1.53235e-06	1.48335e-06	6.57829e-07	1.60258e-06	osa:4328088	K09595	minor histocompatibility antigen H13	--	--
HMGB1	3.96563e-06	1.07888e-06	5.42365e-07	4.85446e-07	0	0	3.22913e-07	4.15591e-07	1.00797e-06	ocu:100359149	K10802	high mobility group protein B1	ko03410	Base excision repair
HMGB2	2.76836e-06	7.37464e-07	4.94307e-07	2.94954e-07	0	1.12661e-07	1.7658e-07	1.26256e-07	8.95692e-07	pale:102885715	K11295	high mobility group protein B2	--	--
HMGCR	4.10829e-06	1.51132e-05	9.56591e-06	3.38691e-06	1.55459e-06	4.44263e-06	1.49469e-05	3.85872e-06	3.46564e-06	mtm:MYCTH_114008	K00021	hydroxymethylglutaryl-CoA reductase (NADPH)	ko00900|ko04976|ko04152	Terpenoid backbone biosynthesis|Bile secretion|AMPK signaling pathway
HMOX, hmuO, ho	3.77804e-06	9.7359e-07	5.5409e-06	2.16403e-06	3.46813e-06	4.78406e-06	6.45617e-06	3.94888e-06	1.02015e-06	synp:Syn7502_00363	K00510	heme oxygenase 1	ko04978|ko00860	Mineral absorption|Porphyrin and chlorophyll metabolism
HNRNPA1_3	9.04868e-06	5.61572e-06	1.53357e-06	1.78047e-06	1.7312e-06	1.09032e-06	2.67269e-06	1.09302e-06	3.11372e-06	chx:102177976	K12741	heterogeneous nuclear ribonucleoprotein A1/A3	ko03040	Spliceosome
HNRNPA2B1	5.36764e-06	2.69351e-06	2.40721e-06	7.97993e-07	3.94867e-07	4.26724e-07	1.00324e-06	5.46531e-07	7.45623e-07	pss:102456185	K13158	heterogeneous nuclear ribonucleoprotein A2/B1	--	--
HNRNPABD	1.458e-06	1.99747e-06	7.81005e-07	2.66302e-07	3.29432e-07	3.5601e-07	2.3914e-07	3.41972e-07	9.95301e-07	ptr:462319	K13044	heterogeneous nuclear ribonucleoprotein A/B/D	--	--
HNRNPC	7.26299e-06	3.11743e-06	4.07321e-06	1.28844e-06	2.83993e-07	1.69341e-07	1.32709e-06	8.99737e-07	1.59402e-06	ptr:465214	K12884	heterogeneous nuclear ribonucleoprotein C1/C2	ko03040	Spliceosome
HNRNPF_H	4.93308e-06	1.02818e-06	6.8917e-07	6.93494e-07	3.39546e-07	2.08193e-07	4.95295e-07	5.85369e-07	1.92121e-07	oas:101122518	K12898	heterogeneous nuclear ribonucleoprotein F/H	--	--
HNRNPK	1.61811e-06	9.52845e-07	5.47434e-07	2.1777e-07	3.23274e-07	8.31799e-08	5.21489e-07	5.12692e-07	2.03478e-07	rno:117282	K12886	heterogeneous nuclear ribonucleoprotein K	ko03040	Spliceosome
HNRNPR	4.99315e-07	2.66537e-06	1.2859e-06	1.3259e-06	8.38333e-07	4.79869e-07	1.68309e-06	2.64507e-07	7.45623e-07	dosa:Os11t0250000-01	K13161	heterogeneous nuclear ribonucleoprotein R	--	--
HOGA1	3.33196e-07	0	0	2.31516e-06	1.17795e-06	5.75962e-06	2.14163e-07	5.06304e-08	7.00406e-07	tto:Thethe_02138	K18123	4-hydroxy-2-oxoglutarate aldolase	ko00330|ko00630	Arginine and proline metabolism|Glyoxylate and dicarboxylate metabolism
HOOK3	1.88218e-06	5.57649e-06	3.46731e-06	2.64122e-07	1.59737e-07	1.12094e-07	8.78454e-08	2.88925e-07	3.56472e-07	ttt:THITE_2123522	K16536	protein HOOK3	--	--
HOS2	5.28934e-06	1.52572e-05	7.86074e-06	1.04481e-06	6.86314e-07	6.32524e-07	7.77307e-07	3.72412e-07	2.3051e-06	ttt:THITE_46814	K11483	histone deacetylase HOS2	--	--
HOS3	4.73374e-06	9.33838e-06	6.9357e-06	1.21794e-06	1.08157e-06	1.05508e-06	5.07481e-07	3.98304e-07	1.43161e-06	mtm:MYCTH_29375	K11484	histone deacetylase HOS3	--	--
HPD, hppD	0.000190243	0.000165643	0.000150002	0.00017712	0.000171256	0.000177841	0.000177131	0.000150122	0.000107735	afw:Anae109_3484	K00457	4-hydroxyphenylpyruvate dioxygenase	ko00350|ko00130|ko00360	Tyrosine metabolism|Ubiquinone and other terpenoid-quinone biosynthesis|Phenylalanine metabolism
HPGDS	0	0	1.82478e-07	0	1.83569e-06	1.5584e-06	8.15978e-07	3.86575e-07	1.28072e-07	sre:PTSG_03958	K04097	prostaglandin-H2 D-isomerase / glutathione transferase	ko00982|ko00480|ko00590|ko00980	Drug metabolism - cytochrome P450|Glutathione metabolism|Arachidonic acid metabolism|Metabolism of xenobiotics by cytochrome P450
HPM1	3.15531e-06	9.31524e-06	6.85242e-06	1.1025e-06	3.99888e-07	6.32847e-07	3.97539e-07	1.11279e-07	1.55994e-06	ttt:THITE_111049	K18803	protein-histidine N-methyltransferase	--	--
HPR2	5.03453e-07	8.04691e-07	4.31495e-07	1.93106e-07	1.27405e-07	4.91726e-07	5.39497e-07	1.10212e-07	3.60865e-07	sita:105914498	K15919	hydroxypyruvate reductase 2	ko00260|ko01200|ko00630	Glycine, serine and threonine metabolism|Carbon metabolism|Glyoxylate and dicarboxylate metabolism
HPT, HGGT, ubiA	1.61585e-06	2.98757e-06	1.12521e-06	9.05598e-07	4.12362e-07	6.44466e-07	2.29651e-06	1.44739e-06	1.2387e-06	oac:Oscil6304_3681	K09833	homogentisate phytyltransferase / homogentisate geranylgeranyltransferase	ko00130	Ubiquinone and other terpenoid-quinone biosynthesis
HRAD1, RAD17	1.35718e-06	4.95827e-06	2.49257e-06	2.47887e-07	1.04262e-06	0	2.22604e-07	5.30542e-08	1.73714e-07	ttt:THITE_2120838	K02830	cell cycle checkpoint protein	ko04111|ko04113	Cell cycle - yeast|Meiosis - yeast
HRAD17, RAD24	6.79656e-06	1.03696e-05	9.10388e-06	1.91022e-06	8.42526e-07	1.20899e-06	1.01333e-06	8.37172e-07	2.24267e-06	mtm:MYCTH_63866	K06662	cell cycle checkpoint protein	ko04111|ko04113	Cell cycle - yeast|Meiosis - yeast
HRR1	7.67554e-06	2.16296e-05	9.77249e-06	2.4727e-06	1.43402e-06	1.65069e-06	1.56888e-06	1.51031e-06	3.53368e-06	ttt:THITE_2149938	K11701	helicase required for RNAi-mediated heterochromatin assembly 1	--	--
HRR25	1.76166e-05	3.78385e-05	2.58605e-05	2.89875e-06	2.09634e-06	3.72064e-06	3.48817e-06	1.19283e-06	1.90332e-06	maj:MAA_03739	K14758	casein kinase I homolog HRR25	ko03008	Ribosome biogenesis in eukaryotes
HSBP1	2.46284e-07	3.93646e-06	1.05541e-06	0	3.11625e-07	3.60821e-07	0	1.34786e-07	1.47109e-07	nte:NEUTE1DRAFT77011	K19765	heat shock factor-binding protein 1	ko04212	Longevity regulating pathway - worm
HSD17B12, KAR, IFA38	3.66635e-06	8.58058e-06	6.18999e-06	1.80066e-06	1.29264e-06	8.31094e-07	3.84327e-07	1.42963e-06	1.94797e-06	obr:102720576	K10251	17beta-estradiol 17-dehydrogenase / very-long-chain 3-oxoacyl-CoA reductase	ko01212|ko01040|ko00062|ko00140	Fatty acid metabolism|Biosynthesis of unsaturated fatty acids|Fatty acid elongation|Steroid hormone biosynthesis
HSD17B4	4.17367e-07	0	0	6.22557e-07	6.16113e-07	6.79408e-07	8.51899e-07	8.37528e-07	1.662e-07	age:AA314_01285	K12405	3-hydroxyacyl-CoA dehydrogenase / 3a,7a,12a-trihydroxy-5b-cholest-24-enoyl-CoA hydratase / enoyl-CoA hydratase 2	ko04146|ko00120	Peroxisome|Primary bile acid biosynthesis
HSF1	0	3.46784e-07	9.29768e-07	0	0	3.17866e-07	3.32139e-07	7.12442e-07	7.77579e-07	osa:4325556	K09414	heat shock transcription factor 1	ko04212	Longevity regulating pathway - worm
HSFF	6.06816e-06	2.18248e-05	1.04537e-05	1.93186e-06	1.50234e-06	1.69901e-06	2.16393e-06	2.58752e-06	3.21796e-06	osa:4326351	K09419	heat shock transcription factor, other eukaryote	--	--
HSP110	6.86563e-06	6.48049e-07	3.3664e-07	3.93109e-07	2.47959e-07	1.50152e-07	1.49998e-07	2.21895e-07	7.85075e-07	ptr:452522	K09485	heat shock protein 110kDa	ko04141	Protein processing in endoplasmic reticulum
HSP20	0.000271533	0.000193198	0.000262031	0.000256386	0.000250276	0.000250015	0.000282968	0.000266495	0.000292698	doi:FH5T_13705	K13993	HSP20 family protein	ko04141	Protein processing in endoplasmic reticulum
HSP90B, TRA1	1.05244e-05	2.36836e-06	2.92159e-06	1.71277e-06	1.83963e-06	1.23301e-06	2.61159e-05	1.60839e-05	1.96525e-06	mmu:22027	K09487	heat shock protein 90kDa beta	ko04915|ko04621|ko04141|ko04626|ko04151|ko04918	Estrogen signaling pathway|NOD-like receptor signaling pathway|Protein processing in endoplasmic reticulum|Plant-pathogen interaction|PI3K-Akt signaling pathway|Thyroid hormone synthesis
HSPA1_8	3.56911e-05	4.67892e-05	2.73044e-05	7.29671e-06	5.71924e-06	5.50431e-06	1.37254e-05	7.17466e-06	8.35898e-06	pon:100172826	K03283	heat shock 70kDa protein 1/2/6/8	ko04010|ko04915|ko04141|ko03040|ko04612|ko04213|ko04144	MAPK signaling pathway|Estrogen signaling pathway|Protein processing in endoplasmic reticulum|Spliceosome|Antigen processing and presentation|Longevity regulating pathway - multiple species|Endocytosis
HSPA4	7.12316e-06	2.28584e-05	1.66257e-05	3.21884e-06	2.21904e-06	1.90639e-06	9.26617e-07	1.46214e-06	2.42516e-06	osa:4341853	K09489	heat shock 70kDa protein 4	ko04612	Antigen processing and presentation
HSPA5, BIP	1.47656e-05	3.18012e-05	1.99209e-05	4.04421e-06	5.03569e-06	4.39975e-06	3.90619e-05	3.3231e-05	5.27731e-06	osa:4338866	K09490	heat shock 70kDa protein 5	ko04918|ko04141|ko03060	Thyroid hormone synthesis|Protein processing in endoplasmic reticulum|Protein export
HSPB1	4.52723e-06	5.56621e-07	6.2182e-07	1.18733e-06	1.4688e-07	3.40137e-07	0	1.9059e-07	9.01397e-07	ptr:463488	K04455	heat shock protein beta-1	ko04010|ko04370	MAPK signaling pathway|VEGF signaling pathway
HST	7.05484e-07	5.82596e-06	2.0155e-06	1.3154e-06	1.33898e-06	6.0292e-07	1.30499e-06	1.0187e-06	4.06079e-06	gsl:Gasu_34090	K12501	homogentisate solanesyltransferase	ko00130	Ubiquinone and other terpenoid-quinone biosynthesis
HTATSF1	3.49055e-06	1.08268e-05	7.52466e-06	6.15111e-07	4.23988e-07	6.85899e-07	1.68947e-06	1.35364e-06	1.16875e-06	ttt:THITE_2121511	K13093	HIV Tat-specific factor 1	--	--
HUGT	5.95066e-06	2.30369e-05	1.59108e-05	2.2246e-06	6.42967e-07	1.6253e-06	1.40481e-06	8.815e-07	2.64544e-06	ttt:THITE_2116565	K11718	UDP-glucose:glycoprotein glucosyltransferase	ko04141	Protein processing in endoplasmic reticulum
HUS1	4.56544e-06	1.16685e-05	7.27639e-06	1.10358e-06	1.60493e-06	1.02427e-06	3.39124e-07	8.22705e-07	2.27555e-06	mtm:MYCTH_2058328	K10903	HUS1 checkpoint protein	--	--
HUWE1, MULE, ARF-BP1	2.50645e-05	7.44769e-05	5.43865e-05	9.84792e-06	6.79696e-06	6.67003e-06	1.01832e-05	4.48339e-06	8.7087e-06	mtm:MYCTH_2312159	K10592	E3 ubiquitin-protein ligase HUWE1	ko04120	Ubiquitin mediated proteolysis
HXT	2.00672e-06	1.2547e-05	6.66745e-06	2.54012e-06	1.32474e-06	1.06103e-06	1.14892e-06	6.84262e-07	1.05652e-06	pan:PODANSg586	K08139	MFS transporter, SP family, sugar:H+ symporter	ko04113	Meiosis - yeast
HYOU1	5.99451e-06	1.57706e-05	9.3325e-06	6.78937e-07	1.43133e-06	1.73264e-06	6.33666e-06	4.11914e-06	1.22076e-06	phd:102320440	K09486	hypoxia up-regulated 1	ko04141	Protein processing in endoplasmic reticulum
IAA	1.6875e-07	2.15776e-06	3.61577e-07	1.07877e-07	2.13521e-07	0	1.29165e-07	0	1.00797e-07	osa:4333512	K14484	auxin-responsive protein IAA	ko04075	Plant hormone signal transduction
IAGLU	2.53125e-07	8.09162e-07	2.71182e-07	0	8.00702e-08	1.23615e-07	6.78117e-07	2.77061e-07	3.02392e-07	dosa:Os03t0693600-00	K13692	UDP-glucose:(indol-3-yl)acetate beta-D-glucosyltransferase	--	--
IAL	2.41141e-06	7.32052e-06	4.46721e-06	3.45131e-06	2.59067e-06	3.50966e-06	1.73515e-06	3.98658e-06	6.4086e-06	nth:Nther_2647	K19200	isopenicillin-N N-acyltransferase like protein	ko00311	Penicillin and cephalosporin biosynthesis
IARS, ileS	0.00063183	0.000638434	0.000590569	0.000664428	0.000697738	0.000653762	0.000658702	0.000631658	0.000638907	rbn:RBXJA2T_16677	K01870	isoleucyl-tRNA synthetase	ko00970	Aminoacyl-tRNA biosynthesis
ICMT, STE14	2.38042e-06	6.60908e-06	2.14346e-06	3.36376e-06	3.30811e-06	1.81019e-06	1.82269e-06	2.34932e-06	2.06082e-06	ttt:THITE_2119827	K00587	protein-S-isoprenylcysteine O-methyltransferase	ko00900	Terpenoid backbone biosynthesis
ICP55	2.16e-06	7.15659e-06	6.21912e-06	3.30822e-07	4.55511e-07	3.29639e-07	2.23886e-07	1.84707e-07	8.87016e-07	mtm:MYCTH_2127963	K18573	intermediate cleaving peptidase 55	--	--
ICT1	1.72169e-06	5.76528e-06	3.40147e-06	2.67832e-07	8.11746e-07	1.27238e-06	3.05654e-07	5.98308e-07	4.26216e-07	ttt:THITE_2117298	K15033	peptidyl-tRNA hydrolase ICT1	--	--
ID2	1.40192e-06	0	0	0	0	0	0	3.83623e-07	5.02435e-07	ptr:749980	K17693	DNA-binding protein inhibitor ID2	ko04550|ko04390|ko04350	Signaling pathways regulating pluripotency of stem cells|Hippo signaling pathway|TGF-beta signaling pathway
IDH1, IDH2, icd	0.000736255	0.00073354	0.00066314	0.000564486	0.000590975	0.000529467	0.000646909	0.00050587	0.00054415	nko:Niako_4370	K00031	isocitrate dehydrogenase	ko01200|ko04146|ko00020|ko00720|ko01210|ko01230|ko00480	Carbon metabolism|Peroxisome|Citrate cycle (TCA cycle)|Carbon fixation pathways in prokaryotes|2-Oxocarboxylic acid metabolism|Biosynthesis of amino acids|Glutathione metabolism
IDH3	6.25004e-05	7.51088e-05	7.47392e-05	0.000102662	9.17068e-05	0.000117271	0.000110864	0.000108618	8.41084e-05	lcp:LC55x_3503	K00030	isocitrate dehydrogenase (NAD+)	ko00020|ko01230|ko01210|ko01200	Citrate cycle (TCA cycle)|Biosynthesis of amino acids|2-Oxocarboxylic acid metabolism|Carbon metabolism
IES1	5.55706e-06	8.72433e-06	7.31281e-06	5.31001e-07	1.37263e-07	1.03982e-06	1.22001e-07	4.02919e-07	4.53573e-07	ttt:THITE_2107232	K11675	Ino eighty subunit 1	--	--
IES2	1.97196e-06	4.06122e-06	3.42465e-06	4.16096e-07	8.54082e-08	1.31856e-07	3.32139e-07	4.30104e-07	2.90872e-07	ttt:THITE_131700	K11676	Ino eighty subunit 2	--	--
IFI30, GILT	7.59375e-07	6.06871e-07	6.1016e-07	0	1.20105e-07	1.85422e-07	1.45311e-07	1.03898e-07	3.40191e-07	osa:4332535	K08059	interferon, gamma-inducible protein 30	ko04612	Antigen processing and presentation
IFT52	2.86257e-06	1.52512e-07	1.32894e-06	1.21997e-07	1.81101e-07	0	0	5.22209e-07	1.13991e-07	hmg:101240566	K19681	intraflagellar transport protein 52	--	--
IHH	8.01099e-07	9.60324e-07	2.14562e-07	1.92045e-06	1.01364e-06	1.9561e-06	9.1977e-07	0	4.7851e-07	cmk:103190532	K11989	indian hedgehog	ko04340	Hedgehog signaling pathway
IK, RED, RER	2.04775e-07	2.42958e-06	1.02773e-06	7.92489e-07	1.43205e-06	6.73865e-07	1.10562e-06	3.77588e-07	1.03686e-06	dosa:Os12t0143400-00	K13109	IK cytokine	--	--
IKZF, ZNFN1A	0	0	0	5.39384e-08	4.80421e-06	2.71952e-06	6.00618e-06	3.60179e-06	0	ptr:744299	K09220	IKAROS family zinc finger protein	--	--
IL6ST, GP130	0	0	4.64884e-07	0	0	0	2.13243e-06	1.31991e-06	6.47982e-08	mmu:16195	K05060	interleukin 6 signal transducer	ko04060|ko04630|ko04550	Cytokine-cytokine receptor interaction|Jak-STAT signaling pathway|Signaling pathways regulating pluripotency of stem cells
ILR1	3.91686e-07	9.62969e-07	7.42358e-07	8.67298e-08	9.33986e-07	1.47112e-07	1.17605e-06	5.11156e-07	3.05221e-06	osa:4342838	K14664	IAA-amino acid hydrolase	--	--
IMA	3.58973e-05	2.19935e-05	2.62909e-05	3.20479e-05	2.75914e-05	3.92046e-05	2.82758e-05	4.36894e-05	3.22184e-05	syi:SB49_15520	K01182	oligo-1,6-glucosidase	ko00500|ko00052	Starch and sucrose metabolism|Galactose metabolism
IME2	5.47072e-06	1.46033e-05	1.10335e-05	1.04436e-06	7.54062e-07	7.48193e-07	4.91741e-07	1.03818e-06	2.20287e-06	tmn:UCRPA7_4494	K12765	meiosis induction protein kinase IME2/SME1	ko04113	Meiosis - yeast
IMMT, FCJ1, MNOS2	3.43032e-06	1.01626e-05	4.78097e-06	6.42395e-07	5.31714e-07	5.86658e-07	2.86688e-07	3.04975e-07	1.24413e-06	mtm:MYCTH_2293957	K17785	mitofilin	--	--
IMP1	1.28647e-06	2.22757e-06	2.87134e-06	2.05601e-07	0	1.04709e-07	8.20579e-08	5.86717e-08	1.28072e-07	ttt:THITE_2107377	K09647	mitochondrial inner membrane protease subunit 1	ko03060	Protein export
IMP2	6.39059e-07	1.0744e-05	5.95897e-06	8.77585e-07	1.49742e-07	1.96499e-07	1.26817e-07	2.5907e-07	8.76543e-07	mtm:MYCTH_2299092	K09648	mitochondrial inner membrane protease subunit 2	ko03060	Protein export
IMP4	1.76942e-06	7.35316e-06	1.42173e-06	6.78682e-07	7.836e-07	1.7282e-07	0	0	5.28451e-07	ttt:THITE_2108893	K14561	U3 small nucleolar ribonucleoprotein protein IMP4	ko03008	Ribosome biogenesis in eukaryotes
INDO	6.83687e-06	2.9834e-05	1.72072e-05	2.98354e-06	4.62111e-06	2.93559e-06	2.8519e-06	3.20642e-06	2.84397e-06	mtm:MYCTH_2303249	K00463	indoleamine 2,3-dioxygenase	ko00380	Tryptophan metabolism
ING3	2.14792e-06	9.86058e-06	4.82279e-06	6.9625e-07	8.48498e-07	1.25138e-06	1.37099e-07	5.29643e-07	1.55734e-06	ttt:THITE_45191	K11319	inhibitor of growth protein 3	--	--
INO1, ISYNA1	0.000178253	0.000198308	0.0001419	5.79056e-05	6.25122e-05	5.26574e-05	0.000109937	5.53142e-05	8.63853e-05	ppn:Palpr_2417	K01858	myo-inositol-1-phosphate synthase	ko00562|ko00521	Inositol phosphate metabolism|Streptomycin biosynthesis
INO80, INOC1	6.53292e-06	1.85378e-05	1.21634e-05	1.62947e-06	1.57483e-06	1.41367e-06	1.12701e-06	8.66456e-07	2.14673e-06	ttt:THITE_2108037	K11665	DNA helicase INO80	--	--
INO80B, ZNHIT4, PAPA1	1.2569e-07	2.20985e-06	4.03968e-07	1.60699e-07	7.15662e-07	6.1381e-08	2.88617e-07	8.2545e-07	1.50153e-07	osa:4352518	K11666	INO80 complex subunit B	--	--
INO80C, IES6	8.5877e-07	2.74522e-06	2.14674e-06	1.21997e-07	1.20734e-07	6.05776e-07	2.19107e-07	1.04442e-07	1.70986e-07	mtm:MYCTH_2299068	K11667	INO80 complex subunit C	--	--
INPP5B_F	6.37594e-06	2.05558e-05	1.29626e-05	2.16082e-06	1.45589e-06	1.62208e-06	1.66432e-06	1.46344e-06	2.80463e-06	ttt:THITE_2153038	K01099	inositol polyphosphate 5-phosphatase INPP5B/F	ko00562|ko04070	Inositol phosphate metabolism|Phosphatidylinositol signaling system
IPI1, TEX10	1.28345e-06	3.79508e-06	2.88752e-06	5.33307e-07	2.43594e-07	3.13389e-07	9.82383e-07	3.51204e-07	5.7497e-07	mtm:MYCTH_2298036	K14827	pre-rRNA-processing protein IPI1	--	--
IPI3	5.90148e-06	1.29961e-05	8.08056e-06	1.28412e-06	2.71972e-06	1.58552e-06	9.46421e-07	1.13772e-06	1.15888e-06	mtm:MYCTH_2297442	K14829	pre-rRNA-processing protein IPI3	--	--
IPK1	1.0125e-06	2.22519e-06	3.1186e-06	4.04538e-07	6.40562e-07	1.85422e-07	3.87496e-07	0	2.26794e-07	cthr:CTHT_0024840	K19786	inositol-pentakisphosphate 2-kinase	ko00562|ko04070	Inositol phosphate metabolism|Phosphatidylinositol signaling system
IPMK, IPK2	2.24862e-06	9.0286e-06	4.94268e-06	1.1179e-06	3.79278e-07	6.47362e-07	1.63065e-06	6.01685e-07	1.15853e-06	ttt:THITE_2114658	K00915	inositol-polyphosphate multikinase	ko00562|ko04070	Inositol phosphate metabolism|Phosphatidylinositol signaling system
IPO4, RANBP4	3.06383e-06	9.76431e-06	6.37118e-06	2.28573e-06	5.61964e-07	1.27918e-06	3.36754e-07	3.45096e-07	9.80396e-07	ttt:THITE_2109429	K20221	importin-4	--	--
IPO5, KPNB3, RANBP5	1.2614e-05	3.12469e-05	2.18013e-05	1.57821e-06	2.96244e-06	3.89502e-06	1.28735e-06	2.34486e-06	3.56029e-06	ttt:THITE_2116592	K20222	importin-5	--	--
IPO7, RANBP7	6.0044e-06	1.4112e-05	1.06433e-05	1.52934e-06	7.19197e-07	1.15849e-06	2.08365e-07	4.45185e-07	1.5324e-06	mtm:MYCTH_2298263	K20223	importin-7	ko04013	MAPK signaling pathway - fly
IPO9, RANBP9	7.67931e-06	1.62148e-05	1.5031e-05	1.93912e-06	6.61927e-07	2.05678e-06	8.19977e-07	8.64183e-07	1.85227e-06	cthr:CTHT_0036850	K20224	importin-9	--	--
IPPK	4.79605e-07	1.91644e-06	2.5691e-07	4.59896e-07	0	2.34217e-07	5.50652e-07	2.62479e-07	4.29714e-07	osa:4337286	K10572	inositol-pentakisphosphate 2-kinase	ko00562|ko04070	Inositol phosphate metabolism|Phosphatidylinositol signaling system
IPT	3.96196e-07	1.26651e-06	6.36689e-07	1.26638e-07	5.01309e-07	2.90225e-07	6.82329e-07	5.42076e-08	1.18327e-07	osa:4339535	K10760	adenylate dimethylallyltransferase (cytokinin synthase)	ko00908	Zeatin biosynthesis
IQGAP2_3	8.2318e-06	2.80785e-05	1.40121e-05	1.88045e-06	1.6687e-06	2.49602e-06	1.31879e-06	1.66565e-06	2.75499e-06	pan:PODANSg1709	K05767	Ras GTPase-activating-like protein IQGAP2/3	ko04810	Regulation of actin cytoskeleton
IRAK1	8.20946e-07	5.50321e-06	2.14785e-06	1.31766e-06	6.78242e-07	2.11068e-07	8.29765e-07	2.97737e-07	3.20179e-07	obr:102709987	K04730	interleukin-1 receptor-associated kinase 1	ko04620|ko04722|ko04064	Toll-like receptor signaling pathway|Neurotrophin signaling pathway|NF-kappa B signaling pathway
IRC3	4.70593e-06	1.35624e-05	7.5377e-06	1.68211e-06	6.2081e-07	6.16633e-07	1.67183e-06	2.64606e-06	1.18227e-06	ttt:THITE_2115607	K17677	ATP-dependent helicase IRC3	--	--
IRPC	0.000105803	9.43972e-05	8.36243e-05	3.01621e-05	2.88409e-05	2.87325e-05	5.39732e-05	3.5928e-05	7.04849e-05	nko:Niako_2615	K08715	inward rectifier potassium channel	--	--
ISN1	5.04614e-06	1.07814e-05	6.36071e-06	1.38498e-06	1.35648e-07	3.66481e-07	1.30301e-06	5.49107e-07	9.62415e-07	cthr:CTHT_0011740	K18550	IMP and pyridine-specific 5'-nucleotidase	ko00760	Nicotinate and nicotinamide metabolism
IST1	3.26814e-06	6.11731e-06	3.39346e-06	6.71984e-07	3.53739e-07	3.68625e-07	3.14562e-07	6.93098e-07	8.93398e-07	smp:SMAC_01828	K19476	vacuolar protein sorting-associated protein IST1	ko04144	Endocytosis
ISY1	8.18285e-07	5.74498e-06	3.16458e-06	2.50553e-07	4.05202e-07	7.30133e-07	1.49998e-07	2.04559e-07	6.0583e-07	ttt:THITE_2112000	K12870	pre-mRNA-splicing factor ISY1	ko03040	Spliceosome
ITGA3	4.3103e-06	6.19048e-06	3.64556e-06	2.69919e-06	3.65129e-06	3.38658e-06	3.12172e-06	2.50946e-06	8.22185e-07	pbi:103048286	K06482	integrin alpha 3	ko04640|ko04810|ko04151|ko04512|ko04510	Hematopoietic cell lineage|Regulation of actin cytoskeleton|PI3K-Akt signaling pathway|ECM-receptor interaction|Focal adhesion
ITGB1	9.87658e-06	5.27568e-06	3.67656e-06	6.01229e-07	2.60853e-06	2.27492e-06	6.39272e-06	4.73805e-06	1.74903e-06	pps:100992059	K05719	integrin beta 1	ko04145|ko04670|ko04360|ko04015|ko04611|ko04512|ko04514|ko04151|ko04510|ko04810	Phagosome|Leukocyte transendothelial migration|Axon guidance|Rap1 signaling pathway|Platelet activation|ECM-receptor interaction|Cell adhesion molecules (CAMs)|PI3K-Akt signaling pathway|Focal adhesion|Regulation of actin cytoskeleton
ITM2A	1.99887e-06	0	0	0	0	0	0	0	5.61863e-07	pon:100431628	K18241	integral membrane protein 2A	--	--
ITM2B	6.43235e-06	0	6.56307e-07	2.93715e-07	1.85927e-07	0	2.5853e-06	1.32295e-06	7.31839e-07	mmu:16432	K18264	integral membrane protein 2B	--	--
ITPA	1.79877e-06	4.34625e-06	5.03752e-06	2.58054e-07	7.43697e-07	7.71203e-07	1.40907e-07	3.2167e-07	4.6104e-07	ttt:THITE_2141037	K01519	inosine triphosphate pyrophosphatase	ko00230|ko00240|ko00983	Purine metabolism|Pyrimidine metabolism|Drug metabolism - other enzymes
ITPK1	0	1.60716e-06	1.34656e-07	8.03497e-08	2.38554e-07	7.36572e-07	2.88617e-07	2.06363e-07	2.2523e-07	osa:4329322	K00913	inositol-1,3,4-trisphosphate 5/6-kinase / inositol-tetrakisphosphate 1-kinase	ko00562|ko04070	Inositol phosphate metabolism|Phosphatidylinositol signaling system
IVD, ivd	0.000216086	0.000237029	0.000165455	0.000177223	0.000161358	0.000167804	0.000181664	0.000166129	0.000187655	dar:Daro_0100	K00253	isovaleryl-CoA dehydrogenase	ko00280	Valine, leucine and isoleucine degradation
JAR1	2.66058e-07	1.10269e-06	1.65223e-06	5.1025e-07	1.10682e-06	7.12352e-07	8.33533e-07	6.25609e-07	9.35972e-07	osa:4339756	K14506	jasmonic acid-amino synthetase	ko04075	Plant hormone signal transduction
JAZ	0	1.83978e-06	1.02764e-06	1.22639e-07	4.85478e-07	1.87374e-07	1.4684e-07	2.09983e-07	1.14591e-07	osa:4343899	K13464	jasmonate ZIM domain-containing protein	ko04075	Plant hormone signal transduction
JEN	1.3796e-06	1.55774e-07	4.25771e-07	9.08315e-07	1.37228e-06	2.15243e-06	1.07338e-06	9.89122e-07	2.4767e-06	rhl:LPU83_2168	K08178	MFS transporter, SHS family, lactate transporter	--	--
JLP1	1.9941e-06	4.70707e-06	7.57382e-06	2.50553e-07	6.92777e-07	7.82423e-07	1.49998e-07	0	6.13367e-07	cthr:CTHT_0030810	K19245	sulfonate dioxygenase	--	--
JMJD7	1.75607e-06	1.40388e-05	5.75024e-06	5.43807e-07	9.07883e-08	1.18631e-06	0	4.41264e-07	8.24477e-07	ttt:THITE_2107001	K19219	jumonji domain-containing protein 7	--	--
JNM1	2.86063e-06	3.61357e-06	4.00389e-06	4.42432e-07	2.62711e-07	4.73178e-07	5.65057e-07	1.01004e-07	2.75597e-07	ttt:THITE_2171199	K18599	nuclear migration protein JNM1	--	--
JSN1, PUF1	2.82532e-06	1.08104e-05	5.43529e-06	4.19606e-07	5.16018e-07	8.84504e-07	3.34974e-07	4.68209e-07	1.06967e-06	nte:NEUTE1DRAFT146166	K17974	protein JSN1	--	--
JUN	2.4079e-05	0	2.62082e-07	0	0	1.47112e-07	1.50571e-06	3.29725e-07	3.35537e-06	ptr:456893	K04448	transcription factor AP-1	ko04214|ko04620|ko04722|ko04660|ko04668|ko04380|ko04510|ko04013|ko04310|ko04024|ko04010|ko04912|ko04915|ko04210|ko04662|ko04012|ko04921	Apoptosis - fly|Toll-like receptor signaling pathway|Neurotrophin signaling pathway|T cell receptor signaling pathway|TNF signaling pathway|Osteoclast differentiation|Focal adhesion|MAPK signaling pathway - fly|Wnt signaling pathway|cAMP signaling pathway|MAPK signaling pathway|GnRH signaling pathway|Estrogen signaling pathway|Apoptosis|B cell receptor signaling pathway|ErbB signaling pathway|Oxy…
K00184	0.000481954	0.000485808	0.000410593	0.000345658	0.00031045	0.000304676	0.00032193	0.00030208	0.000350677	ccro:CMC5_063550	K00184	prokaryotic molybdopterin-containing oxidoreductase family, iron-sulfur binding subunit	--	--
K00185	0.000477974	0.000469471	0.00038379	0.000318378	0.000343518	0.00030026	0.000320185	0.000302639	0.000360133	dpi:BN4_12499	K00185	prokaryotic molybdopterin-containing oxidoreductase family, membrane subunit	--	--
K00243	2.23899e-05	1.30658e-05	1.74881e-05	3.55905e-05	3.22894e-05	3.03183e-05	4.35209e-05	2.60519e-05	1.73234e-05	blq:L21SP5_02083	K00243	uncharacterized protein	--	--
K00375	0.000165324	0.000157475	0.000170565	0.000126084	0.000138978	0.000150627	0.000156262	0.000148684	0.000126962	acp:A2cp1_0059	K00375	GntR family transcriptional regulator / MocR family aminotransferase	--	--
K00479	1.42921e-05	1.7702e-06	5.31839e-06	7.46412e-06	5.87444e-06	3.37561e-06	8.08702e-06	7.54503e-06	8.16886e-06	vei:Veis_4057	K00479	glycine betaine catabolism A	--	--
K00666	0.000664055	0.000691462	0.000536299	0.000389017	0.00037876	0.00041819	0.000544677	0.000495794	0.000520508	afw:Anae109_2984	K00666	fatty-acyl-CoA synthase	--	--
K01138	1.01563e-06	1.8037e-07	3.02247e-07	1.12512e-06	1.16316e-06	1.55262e-06	6.22109e-07	6.11702e-07	3.43925e-06	cpr:CPR_2207	K01138	uncharacterized sulfatase	--	--
K01163	3.28558e-06	2.54959e-06	5.70845e-07	7.90274e-06	6.86723e-06	6.9758e-06	4.8634e-06	7.71099e-06	7.67632e-06	dat:HRM2_23720	K01163	uncharacterized protein	--	--
K01436	1.07526e-05	3.20509e-06	4.15595e-06	8.42746e-06	6.84908e-06	8.23568e-06	4.04813e-06	9.23089e-06	7.59483e-06	phe:Phep_0273	K01436	amidohydrolase	--	--
K01622	1.22094e-05	9.13458e-06	9.54776e-06	7.03487e-06	2.58489e-06	2.90682e-06	5.45209e-06	4.58133e-06	3.50747e-06	sat:SYN_02232	K01622	fructose 1,6-bisphosphate aldolase/phosphatase	ko00680|ko01200|ko01230|ko00030|ko00051|ko00010	Methane metabolism|Carbon metabolism|Biosynthesis of amino acids|Pentose phosphate pathway|Fructose and mannose metabolism|Glycolysis / Gluconeogenesis
K02351	2.32045e-06	6.36717e-07	2.31646e-06	1.48755e-06	1.74725e-06	1.50013e-06	3.67074e-06	2.68813e-06	2.26648e-06	shy:SHJG_2654	K02351	putative membrane protein	--	--
K02476	3.36382e-05	4.33506e-05	1.13695e-05	3.39076e-07	1.58326e-06	8.74903e-07	3.28648e-06	3.37069e-07	3.71194e-06	gyc:GYMC61_2789	K02476	two-component system, CitB family, sensor kinase	--	--
K02477	0.000222129	0.000165875	0.000206808	0.000158081	0.00014512	0.000165234	0.000142777	0.000133061	0.00016518	doi:FH5T_12030	K02477	two-component system, LytTR family, response regulator	--	--
K02478	0.000137354	0.000142165	9.4108e-05	2.51573e-05	3.33975e-05	3.17497e-05	5.01311e-05	2.69458e-05	3.82064e-05	dda:Dd703_2358	K02478	two-component system, LytTR family, sensor kinase	--	--
K02479	5.40809e-06	5.46015e-06	7.26517e-06	5.36821e-06	2.49027e-06	2.68553e-06	2.9612e-06	3.37541e-06	4.61625e-06	eba:ebA6850	K02479	two-component system, NarL family, response regulator	--	--
K02480	3.35313e-05	3.41065e-05	4.51501e-05	4.97218e-05	5.77555e-05	5.19895e-05	5.08204e-05	6.48778e-05	7.13774e-05	prb:X636_11195	K02480	two-component system, NarL family, sensor kinase	--	--
K02481	0.000176063	0.000164008	0.000120731	4.7047e-05	5.81363e-05	5.66759e-05	8.76622e-05	5.30738e-05	6.38886e-05	dar:Daro_2438	K02481	two-component system, NtrC family, response regulator	--	--
K02482	0.000118934	0.000116446	8.44545e-05	3.41457e-05	4.03957e-05	3.79741e-05	8.36058e-05	4.80078e-05	8.34314e-05	acp:A2cp1_1952	K02482	two-component system, NtrC family, sensor kinase	--	--
K02483	0.000125937	0.000124726	0.000165148	0.000168818	0.00023917	0.000159279	0.000176819	0.000194037	0.000244719	dar:Daro_3146	K02483	two-component system, OmpR family, response regulator	--	--
K02484	7.36347e-05	5.34508e-05	7.39039e-05	8.39061e-05	8.8727e-05	0.000104897	9.41763e-05	0.000110017	6.69016e-05	azi:AzCIB_3494	K02484	two-component system, OmpR family, sensor kinase	--	--
K02486	7.82669e-07	7.14842e-07	0	1.78956e-06	5.13825e-07	7.1388e-07	2.56746e-07	5.81885e-07	1.63687e-06	rha:RHA1_ro08052	K02486	two-component system, sensor kinase	--	--
K03710	0.000129131	9.84918e-05	0.000154979	0.000208916	0.000191305	0.000214766	0.000196582	0.000215918	0.000195775	rdp:RD2015_530	K03710	GntR family transcriptional regulator	--	--
K03791	1.96268e-05	1.22718e-05	1.72295e-05	1.53924e-05	1.30064e-05	1.53191e-05	1.07521e-05	1.25023e-05	9.41142e-06	dac:Daci_3452	K03791	putative chitinase	--	--
K03822	1.55839e-06	1.17935e-07	0	4.72867e-06	3.17849e-06	7.51471e-06	2.26035e-06	3.59885e-06	1.79607e-06	samy:DB32_004645	K03822	putative long chain acyl-CoA synthase	--	--
K05303	1.31987e-06	2.31199e-06	9.12114e-07	5.63739e-06	3.2273e-06	4.00102e-06	1.15744e-06	2.8192e-06	1.69309e-06	fra:Francci3_1291	K05303	O-methyltransferase	--	--
K05558	1.60726e-06	0	0	1.51178e-06	2.46818e-06	2.15764e-06	1.16249e-06	1.36012e-06	5.37115e-07	sco:SCO5077	K05558	pyridoxamine 5'-phosphate oxidase family protein	--	--
K05937	0	0	0	3.75829e-07	0	1.07664e-06	0	0	0	pdu:PDUR_11510	K05937	uncharacterized protein	--	--
K05952	0	0	0	0	1.29917e-06	0	4.71544e-06	2.10722e-06	1.53325e-07	mmt:Metme_2624	K05952	uncharacterized protein	--	--
K05967	0	0	0	0	8.17738e-08	0	0	9.19606e-07	0	dsf:UWK_01829	K05967	uncharacterized protein	--	--
K06864	5.44337e-05	4.57579e-05	4.22105e-05	3.85549e-05	3.47013e-05	3.84312e-05	3.82013e-05	3.61542e-05	3.31486e-05	puf:UFO1_0761	K06864	pyridinium-3,5-biscarboxylic acid mononucleotide sulfurtransferase	--	--
K06865	5.37132e-06	8.56759e-07	5.88979e-07	2.22411e-06	5.90495e-07	3.20187e-06	0	1.42472e-06	9.47593e-07	srb:P148_SR1C001G0945	K06865	ATPase	--	--
K06867	6.82626e-05	7.69396e-05	5.53096e-05	8.91374e-05	9.26346e-05	0.000111916	9.40918e-05	9.45652e-05	7.39437e-05	tpc:TPECDC2_0502	K06867	uncharacterized protein	--	--
K06869	2.94656e-06	8.7215e-07	0	0	6.90426e-08	0	0	0	6.51862e-08	nev:NTE_03048	K06869	uncharacterized protein	--	--
K06871	8.0337e-05	7.84149e-05	0.000102885	7.29363e-05	5.97205e-05	9.01822e-05	7.74753e-05	6.5615e-05	8.49265e-05	mvc:MSVAZ_1693	K06871	uncharacterized protein	--	--
K06872	0.00011845	0.000107148	0.000119667	0.000119189	0.000141288	0.00015317	0.000119959	0.000155656	0.00014913	cpb:Cphamn1_1419	K06872	uncharacterized protein	--	--
K06873	0	0	6.52511e-07	2.30618e-06	1.8377e-06	4.89628e-06	8.60659e-07	6.66656e-07	1.67909e-07	obt:OPIT5_01650	K06873	uncharacterized protein	--	--
K06874	3.02763e-06	7.77886e-06	5.29575e-06	6.20292e-07	6.72363e-07	3.2131e-07	1.61456e-07	1.61619e-07	5.44198e-07	ttt:THITE_2123918	K06874	zinc finger protein	--	--
K06876	4.10031e-05	1.97844e-05	4.70283e-05	3.93743e-05	4.56995e-05	5.71199e-05	6.16191e-05	2.97255e-05	2.47364e-05	cpi:Cpin_7174	K06876	deoxyribodipyrimidine photolyase-related protein	--	--
K06877	5.77196e-05	4.14165e-05	5.60986e-05	8.09542e-05	6.26559e-05	0.000104794	6.19282e-05	5.4929e-05	4.1625e-05	mfi:DSM1535_1880	K06877	DEAD/DEAH box helicase domain-containing protein	--	--
K06878	7.03652e-06	3.55632e-06	5.75399e-06	4.73979e-06	4.37975e-06	3.84862e-06	9.927e-06	8.01792e-06	1.05189e-05	wwe:P147_WWE3C01G0820	K06878	tRNA-binding protein	--	--
K06882	0	0	0	3.39341e-07	8.39571e-07	1.7282e-07	3.38588e-07	6.77858e-07	2.11381e-07	sat:SYN_02894	K06882	uncharacterized protein	--	--
K06883	0.000297805	0.000324867	0.0002273	0.000130266	0.000137379	0.000117888	0.000149508	0.000128002	0.000150849	afw:Anae109_3758	K06883	uncharacterized protein	--	--
K06884	0	3.68732e-07	0	8.84863e-07	2.18926e-07	1.52093e-06	6.18031e-07	1.26256e-07	0	xcc:XCC2823	K06884	uncharacterized protein	--	--
K06885	5.77087e-05	2.34233e-05	4.63477e-05	4.45718e-05	5.04074e-05	4.03703e-05	3.62837e-05	2.09114e-05	3.50457e-05	scn:Solca_4087	K06885	uncharacterized protein	--	--
K06887	0	7.10483e-07	2.38111e-06	3.78885e-07	0	6.51238e-07	0	8.1091e-08	4.42524e-07	ses:SARI_03217	K06887	uncharacterized protein	--	--
K06888	0.000191552	0.000167262	0.000162894	0.000161624	0.00015884	0.000151104	0.000172032	0.000203736	0.000269414	atm:ANT_11410	K06888	uncharacterized protein	--	--
K06889	0.000207272	0.000140719	0.000192939	0.000173682	0.0001738	0.000206	0.000166333	0.000163876	0.000180915	reu:Reut_C6077	K06889	uncharacterized protein	--	--
K06890	9.44553e-05	8.29361e-05	6.14731e-05	4.56359e-05	4.72733e-05	4.7867e-05	7.35145e-05	5.82677e-05	5.40341e-05	lcc:B488_01180	K06890	uncharacterized protein	--	--
K06893	4.83467e-05	3.59754e-05	7.99056e-05	4.99061e-05	4.98709e-05	5.87689e-05	5.35196e-05	4.99377e-05	2.78477e-05	pbh:AAW51_1888	K06893	uncharacterized protein	--	--
K06894	0.000661685	0.000512517	0.000592478	0.000714654	0.000713943	0.000789846	0.000743409	0.00074677	0.000541401	age:AA314_06116	K06894	uncharacterized protein	--	--
K06897	2.36926e-05	2.00561e-05	2.11626e-05	2.47835e-05	1.97549e-05	2.36551e-05	1.87571e-05	1.61268e-05	1.98299e-05	brad:BF49_5957	K06897	7,8-dihydropterin-6-yl-methyl-4-(beta-D-ribofuranosyl)aminobenzene 5'-phosphate synthase	--	--
K06898	6.23078e-05	7.21099e-05	5.69754e-05	4.03937e-05	3.73653e-05	4.28156e-05	4.20509e-05	3.36696e-05	4.44186e-05	dps:DP0807	K06898	nicotinic acid adenine dinucleotide carboxylase/hydrolase	--	--
K06903	4.06404e-05	1.86475e-05	4.49436e-05	3.58781e-05	2.71799e-05	4.6179e-05	4.07196e-05	4.55402e-05	2.62333e-05	rhd:R2APBS1_0503	K06903	uncharacterized protein	--	--
K06904	9.36326e-06	1.13372e-05	7.14848e-06	9.79421e-06	8.78586e-06	8.99644e-06	1.39023e-05	1.30299e-05	1.30474e-05	mas:Mahau_2912	K06904	uncharacterized protein	--	--
K06905	5.16966e-07	7.61564e-07	6.26602e-07	5.13729e-06	2.17302e-06	9.87755e-06	4.25447e-06	7.29766e-06	4.33608e-07	pna:Pnap_3315	K06905	uncharacterized protein	--	--
K06906	0	0	0	4.12932e-07	8.31781e-07	1.80545e-06	4.94419e-07	1.04802e-06	0	psem:TO66_10190	K06906	uncharacterized protein	--	--
K06907	0.000142906	0.000113183	0.000143595	0.00011605	0.000112727	0.000128321	0.0001524	0.000148018	0.000100347	pkt:AT984_06305	K06907	uncharacterized protein	--	--
K06908	0	0	0	7.33976e-07	6.68529e-07	1.38017e-06	7.34202e-07	9.33258e-07	0	pna:Pnap_3309	K06908	uncharacterized protein	--	--
K06910	0.000160889	0.000165023	0.000176611	0.000229752	0.000234277	0.000234784	0.000216834	0.000259183	0.000254905	mpt:Mpe_A0331	K06910	uncharacterized protein	--	--
K06911	0.00048563	0.00037675	0.000474184	0.000477196	0.000524569	0.00053554	0.000504318	0.000506681	0.000466159	dmt:DESME_05135	K06911	uncharacterized protein	--	--
K06915	0.000285343	0.000262109	0.000296903	0.000294386	0.000319137	0.000287828	0.00037815	0.000355192	0.000359619	beb:AEM42_05220	K06915	uncharacterized protein	--	--
K06918	9.48702e-06	9.4258e-06	1.30464e-05	2.52816e-06	4.49762e-06	1.90433e-06	1.1852e-05	8.35705e-06	9.93463e-06	msc:BN69_0038	K06918	uncharacterized protein	--	--
K06919	3.88731e-05	1.53185e-05	5.07761e-05	2.97132e-05	4.8259e-05	2.22238e-05	7.22039e-05	3.40662e-05	3.44965e-05	dto:TOL2_C30680	K06919	putative DNA primase/helicase	--	--
K06921	7.12738e-06	2.27732e-06	1.07484e-06	1.34608e-05	6.78331e-06	4.51271e-06	3.98479e-06	9.96357e-06	6.42157e-06	fsu:Fisuc_1606	K06921	uncharacterized protein	--	--
K06922	0	0	0	0	1.33682e-06	0	0	1.92738e-07	0	sat:SYN_00008	K06922	uncharacterized protein	--	--
K06923	0.000135747	0.000146506	0.000133229	0.000153442	0.000171423	0.000155656	0.000186257	0.000174391	0.000207764	lch:Lcho_0543	K06923	uncharacterized protein	--	--
K06926	7.25269e-06	2.82177e-06	3.55381e-06	9.65425e-06	7.71411e-06	8.38509e-06	6.86959e-06	6.72165e-06	5.57332e-06	cpi:Cpin_1948	K06926	uncharacterized protein	--	--
K06929	6.65817e-05	5.12286e-05	6.89188e-05	8.36782e-05	9.49746e-05	9.49856e-05	5.75334e-05	0.000106776	0.000104274	slt:Slit_0149	K06929	uncharacterized protein	--	--
K06934	3.44742e-05	4.73581e-05	2.98394e-05	1.06962e-05	1.28652e-05	9.62611e-06	1.67887e-05	6.89808e-06	1.40029e-05	afw:Anae109_3585	K06934	uncharacterized protein	--	--
K06936	0	0	5.9893e-08	3.62618e-06	1.40009e-06	6.95523e-06	6.56244e-07	1.53104e-06	2.00358e-07	mema:MMAB1_3185	K06936	uncharacterized protein	--	--
K06937	8.64336e-05	6.62965e-05	8.39527e-05	0.000101576	0.000115563	0.000114079	8.735e-05	0.000127385	9.0791e-05	llu:AKJ09_03802	K06937	7,8-dihydro-6-hydroxymethylpterin dimethyltransferase	--	--
K06938	3.52274e-05	1.99263e-05	3.24924e-05	3.60241e-05	4.44442e-05	4.51472e-05	3.97073e-05	4.34294e-05	5.96417e-05	rge:RGE_43380	K06938	uncharacterized protein	--	--
K06940	0.000102127	9.93344e-05	0.000112191	0.000193367	0.000217264	0.000176694	0.000160027	0.000217733	0.000260007	slt:Slit_2032	K06940	uncharacterized protein	--	--
K06944	2.40232e-05	3.45877e-05	2.77159e-05	2.57862e-06	4.98688e-06	2.63919e-06	8.49803e-06	3.11796e-06	8.58452e-06	ank:AnaeK_1762	K06944	uncharacterized protein	--	--
K06945	2.89627e-05	1.74596e-05	2.92988e-05	2.60376e-05	2.82875e-05	3.21242e-05	3.93749e-05	2.01378e-05	1.45697e-05	rse:F504_4029	K06945	uncharacterized protein	--	--
K06946	1.60551e-06	1.36844e-06	4.6605e-07	2.36896e-06	6.90159e-06	4.5414e-06	3.0434e-05	6.50429e-06	3.23786e-06	mdn:JT25_005665	K06946	uncharacterized protein	--	--
K06950	6.10263e-05	6.79866e-05	5.58538e-05	8.45769e-05	9.22144e-05	8.29842e-05	6.10945e-05	9.76408e-05	9.93831e-05	rmg:Rhom172_0361	K06950	uncharacterized protein	--	--
K06952	7.42159e-06	1.02934e-05	9.97503e-06	8.4543e-06	7.11046e-06	1.02611e-05	1.43353e-05	1.38625e-05	1.32098e-05	ecle:ECNIH2_02220	K06952	uncharacterized protein	--	--
K06953	8.9451e-06	7.86265e-06	6.68151e-06	6.22245e-06	2.4305e-06	2.13006e-06	5.73641e-06	5.90844e-06	6.24836e-06	brad:BF49_3986	K06953	uncharacterized protein	--	--
K06954	1.59603e-06	3.02334e-06	4.33185e-06	3.88187e-06	3.41464e-06	9.36814e-06	9.06162e-06	5.32625e-07	2.04304e-06	mah:MEALZ_3899	K06954	uncharacterized protein	--	--
K06955	1.57737e-05	1.924e-05	1.97303e-05	1.90446e-05	1.91902e-05	1.60849e-05	2.22559e-05	1.46517e-05	1.25457e-05	pol:Bpro_2903	K06955	uncharacterized protein	--	--
K06956	1.28799e-07	3.00314e-06	1.61597e-06	1.30138e-06	1.3659e-06	1.52576e-06	6.1318e-08	1.97292e-07	0	puf:UFO1_0868	K06956	uncharacterized protein	--	--
K06960	3.10362e-05	3.50242e-05	1.96945e-05	1.63911e-05	1.73783e-05	1.50259e-05	1.84037e-05	1.15914e-05	1.33068e-05	acp:A2cp1_2049	K06960	uncharacterized protein	--	--
K06962	6.2985e-07	6.41937e-07	2.55257e-06	5.72313e-06	3.42403e-06	7.01242e-06	1.68789e-06	3.4679e-06	2.32752e-06	atm:ANT_01320	K06962	uncharacterized protein	--	--
K06966	0.000284119	0.000221419	0.000306074	0.000355564	0.000351389	0.00039605	0.000372837	0.000354968	0.00031029	afw:Anae109_3325	K06966	pyrimidine/purine-5'-nucleotide nucleosidase	--	--
K06971	1.07341e-06	2.18201e-07	2.09353e-06	3.49085e-06	2.73626e-06	1.49291e-06	4.56268e-06	4.73629e-06	1.22316e-06	rrs:RoseRS_0541	K06971	uncharacterized protein	--	--
K06973	3.04342e-05	1.43854e-05	2.75837e-05	2.0788e-05	2.07966e-05	1.99377e-05	1.58481e-05	1.45358e-05	2.35613e-05	pdi:BDI_3783	K06973	uncharacterized protein	--	--
K06975	2.33572e-05	1.47723e-05	3.08743e-05	2.97688e-05	1.99075e-05	3.02549e-05	3.02682e-05	3.31357e-05	1.58576e-05	pko:PKOR_20535	K06975	uncharacterized protein	--	--
K06976	3.57125e-06	1.70931e-06	2.68186e-06	4.54574e-06	2.31539e-06	4.00667e-06	8.44252e-07	1.94246e-06	1.31537e-06	mph:MLP_15580	K06976	uncharacterized protein	--	--
K06978	0.000150084	6.40078e-05	8.46193e-05	5.04225e-05	5.32347e-05	5.73831e-05	4.61211e-05	6.59975e-05	5.71102e-05	hhy:Halhy_5408	K06978	uncharacterized protein	--	--
K06983	1.32137e-05	3.96841e-06	7.15354e-06	1.15819e-05	1.30427e-05	1.77096e-05	1.08879e-05	5.73987e-06	3.12275e-06	lab:LA76x_3139	K06983	uncharacterized protein	--	--
K06985	4.7251e-05	4.29765e-05	6.49632e-05	9.36726e-05	9.85102e-05	7.12188e-05	0.000110656	0.00011482	0.00011283	pna:Pnap_1079	K06985	aspartyl protease family protein	ko04112	Cell cycle - Caulobacter
K06986	7.8295e-06	9.56102e-06	1.4165e-05	2.61999e-05	2.24972e-05	3.63846e-05	1.73529e-05	3.77663e-05	7.75925e-06	npp:PP1Y_Mpl1952	K06986	uncharacterized protein	--	--
K06987	3.59409e-05	1.68524e-05	3.67982e-05	2.86483e-05	3.72758e-05	2.63857e-05	2.88647e-05	3.16535e-05	1.96044e-05	rfr:Rfer_1522	K06987	uncharacterized protein	--	--
K06988	9.20018e-05	7.05087e-05	8.77875e-05	0.000112472	0.000124438	8.99414e-05	8.192e-05	9.61031e-05	0.000106369	sur:STAUR_8083	K06988	8-hydroxy-5-deazaflavin:NADPH oxidoreductase	--	--
K06991	1.84858e-05	1.10816e-05	2.28704e-05	1.88659e-05	2.30259e-05	3.44961e-05	3.46019e-05	2.11954e-05	1.23737e-05	vei:Veis_4929	K06991	uncharacterized protein	--	--
K06992	3.32082e-06	2.07336e-06	1.04974e-07	2.32626e-06	3.31918e-06	6.11226e-06	7.8126e-06	4.37371e-06	5.65989e-06	hhc:M911_15830	K06992	uncharacterized protein	--	--
K06994	2.88015e-05	1.56454e-05	2.7469e-05	2.18875e-05	1.52279e-05	2.14808e-05	2.43702e-05	2.0613e-05	2.60719e-05	cfi:Celf_2215	K06994	putative drug exporter of the RND superfamily	--	--
K06995	1.32531e-05	1.31055e-05	1.01428e-05	2.3319e-05	1.67739e-05	1.95587e-05	4.16819e-05	2.1858e-05	1.67758e-05	loki:Lokiarch_01620	K06995	uncharacterized protein	--	--
K06996	9.86167e-05	9.83054e-05	8.66373e-05	0.000101779	0.000109451	0.000121923	0.000126051	0.000121761	9.80859e-05	mrs:Murru_0040	K06996	uncharacterized protein	--	--
K06999	9.36774e-05	7.11828e-05	0.000107101	0.000135869	0.0001581	0.000140637	0.000150795	0.000139647	0.000150029	pkt:AT984_16960	K06999	phospholipase/carboxylesterase	--	--
K07000	6.46067e-05	5.62425e-05	4.93059e-05	6.82598e-05	7.53746e-05	7.95885e-05	7.1548e-05	8.50708e-05	7.10911e-05	acp:A2cp1_0766	K07000	uncharacterized protein	--	--
K07001	0.000658546	0.000570071	0.000604818	0.00072948	0.000714928	0.000787164	0.000770982	0.000763856	0.000729304	lch:Lcho_2766	K07001	NTE family protein	--	--
K07002	7.32052e-05	4.83668e-05	6.91866e-05	9.38447e-05	8.90458e-05	9.98218e-05	8.60796e-05	0.000112929	0.000113029	pkt:AT984_18575	K07002	uncharacterized protein	--	--
K07003	0.000679062	0.000696816	0.000703846	0.000555394	0.000545805	0.000604872	0.000606031	0.00055227	0.000485861	mme:Marme_2220	K07003	uncharacterized protein	--	--
K07004	0.000115615	7.45107e-05	8.27576e-05	8.4916e-05	9.70135e-05	0.000112083	0.000129487	6.51168e-05	5.3202e-05	meu:ACJ67_10905	K07004	uncharacterized protein	--	--
K07005	4.56969e-05	2.9387e-05	3.4913e-05	1.96789e-05	2.10347e-05	1.74315e-05	1.60899e-05	1.20412e-05	2.77103e-05	afo:Afer_1309	K07005	uncharacterized protein	--	--
K07006	8.57646e-05	5.60381e-05	8.97476e-05	5.97067e-05	7.10447e-05	6.7346e-05	0.000110519	6.95013e-05	5.49138e-05	rdp:RD2015_440	K07006	uncharacterized protein	--	--
K07007	0.000149372	0.000151106	0.000175133	0.000257136	0.000285429	0.000259477	0.000305901	0.000305438	0.000357349	sat:SYN_00731	K07007	uncharacterized protein	--	--
K07009	3.7655e-07	4.81485e-07	1.3716e-06	3.77756e-06	2.53111e-06	5.25932e-06	6.80571e-07	1.71484e-06	4.94823e-07	mph:MLP_38590	K07009	uncharacterized protein	--	--
K07010	9.31092e-05	5.84614e-05	7.43217e-05	4.95738e-05	5.53724e-05	6.84412e-05	6.23691e-05	4.51106e-05	4.39832e-05	lch:Lcho_1740	K07010	putative glutamine amidotransferase	--	--
K07011	3.26831e-05	3.49474e-05	3.00833e-05	3.87396e-05	3.14991e-05	3.83195e-05	5.23789e-05	4.53752e-05	3.20997e-05	has:Halsa_0641	K07011	uncharacterized protein	--	--
K07013	2.17878e-06	9.19889e-07	9.80353e-07	1.5342e-06	1.35342e-06	1.32625e-06	1.5022e-05	4.27321e-06	3.85997e-06	mig:Metig_1384	K07013	uncharacterized protein	--	--
K07014	0.000108249	0.000107221	8.4034e-05	3.05403e-05	3.29444e-05	3.38882e-05	4.82601e-05	2.56348e-05	4.58014e-05	mep:MPQ_1896	K07014	uncharacterized protein	--	--
K07015	0	0	0	9.87348e-08	0	8.29684e-07	0	0	0	ccl:Clocl_1355	K07015	uncharacterized protein	--	--
K07017	2.44464e-05	1.3311e-05	2.34585e-05	3.36759e-05	3.8024e-05	3.11258e-05	2.87086e-05	3.42564e-05	3.31928e-05	pep:AQ505_10815	K07017	uncharacterized protein	--	--
K07018	9.63027e-05	0.000101407	8.41579e-05	0.000106217	0.000121014	0.000101493	0.000117456	0.000126463	0.000139506	msd:MYSTI_04657	K07018	uncharacterized protein	--	--
K07019	0.000105432	0.000112046	0.0001075	0.000152663	0.000169663	0.000146019	0.000146386	0.000147982	0.000149612	pbh:AAW51_5369	K07019	uncharacterized protein	--	--
K07020	3.20437e-05	3.04569e-05	3.92128e-05	3.88851e-05	3.15249e-05	3.83655e-05	3.49556e-05	4.24789e-05	2.09885e-05	bra:BRADO0679	K07020	uncharacterized protein	--	--
K07022	5.29452e-06	6.55618e-06	1.85419e-06	7.82366e-07	2.50655e-07	3.92443e-07	8.96954e-07	2.18585e-06	3.66215e-06	dat:HRM2_15520	K07022	uncharacterized protein	--	--
K07023	2.28289e-05	2.24938e-05	2.12019e-05	3.37612e-05	2.86285e-05	4.33247e-05	2.81897e-05	4.05069e-05	2.20444e-05	age:AA314_06414	K07023	putative hydrolases of HD superfamily	--	--
K07024	9.09871e-05	6.63334e-05	0.000111577	0.000139203	0.000125345	0.000143792	0.000108235	0.000108445	8.1042e-05	lap:ACP90_19445	K07024	sucrose-6-phosphatase&#160;	--	--
K07025	0.000228542	0.000157383	0.000201655	0.000332266	0.000298526	0.000374236	0.000274673	0.000315553	0.000282939	cpi:Cpin_1167	K07025	putative hydrolase of the HAD superfamily	--	--
K07027	0.000126359	0.000112179	0.00010971	0.000164337	0.000130568	0.000156144	0.000158373	0.000167978	0.000137565	blq:L21SP5_02130	K07027	glycosyltransferase 2 family protein	--	--
K07028	9.80057e-05	8.73532e-05	0.000109253	0.000132766	0.000163394	0.00012563	0.000135744	0.000170222	0.000189254	tee:Tel_10675	K07028	uncharacterized protein	--	--
K07030	1.68029e-05	1.42943e-05	5.43846e-06	3.54351e-05	3.76001e-05	5.13483e-05	3.15534e-05	1.86297e-05	1.91351e-05	mpg:Theba_2561	K07030	uncharacterized protein	--	--
K07032	5.0712e-05	3.82495e-05	6.24866e-05	9.4809e-05	9.76257e-05	8.80058e-05	8.05135e-05	0.000102674	0.000141008	puf:UFO1_2330	K07032	uncharacterized protein	--	--
K07033	0	0	3.58259e-07	0	0	0	1.2798e-07	1.83013e-07	1.69783e-06	dvl:Dvul_1973	K07033	uncharacterized protein	--	--
K07034	3.35945e-05	4.46364e-05	3.86106e-05	3.38075e-05	2.33989e-05	2.79408e-05	3.0405e-05	2.7779e-05	2.31341e-05	dsu:Dsui_1604	K07034	uncharacterized protein	--	--
K07037	8.59927e-05	8.80409e-05	5.16312e-05	5.58546e-05	5.16358e-05	5.50771e-05	6.01148e-05	3.85507e-05	6.68121e-05	scd:Spica_1228	K07037	uncharacterized protein	--	--
K07038	8.28992e-05	4.37067e-05	6.02914e-05	6.58871e-05	7.10507e-05	8.97052e-05	7.16781e-05	4.84961e-05	4.57193e-05	rti:DC20_08370	K07038	inner membrane protein	--	--
K07039	7.2796e-05	5.39971e-05	0.000102603	0.000120466	0.000149269	0.0001319	0.000139444	0.000162662	0.000172042	dsu:Dsui_2704	K07039	uncharacterized protein	--	--
K07040	6.30695e-05	7.32285e-05	6.08418e-05	0.000100711	0.000109007	9.66832e-05	9.84848e-05	0.000106545	0.00010349	slt:Slit_1525	K07040	uncharacterized protein	--	--
K07041	2.38074e-06	5.24862e-07	0	0	0	2.00456e-07	0	0	4.90365e-08	taa:NMY3_02334	K07041	uncharacterized protein	--	--
K07043	0.000113835	0.00013616	0.000136993	0.000228637	0.000246766	0.000237009	0.000253412	0.000273229	0.000303469	dar:Daro_3538	K07043	uncharacterized protein	--	--
K07044	1.95773e-05	1.552e-05	1.66907e-05	3.97848e-05	4.15413e-05	5.2651e-05	4.10866e-05	4.2381e-05	3.9389e-05	rsl:RPSI07_mp1029	K07044	uncharacterized protein	--	--
K07045	0.000163758	0.000137421	0.000134296	8.96114e-05	8.73271e-05	7.18121e-05	0.000118622	9.79617e-05	0.000104342	pspi:PS2015_678	K07045	uncharacterized protein	--	--
K07046	3.75642e-05	2.1379e-05	4.18082e-05	4.8739e-05	4.361e-05	5.87382e-05	3.74191e-05	4.46483e-05	2.55063e-05	eol:Emtol_2585	K07046	L-fuconolactonase	ko00051	Fructose and mannose metabolism
K07047	0.000113312	8.68064e-05	0.00010385	8.73884e-05	8.88255e-05	0.000100919	9.87767e-05	8.98721e-05	7.27247e-05	cga:Celgi_1752	K07047	N-substituted formamide deformylase	--	--
K07051	3.79892e-05	2.33311e-05	2.3085e-05	3.08162e-05	2.81666e-05	3.97296e-05	2.74956e-05	3.05842e-05	1.23927e-05	phm:PSMK_03170	K07051	uncharacterized protein	--	--
K07052	0.000186699	0.000132026	0.000153765	0.000196716	0.000184775	0.0001915	0.000179305	0.000154563	0.000122277	doi:FH5T_08645	K07052	uncharacterized protein	--	--
K07054	0.00011249	7.33268e-05	0.000107645	0.000115142	0.00011657	0.00012848	0.00011132	0.000124558	0.000101961	fri:FraEuI1c_2443	K07054	uncharacterized protein	--	--
K07058	0.000292002	0.000248383	0.000274218	0.000295738	0.000312932	0.000294206	0.000329602	0.000321325	0.000291925	nko:Niako_1186	K07058	membrane protein	--	--
K07062	8.00721e-05	5.43551e-05	0.000100652	0.000113631	0.000100361	0.000118253	9.80686e-05	0.000124642	8.65552e-05	cak:Caul_3556	K07062	toxin FitB	--	--
K07063	2.58511e-07	4.13189e-07	0	3.30516e-07	2.45322e-07	6.31223e-07	9.8935e-08	2.82956e-07	1.54413e-07	ana:all2421	K07063	uncharacterized protein	--	--
K07064	5.22078e-06	5.27908e-06	9.93778e-06	1.97928e-05	1.40842e-05	1.28791e-05	6.82298e-06	1.41375e-05	1.05503e-05	mox:DAMO_2743	K07064	uncharacterized protein	--	--
K07065	0	0	1.41486e-07	9.28679e-07	1.67103e-07	6.44945e-07	0	7.49939e-08	1.96441e-06	amr:AM1_4808	K07065	uncharacterized protein	--	--
K07066	0	0	0	0	0	0	0	7.76434e-07	0	afu:AF_0598	K07066	uncharacterized protein	--	--
K07068	3.48496e-05	4.18178e-05	3.19547e-05	2.63054e-05	3.2393e-05	3.7497e-05	3.16841e-05	3.42566e-05	2.57726e-05	brc:BCCGELA001_22385	K07068	uncharacterized protein	--	--
K07069	5.28261e-07	0	0	1.16989e-06	8.28354e-07	3.85125e-07	6.06515e-07	1.01187e-06	1.5777e-07	tur:AT726_05810	K07069	uncharacterized protein	--	--
K07071	9.14393e-05	6.46646e-05	9.48927e-05	8.51232e-05	9.79348e-05	8.6104e-05	9.29799e-05	8.82196e-05	0.000105112	cpi:Cpin_7089	K07071	uncharacterized protein	--	--
K07074	5.52524e-05	3.22849e-05	4.86382e-05	3.13603e-05	3.48411e-05	4.75692e-05	4.63177e-05	3.31704e-05	1.26538e-05	scn:Solca_3866	K07074	uncharacterized protein	--	--
K07075	2.23309e-05	2.78066e-05	2.22154e-05	5.80975e-05	4.32984e-05	5.39552e-05	4.79228e-05	7.2699e-05	8.80979e-05	rta:Rta_06890	K07075	uncharacterized protein	--	--
K07076	0	0	0	0	0	7.64865e-07	0	0	3.40191e-07	mma:MM_1160	K07076	uncharacterized protein	--	--
K07077	2.31559e-05	3.05478e-05	2.75431e-05	2.76588e-05	3.10745e-05	2.6662e-05	2.64135e-05	4.32757e-05	4.74441e-05	rmr:Rmar_1445	K07077	uncharacterized protein	--	--
K07078	4.3288e-06	4.9937e-06	4.83899e-06	2.78686e-06	4.77206e-07	2.34739e-06	5.39783e-07	4.98373e-07	1.89339e-06	puf:UFO1_3290	K07078	uncharacterized protein	--	--
K07079	1.62092e-05	1.80463e-05	2.29221e-05	3.84995e-05	2.78254e-05	4.66585e-05	2.22601e-05	2.70173e-05	2.08231e-05	dti:Desti_1873	K07079	uncharacterized protein	--	--
K07080	9.86949e-05	0.000106415	7.87111e-05	8.65379e-05	9.76635e-05	9.60544e-05	8.9286e-05	0.000106867	9.27719e-05	lim:L103DPR2_01256	K07080	uncharacterized protein	--	--
K07082	0.000170419	0.00014891	0.000153155	0.000189109	0.000187977	0.000177428	0.000186065	0.000192229	0.000212349	glo:Glov_2459	K07082	UPF0755 protein	--	--
K07085	8.26008e-05	0.000101793	6.78574e-05	4.04986e-05	5.12833e-05	4.44269e-05	7.61453e-05	3.33692e-05	3.84745e-05	fgi:OP10G_3068	K07085	putative transport protein	--	--
K07086	1.24173e-05	5.87465e-06	2.26813e-05	1.11115e-05	1.47798e-05	1.09355e-05	1.53016e-05	1.35938e-05	8.03061e-06	mpt:Mpe_A0139	K07086	uncharacterized protein	--	--
K07088	0.000213456	0.000194735	0.000220621	0.000291404	0.000293159	0.00032465	0.000307418	0.000329168	0.000362513	hrb:Hrubri_0709	K07088	uncharacterized protein	--	--
K07089	9.5872e-05	0.000141385	9.0489e-05	0.00015647	0.00013094	0.000151153	0.000124333	0.000160029	0.000203939	dsf:UWK_01190	K07089	uncharacterized protein	--	--
K07090	0.000409902	0.000370433	0.00038156	0.000421583	0.000421558	0.000432132	0.000442892	0.000487659	0.000463105	dpi:BN4_20022	K07090	uncharacterized protein	--	--
K07092	7.3299e-06	1.17754e-05	6.63114e-06	3.29485e-05	2.5369e-05	2.25532e-05	1.60408e-05	3.67045e-05	3.87026e-05	pkt:AT984_12040	K07092	uncharacterized protein	--	--
K07093	0.000132271	5.66932e-05	0.000159886	0.000189249	0.000200256	0.000231395	0.000204464	0.000164785	9.32441e-05	ack:C380_06855	K07093	uncharacterized protein	--	--
K07095	5.92269e-05	6.04753e-05	6.56475e-05	0.000101179	0.000113588	8.6978e-05	7.8749e-05	0.000110281	0.000156375	cpi:Cpin_2013	K07095	uncharacterized protein	--	--
K07096	8.45025e-06	6.88023e-06	2.04669e-06	2.6802e-06	2.43966e-06	3.8109e-06	3.48674e-06	2.63131e-06	5.62636e-06	dsa:Desal_3716	K07096	uncharacterized protein	--	--
K07097	0	2.58932e-07	0	1.03562e-07	1.0249e-07	1.58227e-07	1.23999e-07	4.43297e-07	1.16118e-06	tdn:Suden_0723	K07097	uncharacterized protein	--	--
K07098	0.000153553	0.000116717	0.000136988	0.000133102	0.000101439	0.000136363	0.000109175	0.000113727	0.000119223	doi:FH5T_16820	K07098	uncharacterized protein	--	--
K07099	3.61483e-06	2.03644e-06	0	8.36869e-06	5.16361e-06	9.80318e-06	1.89922e-06	1.12064e-05	1.46115e-06	wch:wcw_0335	K07099	uncharacterized protein	--	--
K07100	5.89387e-06	3.71549e-06	6.22772e-06	1.65115e-06	1.95129e-06	2.55051e-06	7.60646e-06	2.44242e-06	4.52394e-06	lch:Lcho_0900	K07100	putative phosphoribosyl transferase	--	--
K07101	8.74181e-05	7.48634e-05	9.30733e-05	8.93421e-05	9.48585e-05	0.000106533	0.000122099	8.12695e-05	7.06538e-05	lch:Lcho_2856	K07101	uncharacterized protein	--	--
K07109	2.50837e-06	5.04183e-06	4.49733e-06	4.56631e-06	5.80872e-06	2.96808e-06	3.49714e-06	5.50493e-06	6.18162e-06	scl:sce0578	K07109	uncharacterized protein	--	--
K07110	5.52159e-05	6.4815e-05	3.70033e-05	1.7549e-05	1.9422e-05	1.42843e-05	1.93902e-05	2.73738e-05	3.58438e-05	age:AA314_03914	K07110	XRE family transcriptional regulator, fatty acid utilization regulator	--	--
K07112	0.000288374	0.000308275	0.00024153	0.000252598	0.000266175	0.00026781	0.000286157	0.000291027	0.000247939	dar:Daro_2820	K07112	uncharacterized protein	--	--
K07117	0.000101866	0.000105843	9.21047e-05	0.000123001	0.000111674	0.000140003	0.000113213	0.000109929	0.000101706	rdp:RD2015_1689	K07117	uncharacterized protein	--	--
K07118	2.32168e-05	1.20504e-05	3.51436e-05	2.33313e-05	1.90072e-05	2.68224e-05	1.98144e-05	2.13411e-05	1.96078e-05	shg:Sph21_0188	K07118	uncharacterized protein	--	--
K07119	0.00013169	0.000104269	0.000140221	0.000128989	0.000137022	0.000154766	0.000147276	0.000143936	0.000109548	llu:AKJ09_07375	K07119	uncharacterized protein	--	--
K07120	2.39953e-05	4.00143e-05	2.16992e-05	2.67157e-05	3.00805e-05	3.11782e-05	2.5626e-05	4.09134e-05	2.79518e-05	bja:bll1341	K07120	uncharacterized protein	--	--
K07121	1.87143e-05	2.35038e-05	2.04179e-05	4.00959e-05	6.09618e-05	3.18177e-05	8.10318e-05	5.65584e-05	6.63524e-05	slt:Slit_2963	K07121	uncharacterized protein	--	--
K07123	1.21834e-05	7.50157e-06	2.32504e-05	2.0912e-05	2.14747e-05	2.80343e-05	5.95872e-05	3.16211e-05	1.36987e-05	vpe:Varpa_0594	K07123	uncharacterized protein	--	--
K07124	0.000140155	0.000138577	0.000120438	0.000143068	0.000135948	0.00013709	0.000131611	0.000115841	0.000165121	mtt:Ftrac_1880	K07124	uncharacterized protein	--	--
K07126	3.95176e-05	5.33257e-05	4.35098e-05	8.11611e-05	8.28292e-05	8.82121e-05	7.55032e-05	9.89823e-05	8.97767e-05	pre:PCA10_23310	K07126	uncharacterized protein	--	--
K07129	8.26531e-08	9.63976e-07	3.98472e-07	3.83074e-06	3.73223e-06	2.87079e-06	1.78327e-06	4.20716e-06	4.23541e-06	doi:FH5T_19365	K07129	uncharacterized protein	--	--
K07131	5.80934e-05	3.84422e-05	4.09299e-05	4.94174e-05	6.20012e-05	4.10193e-05	6.04112e-05	5.02567e-05	3.00667e-05	rrs:RoseRS_0746	K07131	uncharacterized protein	--	--
K07132	9.73855e-07	2.22365e-07	1.49047e-07	4.00215e-07	0	1.18896e-06	2.66218e-07	3.80694e-08	0	ecg:E2348C_2632	K07132	ATP-dependent target DNA activator	--	--
K07133	8.11677e-05	7.84106e-05	6.30756e-05	0.00021239	0.000148671	0.000164951	0.000115336	0.00017274	0.00010813	fac:FACI_IFERC01G0046	K07133	uncharacterized protein	--	--
K07136	4.14999e-06	1.19081e-05	1.23175e-05	6.63997e-06	3.11599e-06	1.15775e-05	2.24102e-05	6.10671e-06	6.07102e-06	spc:Sputcn32_3683	K07136	uncharacterized protein	--	--
K07137	0.000241063	0.000208249	0.000231939	0.000313445	0.000330494	0.00030997	0.000277463	0.000307644	0.000276578	ppn:Palpr_0173	K07137	uncharacterized protein	--	--
K07138	2.41678e-05	2.58148e-05	2.06162e-05	1.27945e-05	1.32248e-05	1.1455e-05	1.08771e-05	8.36823e-06	2.6807e-05	ctyk:CTK_C12800	K07138	uncharacterized protein	--	--
K07139	2.78076e-05	1.62919e-05	2.41807e-05	3.89847e-05	2.47559e-05	3.84546e-05	3.09529e-05	6.47108e-05	0.000106693	css:Cst_c12810	K07139	uncharacterized protein	--	--
K07140	6.7222e-05	4.09568e-05	6.80557e-05	6.90623e-05	8.5538e-05	8.1233e-05	0.000101398	7.56206e-05	7.15806e-05	ccro:CMC5_000700	K07140	uncharacterized protein	--	--
K07146	4.65884e-05	2.19055e-05	5.22789e-05	5.20595e-05	4.89126e-05	5.38956e-05	5.48876e-05	5.01824e-05	4.04348e-05	cih:ATE47_15205	K07146	UPF0176 protein	--	--
K07148	4.43908e-05	2.69802e-05	3.91711e-05	4.63327e-05	3.96332e-05	6.60242e-05	4.25798e-05	3.28535e-05	2.39196e-05	cap:CLDAP_13780	K07148	uncharacterized protein	--	--
K07150	3.40228e-06	3.76345e-06	4.15417e-06	1.21633e-05	7.86111e-06	1.4233e-05	8.64333e-06	5.03182e-06	8.21694e-06	gsu:GSU0758	K07150	uncharacterized protein	--	--
K07157	8.73028e-05	6.37927e-05	7.23026e-05	7.20001e-05	7.58345e-05	8.73931e-05	9.36366e-05	8.55661e-05	6.71318e-05	ank:AnaeK_4442	K07157	uncharacterized protein	--	--
K07159	3.49472e-06	2.44521e-06	1.37147e-06	2.61137e-06	1.4248e-06	3.54199e-06	2.06624e-06	5.62152e-06	9.51872e-06	dmz:X794_02040	K07159	uncharacterized protein	--	--
K07160	2.8302e-05	3.6464e-05	4.00427e-05	1.91525e-05	2.07463e-05	2.38171e-05	3.43826e-05	2.58213e-05	2.94324e-05	hhy:Halhy_3124	K07160	UPF0271 protein	--	--
K07161	8.85163e-05	8.43213e-05	7.28271e-05	4.92398e-05	5.51348e-05	5.61431e-05	7.23457e-05	7.42102e-05	5.95551e-05	brad:BF49_5487	K07161	uncharacterized protein	--	--
K07164	6.44783e-05	6.06433e-05	6.3158e-05	5.89923e-05	5.1596e-05	6.34338e-05	4.5831e-05	4.65373e-05	4.27188e-05	afw:Anae109_0763	K07164	uncharacterized protein	--	--
K07166	1.0125e-06	0	0	5.12119e-07	1.26705e-07	2.15171e-06	0	0	0	cth:Cthe_0409	K07166	ACT domain-containing protein	--	--
K07168	5.17909e-05	4.71478e-05	5.92587e-05	8.38342e-05	8.98995e-05	8.6594e-05	8.01249e-05	0.000116942	0.000127919	mpt:Mpe_A0317	K07168	CBS domain-containing membrane protein	--	--
K07169	2.10621e-05	1.83434e-05	3.91799e-05	1.71101e-05	1.90985e-05	2.54347e-05	2.03308e-05	2.306e-05	1.51051e-05	del:DelCs14_2981	K07169	FHA domain-containing protein	--	--
K07177	1.48404e-06	1.20681e-06	1.47833e-06	5.79141e-06	2.28772e-06	4.46624e-06	4.7828e-07	6.69696e-07	1.21302e-06	mph:MLP_31470	K07177	Lon-like protease	ko02024	Quorum sensing
K07181	0.000149737	0.000107877	0.000151027	0.000207641	0.00022665	0.000249428	0.000213377	0.000243521	0.000188641	dsu:Dsui_2346	K07181	c-di-GMP phosphodiesterase	--	--
K07182	0.000294456	0.000357482	0.000283184	0.000298725	0.000354791	0.000281017	0.000319751	0.000285466	0.000309264	acp:A2cp1_3836	K07182	CBS domain-containing protein	--	--
K07212	1.27941e-06	5.54335e-06	3.19804e-06	2.83395e-07	9.34874e-07	1.68383e-07	2.70925e-06	1.2643e-05	3.0687e-05	sse:Ssed_1354	K07212	GGDEF domain	--	--
K07216	0.000290132	0.000341635	0.00023328	0.000433667	0.000558106	0.000311874	0.000408223	0.000472191	0.000663118	ade:Adeh_0219	K07216	hemerythrin	--	--
K07217	1.39679e-05	8.94863e-06	1.86169e-05	8.07073e-06	5.78814e-06	9.31272e-06	1.38986e-05	9.43154e-06	1.40747e-05	cpi:Cpin_5037	K07217	Mn-containing catalase	--	--
K07219	1.1202e-05	3.40061e-06	7.56048e-06	2.89766e-05	3.07201e-05	3.25e-05	2.85342e-05	1.80841e-05	2.0959e-05	eha:Ethha_1570	K07219	putative molybdopterin biosynthesis protein	--	--
[truncated: 6,123 more rows]
