# Supplementary material for: Rice receptor kinase FLR7 regulates rhizosphere oxygen levels and enriches the dominant Anaeromyxobacter that improves submergence tolerance in rice
Source: ISME J. 2024 Jan 23;18(1):wrae006. doi: 10.1093/ismejo/wrae006 (PMC10900889; doi:10.1093/ismejo/wrae006)
Supplement: Table_S5_Significant_differentially_expressed_genes_wrae006 [file table_s5_significant_differentially_expressed_genes_wrae006.xlsx]

## Sheet: N-PSR1-vs-N-Mock
Normal-PSR1 vs Normal-Mock
gene_id	BaseMean_DESeq2	BaseMean_control_N-Mock	BaseMean_case_N-PSR1	FoldChange	log2FoldChange	p-value	q-value	Regulation	Expression_N-PSR1-1	Expression_N-PSR1-2	Expression_N-PSR1-3	Expression_N-Mock-1	Expression_N-Mock-2	Expression_N-Mock-3	gene_symbol	Description	GO_id	GO_term	pathway	pathway_description
LOC_Os01g07060	113.895	57.7822	170.008	2.94346	1.55751	5.0606e-06	0.0130292	Up	8.45677	5.4968	7.38099	1.7953	2.05387	3.23435	AGP31 {ECO:0000303|PubMed:17885091}; At1g28290 {ECO:0000312|Araport:AT1G28290}; F3H9.6 {ECO:0000312|EMBL:AAF98426.1}	POEI43 - Pollen Ole e I allergen and extensin family protein precursor, putative, expressed	GO:0003674,GO:0005623,GO:0008150	molecular_function|cell|biological_process
LOC_Os01g25484	30820.2	37465.4	24175	0.64526	-0.632047	9.07964e-09	6.42861e-05	Down	203.828	198.421	194.454	345.862	274.811	287.769	Os01g0357100, LOC_Os01g25484; P0025H06.19-1, P0025H06.19-2	ferredoxin--nitrite reductase, putative, expressed	GO:0003824,GO:0005515,GO:0005576,GO:0005739,GO:0008150,GO:0008152,GO:0009536,GO:0016020	catalytic activity|protein binding|extracellular region|mitochondrion|biological_process|metabolic process|plastid|membrane	osa00910	Nitrogen metabolism
LOC_Os01g28500	419.333	542.375	296.292	0.546154	-0.872619	1.7769e-05	0.0419364	Down	8.68242	10.9021	8.77206	20.7895	14.2451	16.0087		SCP-like extracellular protein, expressed	GO:0003674,GO:0005576,GO:0005618,GO:0006950,GO:0009607,GO:0009719,GO:0009991	molecular_function|extracellular region|cell wall|response to stress|response to biotic stimulus|response to endogenous stimulus|response to extracellular stimulus	osa04016,osa04075,osa04626	MAPK signaling pathway - plant|Plant hormone signal transduction|Plant-pathogen interaction
LOC_Os01g44050	2443.15	3422.4	1463.9	0.427739	-1.2252	1.62827e-08	9.22284e-05	Down	17.4303	16.7711	20.8225	58.9508	39.2382	28.3096	cysG {ECO:0000255|HAMAP-Rule:MF_01646}; ACIAD2934	siroheme synthase, putative, expressed	GO:0008152,GO:0009058,GO:0009536,GO:0009987,GO:0016740	metabolic process|biosynthetic process|plastid|cellular process|transferase activity	osa00860	Porphyrin metabolism
LOC_Os01g57968	69.2289	0	138.458	7.37999e+06	22.8152	5.25177e-09	5.37825e-05	Up	5.64237	0	0.027472	0	0	0		expressed protein
LOC_Os01g68650	577.726	748.625	406.827	0.543402	-0.879909	2.71587e-07	0.0010988	Down	8.85226	9.08176	8.64034	17.0514	13.101	17.8083		plant-specific domain TIGR01615 family protein, expressed	GO:0003674,GO:0005575,GO:0008150	molecular_function|cellular_component|biological_process
LOC_Os03g41330	1949.86	2698.9	1200.82	0.444918	-1.16839	5.90196e-10	1.67149e-05	Down	22.8799	24.9555	27.1225	74.3317	47.9582	43.3022	LBD40; Synonyms=ASL37; At1g67100; F5A8.2	DUF260 domain containing protein, putative, expressed	GO:0005575,GO:0007275,GO:0008152,GO:0009653	cellular_component|multicellular organismal development|metabolic process|anatomical structure morphogenesis
LOC_Os04g49370	2114.1	2591.16	1637.03	0.631796	-0.66247	7.88911e-08	0.000372379	Down	28.1915	26.3519	29.1025	41.9482	39.4687	48.2677		expressed protein	GO:0003674,GO:0005654,GO:0006950,GO:0008150	molecular_function|nucleoplasm|response to stress|biological_process
LOC_Os04g57860	245.058	117.238	372.877	3.18146	1.66969	5.6971e-09	5.37825e-05	Up	4.08404	3.06325	5.24107	0.99152	1.11709	1.68529	At1g48930; F27J15.28, F27K7.5	endoglucanase precursor, putative, expressed	GO:0003824,GO:0005576,GO:0005623,GO:0005975,GO:0008152,GO:0016787,GO:0030246	catalytic activity|extracellular region|cell|carbohydrate metabolic process|metabolic process|hydrolase activity|carbohydrate binding	osa00500	Starch and sucrose metabolism
LOC_Os05g28770	238.765	139.382	338.148	2.42634	1.27878	3.1169e-06	0.0098082	Up	8.68221	5.47411	6.71784	2.83718	2.10532	3.48775	Os03g0179900 {ECO:0000312|EMBL:BAF11072.1}, LOC_Os03g08220 {ECO:0000312|EMBL:ABF94297.1}; OSJNBa0050H14.14, OSJNBb0076N15.1	GCRP9 - Glycine and cysteine rich family protein precursor, expressed	GO:0003824,GO:0005488,GO:0006629,GO:0006950,GO:0007275,GO:0008152,GO:0009058,GO:0009536,GO:0009607,GO:0009628,GO:0009719,GO:0009908,GO:0009987,GO:0040007	catalytic activity|binding|lipid metabolic process|response to stress|multicellular organismal development|metabolic process|biosynthetic process|plastid|response to biotic stimulus|response to abiotic stimulus|response to endogenous stimulus|flower development|cellular process|growth
LOC_Os07g26460	45.0472	12.4484	77.646	6.23209	2.63972	2.9454e-06	0.0098082	Up	3.19123	2.02174	1.71789	0.596446	0.149699	0.350924	GLTP3 {ECO:0000303|PubMed:16309699}; At3g21260 {ECO:0000312|Araport:AT3G21260}; MXL8.12 {ECO:0000312|EMBL:BAB01718.1}	GLTP domain containing protein, putative, expressed	GO:0005215,GO:0005829,GO:0005886,GO:0006810,GO:0008289	transporter activity|cytosol|plasma membrane|transport|lipid binding
LOC_Os09g31130	2951.14	3877.7	2024.57	0.522111	-0.937572	4.75828e-06	0.0130292	Down	16.159	16.9537	23.4206	42.8192	24.6323	38.419	SLC13A3; Synonyms=NADC3, SDCT2	citrate transporter, putative, expressed	GO:0005215,GO:0005773,GO:0006810,GO:0009987,GO:0019725	transporter activity|vacuole|transport|cellular process|cellular homeostasis
LOC_Os09g35030	856.876	1196.24	517.512	0.432634	-1.20878	2.07394e-05	0.0451815	Down	16.3391	8.39092	7.19128	24.837	19.7989	28.0165	DREB1A; Synonyms=CBF3, ERF24; Os09g0522200, LOC_Os09g35030; OSJNOa273B05.11	dehydration-responsive element-binding protein, putative, expressed	GO:0003677,GO:0003700,GO:0005634,GO:0006139,GO:0006950,GO:0009058,GO:0009628	DNA binding|sequence-specific DNA binding transcription factor activity|nucleus|nucleobase, nucleoside, nucleotide and nucleic acid metabolic process|response to stress|biosynthetic process|response to abiotic stimulus

## Sheet: S-PSR1 vs S-Mock
Submergence-PSR1 vs Submergence-Mock
gene_id	BaseMean_DESeq2	BaseMean_control_S-Mock	BaseMean_case_S-PSR1	FoldChange	log2FoldChange	p-value	q-value	Regulation	Expression_S-PSR1-1	Expression_S-PSR1-2	Expression_S-PSR1-3	Expression_S-Mock-1	Expression_S-Mock-2	Expression_S-Mock-3	gene_symbol	Description	GO_id	GO_term	pathway	pathway_description
LOC_Os01g22560	649.404	985.267	313.54	0.31817	-1.65213	5.94851e-06	0.0217134	Down	4.75272	8.48561	8.78506	37.2794	11.8992	21.4251	GPAT3; At4g01950; T7B11.21	glycerol-3-phosphate acyltransferase 1, putative, expressed	GO:0008152,GO:0016740	metabolic process|transferase activity	osa00561,osa00564	Glycerolipid metabolism|Glycerophospholipid metabolism
LOC_Os01g22570	363.292	538.182	188.402	0.350001	-1.51457	2.20229e-05	0.0481133	Down	4.59209	7.07988	6.19994	24.781	8.25861	18.9537	GPAT3; At4g01950; T7B11.21	glycerol-3-phosphate acyltransferase, putative, expressed	GO:0008152,GO:0016740	metabolic process|transferase activity	osa00561,osa00564	Glycerolipid metabolism|Glycerophospholipid metabolism
LOC_Os01g57968	39.0978	0	78.1955	4.42793e+06	22.0782	1.60812e-08	0.000214762	Up	0	0	3.23823	0	0	0		expressed protein
LOC_Os02g01590	4826.82	3772.32	5881.32	1.55905	0.640671	1.148e-05	0.0326043	Up	45.7729	59.595	52.8107	32.69	33.3948	36.8703	1-SST	glycosyl hydrolases, putative, expressed	GO:0005773,GO:0005975,GO:0008152,GO:0016787	vacuole|carbohydrate metabolic process|metabolic process|hydrolase activity
LOC_Os06g48850	104.854	45.6718	164.037	3.59284	1.84512	1.3523e-06	0.00766714	Up	9.86449	7.25014	12.9279	2.58485	3.8707	2.03577	SAUR71 {ECO:0000303|PubMed:12036261}; At1g56150 {ECO:0000312|Araport:AT1G56150}; F14G9.23 {ECO:0000312|EMBL:AAG50906.1}, T6H22.5 {ECO:0000312|EMBL:AAF02834.1}	OsSAUR27 - Auxin-responsive SAUR gene family member, expressed	GO:0005515,GO:0005575,GO:0009719	protein binding|cellular_component|response to endogenous stimulus	osa04075	Plant hormone signal transduction
LOC_Os08g14880	1687.78	2118.9	1256.65	0.593091	-0.753676	1.28017e-05	0.0330528	Down	8.15232	6.86465	7.54331	12.799	15.1012	10.6638	FRS5; At4g38180; F20D10.300	transposon protein, putative, unclassified, expressed
LOC_Os10g10130	5417.02	6855.24	3978.8	0.580394	-0.784895	6.48642e-09	0.000184221	Down	19.7642	18.4865	19.9579	34.7645	29.5667	37.4867	WAK2; At1g21270; F16F4.5	OsWAK112d - OsWAK receptor-like protein kinase, expressed	GO:0005515,GO:0005618,GO:0005623,GO:0005886,GO:0006464,GO:0008152,GO:0009607,GO:0009987,GO:0016020,GO:0016301	protein binding|cell wall|cell|plasma membrane|protein modification process|metabolic process|response to biotic stimulus|cellular process|membrane|kinase activity
LOC_Os10g18760	1303.4	1588.5	1018.31	0.641044	-0.641504	1.61976e-06	0.00766714	Down	24.3654	27.4309	24.5197	38.7519	39.902	42.0947	DIR2; At5g42500; MDH9.20	dirigent, putative, expressed	GO:0003674,GO:0005623,GO:0006950	molecular_function|cell|response to stress
LOC_Os11g29420	132.968	69.2346	196.702	2.84235	1.50708	3.0247e-08	0.000214762	Up	13.8059	12.6565	12.2376	4.05762	5.44317	4.29822		LTPL30 - Protease inhibitor/seed storage/LTP family protein precursor, putative, expressed	GO:0005623,GO:0006810,GO:0008289	cell|transport|lipid binding
LOC_Os12g34802	692.351	886.622	498.08	0.561743	-0.832018	8.88953e-06	0.0280524	Down	10.1579	14.0575	10.8206	23.6547	19.9523	19.6842		expressed protein
LOC_Os12g38040	1214.33	1898.27	530.388	0.279432	-1.83943	2.44166e-08	0.000214762	Down	5.52028	8.50173	3.63255	13.8202	31.1457	18.8019		metallothionein family protein, expressed
LOC_Os12g38290	3738.42	4950.29	2526.55	0.510403	-0.970292	1.54111e-05	0.0364742	Down	130.733	98.3127	96.8205	154.724	279.455	211.607	MT4B; Os12g0568200, LOC_Os12g38051, LOC_Os12g38064	metallothionein, putative, expressed	GO:0005488,GO:0019725	binding|cellular homeostasis

## Sheet: R-PSR1-vs-R-Mock
Recovering-PSR1 vs Recovering-Mock
gene_id	BaseMean_DESeq2	BaseMean_control_R-Mock	BaseMean_case_R-PSR1	FoldChange	log2FoldChange	p-value	q-value	Regulation	Expression_R-PSR1-1	Expression_R-PSR1-2	Expression_R-PSR1-3	Expression_R-Mock-1	Expression_R-Mock-2	Expression_R-Mock-3	gene_symbol	Description	GO_id	GO_term	pathway	pathway_description
LOC_Os01g01340	487.128	336.575	637.682	1.89444	0.921772	9.84632e-06	0.00429001	Up	7.92563	10.9759	8.14161	4.86275	5.09735	4.71771	LIR1; Os01g0102900, LOC_Os01g01340; OsJ_00023 {ECO:0000312|EMBL:EAZ10195.1}, P0436E04.2, P0455C04.23, P0672D08.50	light-induced protein 1-like, putative, expressed	GO:0003674,GO:0008150,GO:0009536	molecular_function|biological_process|plastid
LOC_Os01g02080	249.906	169.506	330.307	1.94982	0.963343	4.88985e-06	0.00246689	Up	7.04694	6.03178	6.66921	3.61557	3.04808	3.74614	CYP3; FGRRES_00884, FGSG_00884	peptidyl-prolyl cis-trans isomerase, putative, expressed	GO:0003824,GO:0006464,GO:0009536,GO:0009579,GO:0009987,GO:0019538	catalytic activity|protein modification process|plastid|thylakoid|cellular process|protein metabolic process
LOC_Os01g03320	80.0745	16.823	143.326	8.51265	3.08961	3.63014e-13	1.04388e-09	Up	3.43512	4.79006	2.79099	0.324583	0.474654	0.529711	RBBI3.3; Os01g0124401, Os01g0124400, LOC_Os01g03360; P0037C04.19, P0044F08.1	BBTI2 - Bowman-Birk type bran trypsin inhibitor precursor, expressed
LOC_Os01g03360	549.46	225.592	873.327	3.87205	1.9531	0.000184304	0.0378561	Up	35.0547	11.5502	8.16064	4.68416	3.36712	6.49054	RBBI3.3; Os01g0124401, Os01g0124400, LOC_Os01g03360; P0037C04.19, P0044F08.1	BBTI5 - Bowman-Birk type bran trypsin inhibitor precursor, expressed
LOC_Os01g03630	2167.2	3321.37	1013.02	0.304986	-1.71318	6.04215e-06	0.0029114	Down	9.23785	16.9066	10.4718	24.1213	63.37	36.0949	LPR2; At1g71040; F23N20.3	multicopper oxidase domain containing protein, expressed	GO:0003824,GO:0005488,GO:0005783,GO:0006950,GO:0007154,GO:0007275,GO:0008152,GO:0009628,GO:0009991	catalytic activity|binding|endoplasmic reticulum|response to stress|cell communication|multicellular organismal development|metabolic process|response to abiotic stimulus|response to extracellular stimulus
LOC_Os01g14990	312.995	444.059	181.931	0.409569	-1.28782	7.42749e-05	0.0194168	Down	3.83668	6.82363	5.20398	12.6019	17.5009	9.75755		GCRP6 - Glycine and cysteine rich family protein precursor, putative, expressed	GO:0003674,GO:0008150,GO:0016020	molecular_function|biological_process|membrane
LOC_Os01g15810	274.986	349.533	200.44	0.57322	-0.802839	0.000264719	0.0496277	Down	3.39368	3.93333	3.63444	6.30704	7.72537	5.62972	PER14; Synonyms=P14; At2g18140; F8D23.8	peroxidase precursor, putative, expressed	GO:0003824,GO:0005488,GO:0005623,GO:0006950,GO:0008152	catalytic activity|binding|cell|response to stress|metabolic process	osa00940	Phenylpropanoid biosynthesis
LOC_Os01g18170	2799.06	2129.23	3468.9	1.62903	0.704016	4.96634e-05	0.0147229	Up	69.9001	58.9449	67.4281	39.2874	48.5581	36.0543	At1g02335; T6A9.29, T6A9.3	Cupin domain containing protein, expressed	GO:0003674,GO:0005488,GO:0005618,GO:0005634,GO:0006950,GO:0009628	molecular_function|binding|cell wall|nucleus|response to stress|response to abiotic stimulus
LOC_Os01g23070	27.9059	0.338476	55.4733	156.03	7.28568	2.05395e-05	0.0077715	Up	1.75217	0.180096	0.0611305	0	0	0.0124143		expressed protein	GO:0003674,GO:0005575,GO:0008150	molecular_function|cellular_component|biological_process
LOC_Os01g27340	99.9843	7.6293	192.339	25.223	4.65667	3.62612e-05	0.0115859	Up	14.6625	0.735318	0.277324	0.201305	0.185923	0.253433	GSTA2	glutathione S-transferase, putative, expressed	GO:0005737,GO:0008152,GO:0009056,GO:0009987,GO:0016740,GO:0019748	cytoplasm|metabolic process|catabolic process|cellular process|transferase activity|secondary metabolic process	osa00480	Glutathione metabolism
LOC_Os01g27880	767.491	520.427	1014.55	1.94923	0.962904	7.07774e-05	0.0190127	Up	18.4646	11.6509	12.6359	6.98147	8.61102	6.96676	SPP1	sucrose-phosphatase, putative, expressed	GO:0003824,GO:0005488,GO:0005575,GO:0005634,GO:0005737,GO:0005829,GO:0005975,GO:0008150,GO:0008152,GO:0009058,GO:0009987,GO:0016787	catalytic activity|binding|cellular_component|nucleus|cytoplasm|cytosol|carbohydrate metabolic process|biological_process|metabolic process|biosynthetic process|cellular process|hydrolase activity	osa00500	Starch and sucrose metabolism
LOC_Os01g38610	776.717	482.863	1070.57	2.21652	1.1483	1.24464e-05	0.00504096	Up	10.8902	12.2318	9.49934	5.13433	6.50417	3.51607	HEC2; Synonyms=BHLH37, EN117; At3g50330; F11C1.170	helix-loop-helix DNA-binding domain containing protein, expressed	GO:0003677,GO:0003700,GO:0005634,GO:0006139,GO:0009058	DNA binding|sequence-specific DNA binding transcription factor activity|nucleus|nucleobase, nucleoside, nucleotide and nucleic acid metabolic process|biosynthetic process
LOC_Os01g45274	22975.3	14702.1	31248.5	2.12548	1.08779	1.18444e-19	1.13532e-15	Up	480.706	448.287	463.941	240.541	210.566	222.427		carbonic anhydrase, chloroplast precursor, putative, expressed	GO:0003824,GO:0005488,GO:0005515,GO:0005576,GO:0005737,GO:0005829,GO:0006950,GO:0008150,GO:0008152,GO:0009536,GO:0009579,GO:0009607,GO:0009628,GO:0009987,GO:0016020	catalytic activity|binding|protein binding|extracellular region|cytoplasm|cytosol|response to stress|biological_process|metabolic process|plastid|thylakoid|response to biotic stimulus|response to abiotic stimulus|cellular process|membrane	osa00910	Nitrogen metabolism
LOC_Os01g45914	1625.16	495.556	2754.77	5.56005	2.4751	3.88762e-06	0.00203259	Up	83.8281	91.6046	90.5961	27.5014	3.73161	17.8861		expressed protein
LOC_Os01g48500	159.821	103.688	215.955	2.08348	1.059	0.000181483	0.0377799	Up	5.06778	5.25262	4.35738	3.06016	2.29639	1.8962		expressed protein	GO:0003674,GO:0008150,GO:0009536	molecular_function|biological_process|plastid
LOC_Os01g48570	218.487	296.245	140.729	0.475034	-1.0739	1.05624e-05	0.00440191	Down	2.15047	1.87797	2.375	5.35745	4.69698	3.80525	EMS1 {ECO:0000303|PubMed:12154130}; Synonyms=ESP, EXS {ECO:0000303|PubMed:12401166}; At5g07280; T28J14.220	expressed protein	GO:0003674,GO:0008150	molecular_function|biological_process
LOC_Os01g52240	15779.4	11894.7	19664.1	1.65319	0.725255	0.000198528	0.0402032	Up	387.562	567.321	417.154	306.711	264.938	281.559	CAB-M9	chlorophyll A-B binding protein, putative, expressed	GO:0005488,GO:0005622,GO:0006091,GO:0009536,GO:0009579,GO:0015979,GO:0016020	binding|intracellular|generation of precursor metabolites and energy|plastid|thylakoid|photosynthesis|membrane	osa00196	Photosynthesis - antenna proteins
LOC_Os01g61160	3546.69	4772.9	2320.48	0.486171	-1.04046	1.63288e-06	0.00111798	Down	27.9162	23.538	32.8032	67.2159	65.2852	45.7144	LAC5; Synonyms=LAC1; At2g40370; T3G21.14	laccase precursor protein, putative, expressed	GO:0005576,GO:0005623,GO:0008152,GO:0009056,GO:0009987,GO:0019748	extracellular region|cell|metabolic process|catabolic process|cellular process|secondary metabolic process
LOC_Os01g65100	2897.78	1916.2	3879.35	2.02442	1.01751	4.98552e-07	0.000494357	Up	33.5281	30.3557	41.5989	19.6052	19.5543	14.4072	NPF5.16; At1g22550; F12K8.11	peptide transporter, putative, expressed	GO:0005215,GO:0006810,GO:0016020	transporter activity|transport|membrane
LOC_Os01g66000	1135.55	895.082	1376.02	1.53706	0.620175	1.23572e-05	0.00504096	Up	25.3359	27.952	27.1553	16.6902	19.3824	17.7113	ndhN {ECO:0000303|PubMed:21785130}; Synonyms=NDH-N {ECO:0000303|PubMed:15608332}; At5g58260 {ECO:0000312|Araport:AT5G58260}; MCK7.13 {ECO:0000312|EMBL:BAA96917.1}	NADH dehydrogenase I subunit N, putative, expressed	GO:0003824,GO:0005622,GO:0006950,GO:0008152,GO:0009536,GO:0009579,GO:0009607,GO:0009987,GO:0016020,GO:0016043	catalytic activity|intracellular|response to stress|metabolic process|plastid|thylakoid|response to biotic stimulus|cellular process|membrane|cellular component organization
LOC_Os01g71080	130.448	66.6892	194.207	2.90821	1.54013	4.66293e-07	0.000478882	Up	2.92677	2.82056	3.82399	1.05629	1.40739	0.915609		xylanase inhibitor, putative, expressed	GO:0005618,GO:0006950,GO:0008152,GO:0009628,GO:0016787	cell wall|response to stress|metabolic process|response to abiotic stimulus|hydrolase activity
LOC_Os01g72300	265.067	138.338	391.796	2.83014	1.50087	0.000124317	0.0288295	Up	7.17159	5.68537	12.4308	2.46936	4.33119	2.37359	GLP10; At3g62020; F21F14.190	Cupin domain containing protein, expressed	GO:0003674,GO:0005488,GO:0005618,GO:0008150	molecular_function|binding|cell wall|biological_process
LOC_Os01g72370	1497.31	544.058	2450.56	4.50563	2.17173	1.04421e-17	6.00547e-14	Up	11.5761	14.8587	12.5316	3.31025	2.04509	3.52606	BHLH100; Synonyms=EN7; At2g41240; F13H10.21	helix-loop-helix DNA-binding domain containing protein, expressed	GO:0003677,GO:0003700,GO:0005634,GO:0006139,GO:0006950,GO:0009058,GO:0009628	DNA binding|sequence-specific DNA binding transcription factor activity|nucleus|nucleobase, nucleoside, nucleotide and nucleic acid metabolic process|response to stress|biosynthetic process|response to abiotic stimulus
LOC_Os02g11960	159.755	90.7245	228.785	2.52247	1.33484	0.000265776	0.0496277	Up	2.86153	1.36614	1.59851	0.743692	0.744794	0.886137	ABCA4; Synonyms=ATH3; At3g47750; T23J7.80	ABC transporter, ATP-binding protein, putative, expressed	GO:0005215,GO:0006139,GO:0006810,GO:0009056,GO:0009987,GO:0016787	transporter activity|nucleobase, nucleoside, nucleotide and nucleic acid metabolic process|transport|catabolic process|cellular process|hydrolase activity
LOC_Os02g13800	735.458	1023.97	446.946	0.436436	-1.19616	4.34607e-14	1.78536e-10	Down	6.73484	8.01788	7.39182	16.2711	18.2135	17.6552	HSFC1; Synonyms=HSF08; At3g24520; MOB24.9	HSF-type DNA-binding domain containing protein, expressed	GO:0003677,GO:0003700,GO:0005634,GO:0006139,GO:0009058	DNA binding|sequence-specific DNA binding transcription factor activity|nucleus|nucleobase, nucleoside, nucleotide and nucleic acid metabolic process|biosynthetic process
LOC_Os02g22020	100.234	34.2803	166.188	4.84704	2.27711	0.000182131	0.0377799	Up	4.61518	0.933214	1.60819	0.560939	0.574085	0.385968	EFM {ECO:0000303|PubMed:25132385}; At2g03500 {ECO:0000312|Araport:AT2G03500}; T4M8.7 {ECO:0000312|EMBL:AAL31188.1}	MYB family transcription factor, putative, expressed	GO:0003677,GO:0003700,GO:0006139,GO:0009058	DNA binding|sequence-specific DNA binding transcription factor activity|nucleobase, nucleoside, nucleotide and nucleic acid metabolic process|biosynthetic process
LOC_Os02g22100	972.96	762.016	1183.9	1.55365	0.635657	2.1375e-06	0.0013588	Up	11.9042	11.7824	11.8758	7.41434	7.86229	8.24248	RBL9 {ECO:0000303|PubMed:17181860}; At5g38510 {ECO:0000312|Araport:AT5G38510}; MBB18.4 {ECO:0000312|EMBL:BAB10141.1}	OsRhmbd6 - Putative Rhomboid homologue, expressed	GO:0008150,GO:0008152,GO:0016020,GO:0016787	biological_process|metabolic process|membrane|hydrolase activity
LOC_Os02g33330	1365.43	1763.46	967.395	0.548521	-0.86638	0.000247323	0.0477317	Down	28.4832	29.188	30.1221	39.404	69.5446	55.5481		expressed protein	GO:0003674,GO:0008150,GO:0009536	molecular_function|biological_process|plastid
LOC_Os02g34810	3210.68	2296.39	4124.97	1.79638	0.845093	1.34291e-08	2.14538e-05	Up	56.3425	60.383	49.9607	32.0656	29.668	33.6389	APX7; Os04g0434800, LOC_Os04g35520; OsJ_14879 {ECO:0000312|EMBL:EEE61038.1}, OSJNBb0086G13.10	OsAPx8 - Thylakoid-bound Ascorbate Peroxidase encoding gene 5,8, expressed	GO:0003824,GO:0006950,GO:0008152,GO:0009536,GO:0009579,GO:0016020	catalytic activity|response to stress|metabolic process|plastid|thylakoid|membrane	osa00053,osa00480	Ascorbate and aldarate metabolism|Glutathione metabolism
LOC_Os02g37060	2710.61	2099.53	3321.69	1.58201	0.661762	2.64118e-06	0.00148921	Up	102.417	114.306	102.733	70.1757	75.0274	62.456		photosystem II 5 kDa protein, chloroplast precursor, putative, expressed	GO:0003674,GO:0006950,GO:0008150,GO:0009536,GO:0009579,GO:0009628,GO:0016020	molecular_function|response to stress|biological_process|plastid|thylakoid|response to abiotic stimulus|membrane
LOC_Os02g37109	445.178	586.584	303.772	0.517858	-0.949372	6.68882e-05	0.0184946	Down	5.13437	6.78164	7.24782	15.2756	12.0607	10.7026		vegetative cell wall protein gp1 precursor, putative, expressed
LOC_Os02g38240	378.837	276.565	481.109	1.73964	0.798789	4.01114e-05	0.0125374	Up	8.06135	10.6397	9.55972	5.76207	5.47437	5.46012	STR10; At3g08920; T16O11.14	rhodanese family protein, putative, expressed	GO:0003674,GO:0008150,GO:0009536	molecular_function|biological_process|plastid
LOC_Os02g43660	3953.24	5046.63	2859.86	0.566666	-0.819429	0.000230861	0.04547	Down	68.6031	72.7137	99.7443	147.998	171.942	117.343	UCC3; At3g60280; F27H5.70	plastocyanin-like domain containing protein, putative, expressed	GO:0003674,GO:0005488,GO:0016020	molecular_function|binding|membrane
LOC_Os02g45890	186.163	268.199	104.128	0.388058	-1.36566	0.000114171	0.027133	Down	1.65234	1.6757	2.25095	4.85662	6.79782	3.13349	SOT13; At2g03770; F19B11	sulfotransferase domain containing protein, expressed	GO:0005575,GO:0006629,GO:0008152,GO:0009719,GO:0009987,GO:0016740	cellular_component|lipid metabolic process|metabolic process|response to endogenous stimulus|cellular process|transferase activity
LOC_Os02g51020	906.861	699.944	1113.78	1.59118	0.670094	8.87769e-06	0.00398485	Up	25.7795	24.2168	27.6863	17.8733	17.1869	15.1246	PNSB4 {ECO:0000303|PubMed:21785130}; Synonyms=NDF6 {ECO:0000303|PubMed:18535009}; At1g18730 {ECO:0000312|Araport:AT1G18730}; F6A14.16 {ECO:0000312|EMBL:AAF27106.1}	expressed protein	GO:0003674,GO:0005622,GO:0006091,GO:0009536,GO:0009579,GO:0015979,GO:0016020	molecular_function|intracellular|generation of precursor metabolites and energy|plastid|thylakoid|photosynthesis|membrane
LOC_Os02g55610	496.274	335.107	657.441	1.96207	0.972374	6.96171e-05	0.0188859	Up	15.1019	23.33	15.7354	10.5208	9.02088	8.85441		serine-rich protein, putative, expressed	GO:0003674,GO:0008150	molecular_function|biological_process
LOC_Os02g57280	1407.28	963.43	1851.13	1.92109	0.941924	4.95205e-05	0.0147229	Up	21.8512	30.0357	21.543	11.107	16.1607	12.0508		CBS domain containing membrane protein, putative, expressed
LOC_Os02g58214	868.655	1198.51	538.799	0.449504	-1.15359	0.000225169	0.0446548	Down	5.33859	6.02645	11.1963	14.9318	20.1976	16.3767		expressed protein
LOC_Os03g14654	5434.54	1998.84	8870.24	4.43798	2.1499	5.73144e-20	8.24066e-16	Up	215.241	188.533	294.548	61.4753	42.9346	57.0815		LTPL108 - Protease inhibitor/seed storage/LTP family protein precursor, expressed	GO:0005575,GO:0005576,GO:0006810,GO:0008289,GO:0009536,GO:0009579,GO:0016020	cellular_component|extracellular region|transport|lipid binding|plastid|thylakoid|membrane
LOC_Os03g14669	493.222	271.837	714.606	2.62771	1.3938	2.80944e-13	8.97647e-10	Up	7.35262	6.50878	6.89379	2.76757	3.0843	2.26997	NFYC3; At1g54830; F14C21.41, T22H22.22	core histone H2A/H2B/H3/H4, putative, expressed	GO:0003677,GO:0003700,GO:0005634,GO:0006139,GO:0007165,GO:0009058,GO:0009719	DNA binding|sequence-specific DNA binding transcription factor activity|nucleus|nucleobase, nucleoside, nucleotide and nucleic acid metabolic process|signal transduction|biosynthetic process|response to endogenous stimulus
LOC_Os03g18060	109.982	46.07	173.894	3.77175	1.91523	1.4437e-06	0.00106467	Up	0.960874	0.790232	0.780009	0.291802	0.278961	0.120306	MAIL1 {ECO:0000303|PubMed:24635680}; At2g25010 {ECO:0000312|Araport:AT2G25010}	transposon protein, putative, unclassified, expressed
LOC_Os03g21060	1255.31	1768.13	742.49	0.419903	-1.25187	2.34425e-05	0.00864247	Down	7.20381	12.2426	10.2308	16.4547	27.3708	28.7432	ONAC010; Os07g0566500, LOC_Os07g37920; OJ1092_A07.104, OJ1773_H01.126, OsJ_24777	No apical meristem protein, putative, expressed	GO:0003700,GO:0005575,GO:0006139,GO:0007275,GO:0009058	sequence-specific DNA binding transcription factor activity|cellular_component|nucleobase, nucleoside, nucleotide and nucleic acid metabolic process|multicellular organismal development|biosynthetic process
LOC_Os03g24510	66.7324	105.74	27.7252	0.261987	-1.93243	3.43604e-05	0.0112963	Down	0.217365	0.564873	0.364767	1.20751	1.88113	1.4103	GATL4; Synonyms=GOLS9; At3g06260; F28L1.20	glycosyl transferase 8 domain containing protein, putative, expressed	GO:0005623,GO:0005975,GO:0009058,GO:0016740	cell|carbohydrate metabolic process|biosynthetic process|transferase activity
LOC_Os03g24680	783.781	0.993193	1566.57	1577.75	10.6237	3.46945e-06	0.00184755	Up	66.784	1.24858	0.014784	0.0153308	0.0141593	0.0150116		terpene synthase, putative, expressed	GO:0008152	metabolic process
LOC_Os03g26210	957.914	685.012	1230.82	1.79719	0.845747	7.20677e-05	0.0190127	Up	24.6686	23.733	18.4202	13.9822	10.5145	13.7285	BHLH47; Synonyms=EN139, PYE; At3g47640; F1P2.190	helix-loop-helix DNA-binding domain containing protein, expressed	GO:0003677,GO:0003700,GO:0005634,GO:0006139,GO:0006950,GO:0007154,GO:0008150,GO:0009058,GO:0009536,GO:0009991	DNA binding|sequence-specific DNA binding transcription factor activity|nucleus|nucleobase, nucleoside, nucleotide and nucleic acid metabolic process|response to stress|cell communication|biological_process|biosynthetic process|plastid|response to extracellular stimulus
LOC_Os03g37290	90.0483	6.4304	173.666	27.1014	4.76029	3.49623e-05	0.0112963	Up	6.06838	0.193527	0.446689	0.136238	0.0125827	0.106721	CYP79D1	cytochrome P450, putative, expressed	GO:0003674,GO:0003824,GO:0005488,GO:0005975,GO:0006950,GO:0008152,GO:0009056,GO:0009058,GO:0009536,GO:0009607,GO:0009987,GO:0019748,GO:0019825	molecular_function|catalytic activity|binding|carbohydrate metabolic process|response to stress|metabolic process|catabolic process|biosynthetic process|plastid|response to biotic stimulus|cellular process|secondary metabolic process|oxygen binding
LOC_Os03g44540	1272.38	1780.68	764.073	0.429072	-1.22071	9.05261e-05	0.0224411	Down	5.07037	11.5303	9.16897	17.2852	21.1326	23.2521	NFYA5; At1g54160; F15I1.26	nuclear transcription factor Y subunit, putative, expressed	GO:0003700,GO:0005634,GO:0005654,GO:0006139,GO:0009058	sequence-specific DNA binding transcription factor activity|nucleus|nucleoplasm|nucleobase, nucleoside, nucleotide and nucleic acid metabolic process|biosynthetic process
LOC_Os03g50080	667.959	507.448	828.469	1.63289	0.70743	6.83477e-07	0.00057489	Up	17.2168	17.8352	16.7825	11.2427	10.4446	10.944	FKBP17-2; At1g18170; T10F20.17	peptidyl-prolyl cis-trans isomerase, FKBP-type, putative, expressed	GO:0003824,GO:0005488,GO:0006464,GO:0009536,GO:0009579,GO:0016020	catalytic activity|binding|protein modification process|plastid|thylakoid|membrane
LOC_Os03g52680	1373.61	893.766	1853.45	2.07405	1.05245	3.49131e-05	0.0112963	Up	32.6924	43.5283	39.2755	25.5672	14.933	16.7543		expressed protein	GO:0003674,GO:0008150	molecular_function|biological_process
LOC_Os03g52860	2088.99	1155.51	3022.46	2.61543	1.38705	0.000182619	0.0377799	Up	35.3991	20.6143	19.7412	5.78592	14.6385	9.38777	Os03g0700400 {ECO:0000312|EMBL:BAF12907.1}, LOC_Os03g49350 {ECO:0000312|EMBL:ABF98390.1}; OSJNBb0017F17.2	lipoxygenase, putative, expressed	GO:0003824,GO:0005575,GO:0006629,GO:0006950,GO:0007275,GO:0008152,GO:0009058,GO:0009607,GO:0009719,GO:0009791,GO:0009987,GO:0016043,GO:0040007	catalytic activity|cellular_component|lipid metabolic process|response to stress|multicellular organismal development|metabolic process|biosynthetic process|response to biotic stimulus|response to endogenous stimulus|post-embryonic development|cellular process|cellular component organization|growth	osa00591	Linoleic acid metabolism
LOC_Os03g55720	4103.34	3273.32	4933.37	1.50711	0.59178	7.41957e-06	0.00344124	Up	146.003	160.795	148.679	108.076	109.113	93.5877		cytochrome b6f complex subunit, putative, expressed	GO:0003824,GO:0008152,GO:0009536,GO:0009579,GO:0016020	catalytic activity|metabolic process|plastid|thylakoid|membrane
LOC_Os03g56930	1877.52	602.76	3152.28	5.23039	2.38692	3.4182e-09	6.14335e-06	Up	88.8627	34.4686	43.3538	15.9285	7.85408	9.01925		app1, putative, expressed
LOC_Os03g56944	1273.93	1680.94	866.925	0.515689	-0.955428	4.44802e-05	0.0137535	Down	27.0131	31.8756	43.5454	68.2731	78.1974	57.6268		lysine-rich arabinogalactan protein 19 precursor, putative, expressed	GO:0003674,GO:0005623,GO:0008150	molecular_function|cell|biological_process
LOC_Os03g61360	242.573	331.253	153.893	0.464614	-1.10589	3.7554e-07	0.000399964	Down	3.4496	2.58077	2.80319	6.33856	6.80506	6.40427	EPHX2	hydrolase, alpha/beta fold family domain containing protein, expressed	GO:0003824,GO:0005777,GO:0008152,GO:0016787	catalytic activity|peroxisome|metabolic process|hydrolase activity
LOC_Os04g01340	19.7748	0	39.5497	2.2465e+06	21.0992	6.7538e-08	9.71061e-05	Up	1.38415	0	0	0	0	0		retrotransposon protein, putative, LINE subclass, expressed
LOC_Os04g50200	74.8995	7.94315	141.856	17.8649	4.15905	1.9885e-06	0.00129957	Up	5.51448	0.624943	0.669014	0.118446	0.125023	0.149117		OsFBX151 - F-box domain containing protein, expressed
LOC_Os04g52260	6675.97	4473.03	8878.91	1.98501	0.989146	0.000258908	0.0493057	Up	270.478	133.714	236.978	120.815	103.566	107.489	AZI1; At4g12470; T1P17.60	LTPL124 - Protease inhibitor/seed storage/LTP family protein precursor, expressed	GO:0005575,GO:0006810	cellular_component|transport
LOC_Os04g58760	418.783	531.964	305.602	0.574337	-0.800031	0.000116239	0.027398	Down	5.99323	8.17301	6.96283	11.7421	14.123	11.95	Os04g0684300, LOC_Os04g58760; OsJ_015951, OSJNBa0088H09.7	membrane associated DUF588 domain containing protein, putative, expressed	GO:0005515,GO:0005576,GO:0005618,GO:0005886,GO:0008150,GO:0009987,GO:0016043	protein binding|extracellular region|cell wall|plasma membrane|biological_process|cellular process|cellular component organization
LOC_Os05g01950	1789.85	1408.78	2170.92	1.54106	0.623922	1.44394e-06	0.00106467	Up	67.8468	61.0719	64.2715	45.5586	42.5687	40.7498		expressed protein	GO:0003674,GO:0008150,GO:0009536,GO:0009579,GO:0016020	molecular_function|biological_process|plastid|thylakoid|membrane
LOC_Os05g08830	79.0132	9.77309	148.253	15.2032	3.92631	0.000269478	0.0496738	Up	17.019	0.768994	1.1746	0.586461	0.124996	0.574253		expressed protein
LOC_Os05g15630	2485.67	3179.74	1791.6	0.563434	-0.82768	8.10703e-05	0.0204496	Down	50.2832	42.4255	57.0548	105.932	95.9115	71.4815	BLE3; Os05g0245300, LOC_Os05g15630; OsJ_017008, OSJNBa0037H06.9	membrane associated DUF588 domain containing protein, putative, expressed	GO:0003674,GO:0005623,GO:0008150	molecular_function|cell|biological_process
LOC_Os05g27780	1204.84	780.612	1629.07	2.08714	1.06153	2.38019e-06	0.00139683	Up	41.8089	26.3738	34.7163	19.2104	15.4657	16.0053		expressed protein	GO:0005515,GO:0005737,GO:0006950,GO:0009607,GO:0009628	protein binding|cytoplasm|response to stress|response to biotic stimulus|response to abiotic stimulus
LOC_Os05g28770	352.319	527.172	177.465	0.336594	-1.57092	2.29989e-05	0.00858903	Down	2.6914	5.74839	2.56884	8.88673	13.4106	11.3529	Os03g0179900 {ECO:0000312|EMBL:BAF11072.1}, LOC_Os03g08220 {ECO:0000312|EMBL:ABF94297.1}; OSJNBa0050H14.14, OSJNBb0076N15.1	GCRP9 - Glycine and cysteine rich family protein precursor, expressed	GO:0003824,GO:0005488,GO:0006629,GO:0006950,GO:0007275,GO:0008152,GO:0009058,GO:0009536,GO:0009607,GO:0009628,GO:0009719,GO:0009908,GO:0009987,GO:0040007	catalytic activity|binding|lipid metabolic process|response to stress|multicellular organismal development|metabolic process|biosynthetic process|plastid|response to biotic stimulus|response to abiotic stimulus|response to endogenous stimulus|flower development|cellular process|growth
LOC_Os05g34830	1235.92	1709.64	762.203	0.445794	-1.16555	8.55445e-05	0.0213906	Down	9.51658	9.34424	16.3118	19.7504	30.9757	30.2067	NAC032 {ECO:0000305}; Synonyms=NAC32 {ECO:0000305}; At1g77450 {ECO:0000312|Araport:AT1G77450}; T5M16.4 {ECO:0000312|EMBL:AAG51675.1}	No apical meristem protein, putative, expressed	GO:0003700,GO:0006139,GO:0006950,GO:0007165,GO:0007275,GO:0009058,GO:0009719	sequence-specific DNA binding transcription factor activity|nucleobase, nucleoside, nucleotide and nucleic acid metabolic process|response to stress|signal transduction|multicellular organismal development|biosynthetic process|response to endogenous stimulus
LOC_Os05g39230	981.585	755.305	1207.87	1.59948	0.677599	1.04324e-05	0.00440191	Up	10.3173	9.09665	10.4535	6.71092	5.84487	6.63081	USP; At5g52560; F6N7.4	low photochemical bleaching 1 protein, putative, expressed	GO:0008152,GO:0009536,GO:0016740	metabolic process|plastid|transferase activity	osa00561	Glycerolipid metabolism
LOC_Os05g48630	11583.8	8934.62	14233	1.59303	0.671772	6.09867e-11	1.5943e-07	Up	359.532	359.109	346.196	234.43	229.54	223.162	PSAH2; At1g52230; F9I5.11	expressed protein	GO:0003674,GO:0009536,GO:0009579,GO:0015979,GO:0016020	molecular_function|plastid|thylakoid|photosynthesis|membrane	osa00195	Photosynthesis
LOC_Os05g49940	246.477	368.336	124.618	0.338237	-1.56389	0.000271386	0.0497069	Down	4.28554	3.87372	3.62391	5.52049	18.5517	11.7555		expressed protein	GO:0003674,GO:0008150,GO:0009536	molecular_function|biological_process|plastid
LOC_Os06g01972	509.319	388.924	629.713	1.61914	0.695225	2.4177e-05	0.00869041	Up	10.522	10.1191	11.9719	6.66239	6.8258	7.20103	At4g01430; F3D13.4	auxin-induced protein 5NG4, putative, expressed	GO:0005623,GO:0016020	cell|membrane
LOC_Os06g15330	238.212	63.5802	412.845	6.48875	2.69794	2.1224e-19	1.52579e-15	Up	5.82782	5.60619	3.62835	0.809008	0.913233	0.666427	COL8; At1g49130; F27J15.10	CCT/B-box zinc finger protein, putative, expressed	GO:0003700,GO:0005488,GO:0006139,GO:0009058,GO:0016020	sequence-specific DNA binding transcription factor activity|binding|nucleobase, nucleoside, nucleotide and nucleic acid metabolic process|biosynthetic process|membrane
LOC_Os06g16350	4118.77	5473.52	2764.03	0.504968	-0.985735	6.34055e-05	0.0177188	Down	49.1212	41.2938	63.4986	109.099	126.473	77.8463	PER14; Synonyms=P14; At2g18140; F8D23.8	peroxidase precursor, putative, expressed	GO:0003824,GO:0005488,GO:0005623,GO:0006950,GO:0008152	catalytic activity|binding|cell|response to stress|metabolic process	osa00940	Phenylpropanoid biosynthesis
LOC_Os06g29790	395.322	270.761	519.883	1.92001	0.941117	0.000149963	0.0326691	Up	3.40734	5.60579	4.04698	2.27944	2.3419	2.3704	PHO1-H1; At1g68740; F14K14.15, F24J5.2	phosphate transporter 1, putative, expressed	GO:0003674,GO:0006810,GO:0006950,GO:0007154,GO:0009991,GO:0016020	molecular_function|transport|response to stress|cell communication|response to extracellular stimulus|membrane
LOC_Os06g32020	174.23	49.0977	299.362	6.09574	2.6078	2.78157e-07	0.000307642	Up	16.1387	4.6338	5.89824	1.22327	1.68021	1.59708	THI2	THION6 - Plant thionin family protein precursor, expressed	GO:0005102,GO:0005623,GO:0006950	receptor binding|cell|response to stress
LOC_Os06g34840	519.99	665.465	374.514	0.562892	-0.829069	0.000187794	0.0382993	Down	19.8582	21.0242	21.3525	47.6728	31.6736	34.3239	LTP2-A; Os11g0115350, LOC_Os11g02369	LTPL5 - Protease inhibitor/seed storage/LTP family protein precursor, putative, expressed	GO:0005623,GO:0006810,GO:0008289	cell|transport|lipid binding
LOC_Os06g35520	588.867	289.592	888.142	3.06717	1.61691	0.000147713	0.0324247	Up	26.2974	11.5812	7.66464	5.16625	4.68807	5.43015	PER52; Synonyms=P52; At5g05340; K18I23.14	peroxidase precursor, putative, expressed	GO:0003824,GO:0005515,GO:0005576,GO:0005618,GO:0005829,GO:0006950,GO:0008152	catalytic activity|protein binding|extracellular region|cell wall|cytosol|response to stress|metabolic process	osa00940	Phenylpropanoid biosynthesis
LOC_Os06g49640	1281.3	1014.45	1548.14	1.52627	0.610014	9.29546e-05	0.0228462	Up	15.6762	13.1588	15.7012	10.214	9.24677	10.5164		uncharacterized UPF0114 domain containing protein, expressed	GO:0003674,GO:0008150,GO:0009536	molecular_function|biological_process|plastid
LOC_Os06g50230	770.205	313.819	1226.59	3.90858	1.96664	1.56435e-07	0.000195584	Up	15.1773	40.99	19.8812	5.78133	6.56868	7.64767	dnaJ {ECO:0000255|HAMAP-Rule:MF_01152}	expressed protein
LOC_Os07g01340	232.927	301.488	164.366	0.545375	-0.87468	2.94363e-05	0.010077	Down	2.29625	2.47071	2.24119	4.7531	3.90522	4.55138	DLO2 {ECO:0000303|PubMed:25376907}; At4g10490 {ECO:0000312|Araport:AT4G10490}; F3H7.17 {ECO:0000312|EMBL:AAD03424.1}, F7L13.70 {ECO:0000312|EMBL:CAB40042.1}	gibberellin 2-beta-dioxygenase 7, putative, expressed	GO:0003824,GO:0005575,GO:0006629,GO:0008152,GO:0009987	catalytic activity|cellular_component|lipid metabolic process|metabolic process|cellular process	osa00904	Diterpenoid biosynthesis
LOC_Os07g01480	787.843	598.121	977.564	1.63475	0.709072	3.43407e-06	0.00184755	Up	15.6849	16.9725	15.4797	10.3551	9.25996	10.6482	PNSL3 {ECO:0000303|PubMed:21785130}; Synonyms=PQL1, PQL2; At3g01440 {ECO:0000312|Araport:AT3G01440}; T13O15.8 {ECO:0000312|EMBL:AAF24614.1}	oxygen evolving enhancer protein 3 domain containing protein, expressed	GO:0003674,GO:0005623,GO:0006091,GO:0009536,GO:0009579,GO:0015979,GO:0016020	molecular_function|cell|generation of precursor metabolites and energy|plastid|thylakoid|photosynthesis|membrane	osa00195	Photosynthesis
LOC_Os07g03780	41.2728	4.88726	77.6583	15.8428	3.98576	0.000218335	0.0436003	Up	2.2875	0.114844	0.268974	0.036381	0.0896028	0.0474982	LECRK59; At4g29050; F19B15.80	lectin-like receptor kinase, putative, expressed	GO:0005886,GO:0008150,GO:0008152,GO:0009987,GO:0016301	plasma membrane|biological_process|metabolic process|cellular process|kinase activity
LOC_Os07g04950	1801.75	2314.83	1288.68	0.556685	-0.845067	3.10887e-05	0.0105175	Down	37.3272	33.8559	45.2528	80.2001	77.3268	57.5145		retrotransposon protein, putative, unclassified, expressed
LOC_Os07g07790	2750.73	3854.71	1646.76	0.427179	-1.22709	1.5439e-06	0.00108284	Down	34.6735	40.9335	46.9276	80.1461	134.157	80.6798	XYP11; At2g27130; T20P8.18	LTPL75 - Protease inhibitor/seed storage/LTP family protein precursor, expressed	GO:0006810,GO:0008289,GO:0016020	transport|lipid binding|membrane
LOC_Os07g15460	714.398	226.287	1202.51	5.31743	2.41073	5.25968e-14	1.89059e-10	Up	15.2568	15.6355	11.1202	3.13488	1.60095	3.38261	NRAMP1; Synonyms=PMIT1; At1g80830; F23A5.18	metal transporter Nramp6, putative, expressed	GO:0005215,GO:0005886,GO:0006810,GO:0008150,GO:0009987,GO:0019725	transporter activity|plasma membrane|transport|biological_process|cellular process|cellular homeostasis
LOC_Os07g25430	7054.59	5533.71	8575.47	1.54965	0.631942	6.0747e-06	0.0029114	Up	248.088	268.963	233.232	170.838	177.848	149.295	PSAE2; At2g20260; F11A3.19	photosystem I reaction center subunit IV A, chloroplast precursor, putative, expressed	GO:0003824,GO:0009536,GO:0009579,GO:0015979,GO:0016020	catalytic activity|plastid|thylakoid|photosynthesis|membrane	osa00195	Photosynthesis
LOC_Os07g28610	2347.31	1639.42	3055.2	1.86375	0.89821	8.00423e-06	0.00365349	Up	58.4363	43.5102	47.4912	32.5794	23.9893	25.8713	CURT1C; At1g52220; F9I5.10	expressed protein	GO:0003677,GO:0005622,GO:0006091,GO:0009536,GO:0009579,GO:0009719,GO:0015979,GO:0016020	DNA binding|intracellular|generation of precursor metabolites and energy|plastid|thylakoid|response to endogenous stimulus|photosynthesis|membrane
LOC_Os07g29410	1985.34	1566.74	2403.93	1.53446	0.617732	0.000126178	0.0289167	Up	38.9501	45.6378	37.7722	30.3972	25.4952	26.1008	CDSP32; At1g76080; T23E18.2	thioredoxin, putative, expressed	GO:0005515,GO:0006950,GO:0009536,GO:0009628,GO:0019725	protein binding|response to stress|plastid|response to abiotic stimulus|cellular homeostasis
LOC_Os07g31790	19.9396	0	39.8793	725580	19.4688	6.34146e-07	0.00056986	Up	2.1759	0	0	0	0	0	TCEA-B3	CXE carboxylesterase, putative, expressed	GO:0005737,GO:0005829,GO:0008152,GO:0016787	cytoplasm|cytosol|metabolic process|hydrolase activity
LOC_Os07g36080	10778.2	8437.03	13119.4	1.55498	0.636895	5.66207e-07	0.000525235	Up	222.493	252.667	228.167	163.31	157.622	144.128	PSBQ1; Synonyms=PSBQ, PSBQA; At4g21280; F7J7.220, T6K22.20	oxygen evolving enhancer protein 3 domain containing protein, expressed	GO:0005488,GO:0006464,GO:0009536,GO:0009579,GO:0016020	binding|protein modification process|plastid|thylakoid|membrane	osa00195	Photosynthesis
LOC_Os07g37950	16.479	0	32.9581	1.8805e+06	20.8427	9.74821e-08	0.000127418	Up	1.69389	0	0	0	0	0	TIR; At1g72930; F3N23.13	expressed protein	GO:0004871,GO:0004872,GO:0006950,GO:0007165,GO:0016020	signal transducer activity|receptor activity|response to stress|signal transduction|membrane
LOC_Os07g38840	2296.19	2828.58	1763.79	0.62351	-0.681516	0.000134072	0.0303572	Down	10.9669	10.4299	11.934	16.3543	22.0557	16.5472		expressed protein	GO:0003674,GO:0005575,GO:0006464,GO:0009058	molecular_function|cellular_component|protein modification process|biosynthetic process
LOC_Os07g40850	3124.07	4193.85	2054.3	0.489831	-1.02965	5.39774e-05	0.0156785	Down	55.602	34.6144	59.6445	111.012	119.48	84.0548		retrotransposon protein, putative, unclassified, expressed
LOC_Os07g40870	2662.11	3702.85	1621.38	0.437862	-1.19145	2.86643e-05	0.0100385	Down	49.1478	35.9957	65.8644	133.656	136.646	84.2705		igA FC receptor precursor, putative, expressed
LOC_Os07g40890	3839.94	5161.63	2518.24	0.48787	-1.03543	9.59759e-05	0.0233888	Down	90.5143	62.836	112.691	205.402	213.15	142.042		igA FC receptor precursor, putative, expressed
LOC_Os07g40910	760.082	1076.41	443.75	0.412227	-1.27849	7.18483e-05	0.0190127	Down	14.6178	14.3199	22.8411	55.9362	46.0227	27.2053		expressed protein	GO:0003674,GO:0005623,GO:0008150	molecular_function|cell|biological_process
LOC_Os07g48040	410.158	151.796	668.521	4.40425	2.1389	5.09869e-06	0.0025279	Up	19.35	4.74532	11.7171	2.18518	2.71414	3.44934	PRX112; Synonyms=POXGX9; Os07g0677300, LOC_Os07g48030; OJ1167_G06.126, OJ1409_C08.1, OsJ_25570 {ECO:0000312|EMBL:EEE67816.1}	peroxidase precursor, putative, expressed	GO:0003824,GO:0005515,GO:0005576,GO:0005618,GO:0005829,GO:0006950,GO:0008152	catalytic activity|protein binding|extracellular region|cell wall|cytosol|response to stress|metabolic process	osa00940	Phenylpropanoid biosynthesis
LOC_Os07g48450	1909.14	3012.23	806.054	0.267581	-1.90195	1.89381e-06	0.00126648	Down	8.61225	8.62414	9.36369	14.8028	53.8295	33.5784	ONAC010; Os07g0566500, LOC_Os07g37920; OJ1092_A07.104, OJ1773_H01.126, OsJ_24777	no apical meristem protein, putative, expressed	GO:0003700,GO:0005575,GO:0006139,GO:0007275,GO:0009058	sequence-specific DNA binding transcription factor activity|cellular_component|nucleobase, nucleoside, nucleotide and nucleic acid metabolic process|multicellular organismal development|biosynthetic process
LOC_Os07g48980	1212.25	913.426	1511.07	1.65429	0.726211	6.75406e-05	0.0184971	Up	26.9421	20.6015	20.825	14.9113	14.742	12.8557	NAS2	nicotianamine synthase, putative, expressed	GO:0009058,GO:0009987,GO:0016740	biosynthetic process|cellular process|transferase activity	osa00270,osa00997	Cysteine and methionine metabolism|Biosynthesis of various secondary metabolites - part 3
LOC_Os07g49310	1206.46	801.691	1611.24	2.01004	1.00722	2.03894e-07	0.000244299	Up	27.6567	20.8235	21.1313	13.3877	11.1297	11.1003	FAD7 {ECO:0000303|PubMed:17064923}	omega-3 fatty acid desaturase, chloroplast precursor, putative, expressed	GO:0003824,GO:0006629,GO:0008152,GO:0009058,GO:0009536,GO:0009628,GO:0009987	catalytic activity|lipid metabolic process|metabolic process|biosynthetic process|plastid|response to abiotic stimulus|cellular process
LOC_Os08g01480	74.9586	0.313842	149.603	420.729	8.71675	4.56423e-05	0.0139627	Up	6.47043	0.959047	0.1028	0	0.0164093	0	CYP71C4; Synonyms=BX2	cytochrome P450, putative, expressed	GO:0003674,GO:0003824,GO:0005488,GO:0005575,GO:0008152,GO:0019825	molecular_function|catalytic activity|binding|cellular_component|metabolic process|oxygen binding
LOC_Os08g03310	394.279	91.7551	696.803	7.60194	2.92637	9.12944e-10	1.87519e-06	Up	6.05566	3.0517	6.75487	1.0395	0.288022	0.814292	At3g51950; F4F15.60	zinc finger family protein, putative, expressed	GO:0000166,GO:0003676,GO:0003723,GO:0005488,GO:0008150	nucleotide binding|nucleic acid binding|RNA binding|binding|biological_process
LOC_Os08g04240	103.324	0	206.647	1.10708e+07	23.4003	2.11102e-09	4.04696e-06	Up	10.9896	0	0	0	0	0	CRK25; At4g05200; C17L7.120, C6L9.3	cysteine-rich repeat secretory protein 55 precursor, putative, expressed	GO:0003674,GO:0005623,GO:0009628	molecular_function|cell|response to abiotic stimulus
LOC_Os08g07100	98.6314	37.563	159.7	4.24933	2.08724	4.78813e-05	0.0144934	Up	1.54041	2.5081	2.83129	0.22701	0.601035	0.829861	TPS10	terpene synthase, putative, expressed	GO:0003824,GO:0005488,GO:0008152,GO:0009536	catalytic activity|binding|metabolic process|plastid
LOC_Os08g24630	102.233	0.338476	204.128	574.055	9.16505	0.000172934	0.0368362	Up	11.9608	0.366339	0.103623	0	0	0.0210436	LRK10L-2.1 {ECO:0000303|PubMed:12805585}; At5g38260 {ECO:0000312|Araport:AT5G38260}; MXA21.5 {ECO:0000312|EMBL:BAB11292.1}	protein kinase domain containing protein, expressed	GO:0005975,GO:0006950,GO:0008152,GO:0009987,GO:0016301,GO:0016787	carbohydrate metabolic process|response to stress|metabolic process|cellular process|kinase activity|hydrolase activity
LOC_Os08g26710	1200.42	959.213	1441.62	1.50292	0.587769	1.45031e-05	0.00571303	Up	21.0761	18.2931	20.1825	13.7977	13.7897	13.1407		plant protein of unknown function domain containing protein, expressed	GO:0003674,GO:0005623,GO:0008150	molecular_function|cell|biological_process
LOC_Os08g33820	25174.3	19527.7	30820.9	1.57831	0.658383	1.16983e-06	0.000934435	Up	543.063	650.476	579.96	392.757	404.587	358.012	lhcA-P4 {ECO:0000312|EMBL:AAF13731.1}	chlorophyll A-B binding protein, putative, expressed	GO:0005488,GO:0005622,GO:0009536,GO:0009579,GO:0009628,GO:0015979,GO:0016020	binding|intracellular|plastid|thylakoid|response to abiotic stimulus|photosynthesis|membrane	osa00196	Photosynthesis - antenna proteins
LOC_Os08g37300	7449.66	9992.07	4907.25	0.491106	-1.02589	8.96018e-08	0.000122695	Down	159.33	134.087	192.203	315.1	389.84	311.163		expressed protein	GO:0003674,GO:0005623,GO:0008150	molecular_function|cell|biological_process
LOC_Os08g43390	517.755	717.545	317.965	0.44307	-1.17439	2.89747e-05	0.0100385	Down	2.6902	4.82941	2.9798	7.6785	9.39848	7.30254	CYP78A6; Synonyms=EOD3; At2g46660; T3A4.4	cytochrome P450, putative, expressed	GO:0000003,GO:0003824,GO:0005515,GO:0005623,GO:0008152,GO:0019825	reproduction|catalytic activity|protein binding|cell|metabolic process|oxygen binding
LOC_Os09g07440	572.753	374.191	771.315	2.06161	1.04377	9.00734e-06	0.00398485	Up	9.9711	6.31501	7.03568	4.10525	3.67369	3.85317	At3g55350 {ECO:0000312|Araport:AT3G55350}; T22E16.10 {ECO:0000312|EMBL:CAB75893.1}	retrotransposon protein, putative, unclassified, expressed
LOC_Os09g12290	452.567	291.16	613.974	2.10965	1.077	5.3113e-05	0.0155849	Up	5.68053	3.69563	4.94125	2.67267	1.7794	2.5207	AKHSDH1; Synonyms=AK-HSDH I; At1g31230; F28K20.19, T19E23.1	bifunctional aspartokinase/homoserine dehydrogenase, chloroplast precursor, putative, expressed	GO:0003824,GO:0008152,GO:0009058,GO:0009536,GO:0009987,GO:0016301	catalytic activity|metabolic process|biosynthetic process|plastid|cellular process|kinase activity	osa00260,osa00261,osa00270,osa00300	Glycine, serine and threonine metabolism|Monobactam biosynthesis|Cysteine and methionine metabolism|Lysine biosynthesis
LOC_Os09g13440	305.326	444.04	166.611	0.375216	-1.4142	7.73668e-05	0.0200429	Down	2.28917	3.27534	3.44523	5.68201	6.80991	12.1137		expressed protein
LOC_Os09g27820	1017.99	443.276	1592.71	3.59359	1.84542	1.51832e-06	0.00108284	Up	40.2937	14.9373	25.1173	10.4859	5.98119	6.53233	ACO2	1-aminocyclopropane-1-carboxylate oxidase protein, putative, expressed	GO:0003824,GO:0008152,GO:0009058,GO:0009607,GO:0009987	catalytic activity|metabolic process|biosynthetic process|response to biotic stimulus|cellular process	osa00270	Cysteine and methionine metabolism
LOC_Os09g29690	2166.95	12.6349	4321.27	342.075	8.41817	6.66679e-07	0.00057489	Up	437.311	36.2785	1.15912	0.31019	0.35811	0.759332	EGC2; Synonyms=EXPR3, PNP-A; At2g18660; MSF3.4	beta-expansin precursor, putative, expressed	GO:0003674,GO:0005623,GO:0006950,GO:0009987	molecular_function|cell|response to stress|cellular process
LOC_Os09g29710	3427.92	15.8205	6840.02	432.533	8.75666	2.29354e-06	0.00137402	Up	609.867	22.3066	0.97664	0.816739	0.181039	0.511832	EGC2; Synonyms=EXPR3, PNP-A; At2g18660; MSF3.4	beta-expansin precursor, putative, expressed	GO:0003674,GO:0005623,GO:0006950,GO:0009987	molecular_function|cell|response to stress|cellular process
LOC_Os09g34140	204.943	123.512	286.374	2.31745	1.21254	2.57102e-06	0.00147865	Up	8.06655	6.0597	5.90952	2.60873	3.38679	2.8918		expressed protein	GO:0005829	cytosol
LOC_Os09g36490	196.327	256.977	135.676	0.528016	-0.921347	1.68048e-05	0.00653025	Down	1.77685	1.97422	1.64605	3.39985	3.46312	3.64418		expressed protein
LOC_Os09g36700	102.954	11.0918	194.817	17.5302	4.13177	2.22088e-06	0.0013588	Up	8.36709	1.3366	2.12408	0.0213847	0.335761	0.335033		ribonuclease T2 family domain containing protein, expressed	GO:0003723,GO:0004518,GO:0005623,GO:0006464,GO:0008152,GO:0009058	RNA binding|nuclease activity|cell|protein modification process|metabolic process|biosynthetic process
LOC_Os09g36730	991.158	1336.22	646.092	0.483456	-1.04854	0.000119358	0.0279045	Down	11.1936	11.0655	17.4748	22.0087	35.2082	27.1762	MYB4; At4g38620; F20M13.180	MYB family transcription factor, putative, expressed	GO:0003677,GO:0003700,GO:0006139,GO:0008150,GO:0009058,GO:0009628,GO:0009719	DNA binding|sequence-specific DNA binding transcription factor activity|nucleobase, nucleoside, nucleotide and nucleic acid metabolic process|biological_process|biosynthetic process|response to abiotic stimulus|response to endogenous stimulus
LOC_Os09g38380	43.1797	72.0165	14.3428	0.199191	-2.32778	3.7755e-05	0.0119306	Down	0.205593	0.417	0.193014	2.02153	1.25703	0.940728	ASPG1; At3g18490; MYF24.22	aspartic proteinase nepenthesin, putative, expressed	GO:0005623,GO:0016787,GO:0019538	cell|hydrolase activity|protein metabolic process
LOC_Os10g06680	313.156	443.486	182.827	0.412142	-1.27879	6.9972e-07	0.00057489	Down	2.59048	3.82123	2.95311	7.94401	9.11717	6.31464		expressed protein
LOC_Os10g10175	87.7863	51.1153	124.457	2.43318	1.28284	6.25988e-05	0.0177188	Up	2.48021	3.29101	3.01611	1.34042	1.37555	0.996542		expressed protein
LOC_Os10g11889	401.252	135.055	667.449	4.94624	2.30633	1.64744e-10	3.94782e-07	Up	36.2429	34.8621	21.347	8.72781	3.87283	6.63638		expressed protein
LOC_Os10g31710	17.4093	3.21472	31.6039	9.71189	3.27975	0.000174678	0.0369341	Up	1.76623	1.36473	0.91199	0.0450341	0.291151	0.0881933		glycine-rich cell wall structural protein 2 precursor, putative, expressed
LOC_Os10g35030	8537.37	6806.49	10268.2	1.50861	0.593217	1.90557e-05	0.00730621	Up	91.7921	110.588	105.466	68.3959	67.3848	73.8561	TIC110; At1g06950; F10K1.33, F4H5.1	IAP100, putative, expressed	GO:0006810,GO:0009536,GO:0009987,GO:0016020,GO:0016043	transport|plastid|cellular process|membrane|cellular component organization
LOC_Os10g37180	5919	4703.8	7134.2	1.51668	0.600915	2.68923e-07	0.000307642	Up	178.765	199.887	184.824	129.976	129.407	122.538	GDCSH; Synonyms=GCDH, GCSH	glycine cleavage system H protein, putative, expressed	GO:0003824,GO:0005737,GO:0005739,GO:0008152,GO:0009056,GO:0009536,GO:0009987	catalytic activity|cytoplasm|mitochondrion|metabolic process|catabolic process|plastid|cellular process	osa00260,osa00630	Glycine, serine and threonine metabolism|Glyoxylate and dicarboxylate metabolism
LOC_Os10g38110	2078.66	1438.98	2718.34	1.88892	0.917564	3.26812e-05	0.0109277	Up	29.5497	21.5043	20.5046	12.0669	15.4984	11.4167	CYP86B1; At5g23190; MKD15.5	cytochrome P450, putative, expressed	GO:0003674,GO:0003824,GO:0005488,GO:0005783,GO:0008152,GO:0019825	molecular_function|catalytic activity|binding|endoplasmic reticulum|metabolic process|oxygen binding
LOC_Os10g39150	546.183	325.843	766.524	2.35316	1.2346	5.99791e-10	1.32674e-06	Up	22.2898	18.252	18.0416	9.86512	7.82034	7.92259	CURT1C; At1g52220; F9I5.10	expressed protein	GO:0003677,GO:0005622,GO:0006091,GO:0009536,GO:0009579,GO:0009719,GO:0015979,GO:0016020	DNA binding|intracellular|generation of precursor metabolites and energy|plastid|thylakoid|response to endogenous stimulus|photosynthesis|membrane
LOC_Os11g03300	1626.34	2205.09	1047.59	0.475047	-1.07386	3.42679e-06	0.00184755	Down	14.3265	15.5509	14.1536	22.6732	38.1	34.4741	ONAC010; Os07g0566500, LOC_Os07g37920; OJ1092_A07.104, OJ1773_H01.126, OsJ_24777	NAC domain transcription factor, putative, expressed	GO:0003700,GO:0005575,GO:0006139,GO:0007275,GO:0009058	sequence-specific DNA binding transcription factor activity|cellular_component|nucleobase, nucleoside, nucleotide and nucleic acid metabolic process|multicellular organismal development|biosynthetic process
LOC_Os11g05450	98.0815	146.474	49.6892	0.339085	-1.56028	7.86098e-05	0.0201831	Down	2.76669	2.8058	2.97376	9.85585	11.0573	5.03257		expressed protein
LOC_Os11g05660	1277.35	1560.47	994.234	0.637043	-0.650537	0.00014413	0.0321286	Down	16.245	17.4773	17.9028	24.3697	32.4717	26.4543	At2g27310; F12K2.11	OsFBX396 - F-box domain containing protein, expressed	GO:0008150	biological_process
LOC_Os11g10590	146.488	5.59605	287.38	51.3322	5.68179	0.000126704	0.0289167	Up	74.2102	2.11609	2.81063	0.582913	0.6281	0.380519		expressed protein
LOC_Os11g15624	198.488	45.6795	351.297	7.70349	2.94551	2.18284e-06	0.0013588	Up	6.66122	8.77324	7.70539	1.76019	0.171125	1.15659		expressed protein
LOC_Os11g25260	370.73	106.369	635.092	5.97054	2.57786	3.52416e-08	5.33372e-05	Up	13.2779	3.77515	8.29759	0.954489	1.46494	1.93796	APY2; At5g18280; MRG7.24	nucleoside-triphosphatase, putative, expressed	GO:0005794,GO:0006139,GO:0008152,GO:0009056,GO:0009856,GO:0016787	Golgi apparatus|nucleobase, nucleoside, nucleotide and nucleic acid metabolic process|metabolic process|catabolic process|pollination|hydrolase activity
LOC_Os11g45990	597.697	380.265	815.129	2.14415	1.1004	7.19147e-06	0.00339013	Up	8.36011	7.75844	8.35856	3.36782	3.18849	5.1585	Itih2	von Willebrand factor type A domain containing protein, putative, expressed	GO:0003824,GO:0005488,GO:0006464	catalytic activity|binding|protein modification process
LOC_Os11g46870	85.2912	132.325	38.2575	0.289086	-1.79043	0.000154441	0.0333917	Down	0.581818	0.529835	0.269765	0.991809	2.19611	1.73066	WAK2; At1g21270; F16F4.5	protein kinase, putative, expressed	GO:0005515,GO:0005886,GO:0006464,GO:0016301	protein binding|plasma membrane|protein modification process|kinase activity
LOC_Os12g03040	1411.99	1783.3	1040.68	0.583521	-0.777145	0.000147097	0.0324247	Down	12.0802	13.8928	13.504	17.951	26.729	24.8251	ONAC010; Os07g0566500, LOC_Os07g37920; OJ1092_A07.104, OJ1773_H01.126, OsJ_24777	no apical meristem protein, putative, expressed	GO:0003700,GO:0005575,GO:0006139,GO:0007275,GO:0009058	sequence-specific DNA binding transcription factor activity|cellular_component|nucleobase, nucleoside, nucleotide and nucleic acid metabolic process|multicellular organismal development|biosynthetic process
LOC_Os12g08770	13123	10233.4	16012.6	1.56473	0.645918	5.66222e-07	0.000525235	Up	430.194	478.584	441.2	315.159	303.042	268.946	PSAN	photosystem I reaction center subunit N, chloroplast precursor, putative, expressed	GO:0005515,GO:0006091,GO:0009536,GO:0009579,GO:0015979,GO:0016020	protein binding|generation of precursor metabolites and energy|plastid|thylakoid|photosynthesis|membrane	osa00195	Photosynthesis
LOC_Os12g13340	2674.59	1823.69	3525.5	1.93337	0.951121	6.28685e-09	1.06344e-05	Up	22.097	24.4711	24.5428	14.3171	10.8326	12.6443		expressed protein	GO:0003674,GO:0005886,GO:0008150	molecular_function|plasma membrane|biological_process
LOC_Os12g13350	111.502	15.1697	207.835	13.6842	3.77444	1.0086e-22	2.90034e-18	Up	18.1925	26.1198	20.3705	1.9701	1.81956	1.07172		retrotransposon protein, putative, Ty1-copia subclass, expressed
LOC_Os12g17600	53530.3	33289.2	73771.4	2.21608	1.14801	9.82651e-17	4.70952e-13	Up	1720.31	1430.51	1536.53	780.356	709.482	684.675	RBCS; Synonyms=RBCS-C; Os12g0274700, LOC_Os12g17600; OsJ_016909, OsJ_17688 {ECO:0000312|EMBL:EEE62884.1}	ribulose bisphosphate carboxylase small chain, chloroplast precursor, putative, expressed	GO:0003824,GO:0005488,GO:0005576,GO:0005829,GO:0005840,GO:0006950,GO:0008152,GO:0009536,GO:0009579,GO:0009628,GO:0016020	catalytic activity|binding|extracellular region|cytosol|ribosome|response to stress|metabolic process|plastid|thylakoid|response to abiotic stimulus|membrane	osa00630,osa00710	Glyoxylate and dicarboxylate metabolism|Carbon fixation in photosynthetic organisms
LOC_Os12g31860	29.0679	8.78853	49.3473	5.58943	2.4827	0.000255548	0.0489902	Up	0.335363	0.167069	0.382783	0.0504049	0.0872876	0.0246778	UPS2 {ECO:0000303|PubMed:11971139}; At2g03530 {ECO:0000312|Araport:AT2G03530}; T4M8.3 {ECO:0000312|EMBL:AAD17424.1}	ureide permease, putative, expressed	GO:0005215,GO:0005623,GO:0005886,GO:0006810,GO:0008150,GO:0009987	transporter activity|cell|plasma membrane|transport|biological_process|cellular process
LOC_Os12g33130	1316.62	825.262	1807.98	2.19042	1.13121	1.31884e-05	0.00526731	Up	75.6607	77.4891	104.549	28.6938	50.1351	41.9732		expressed protein
LOC_Os12g33150	8468.12	6609.53	10326.7	1.56238	0.643746	6.10504e-05	0.0175557	Up	945.652	777.894	815.559	488.53	591.112	590.457		expressed protein
LOC_Os12g37690	276.843	429.845	123.842	0.288007	-1.79582	2.41074e-05	0.00869041	Down	1.98759	2.18524	2.83908	4.17739	13.2648	7.57705	MYB21; Synonyms=MYB3; At3g27810; MGF10.23	MYB family transcription factor, putative, expressed	GO:0003677,GO:0003700,GO:0006139,GO:0006950,GO:0009058,GO:0009628,GO:0009719	DNA binding|sequence-specific DNA binding transcription factor activity|nucleobase, nucleoside, nucleotide and nucleic acid metabolic process|response to stress|biosynthetic process|response to abiotic stimulus|response to endogenous stimulus
LOC_Os12g39360	35.8882	0.652318	71.1241	108.022	6.75518	1.25538e-06	0.000975665	Up	1.52287	0.190779	0.222023	0	0.00886004	0.00939337	ASPG1; At3g18490; MYF24.22	aspartic proteinase nepenthesin precursor, putative, expressed	GO:0005623,GO:0016787,GO:0019538	cell|hydrolase activity|protein metabolic process
