# Supplementary material for: Rice receptor kinase FLR7 regulates rhizosphere oxygen levels and enriches the dominant Anaeromyxobacter that improves submergence tolerance in rice
Source: ISME J. 2024 Jan 23;18(1):wrae006. doi: 10.1093/ismejo/wrae006 (PMC10900889; doi:10.1093/ismejo/wrae006)
Supplement: Table_S6_Data_analysis_wrae006 [file table_s6_data_analysis_wrae006.xlsx]

## Sheet: Figure 1
Figure 1A
Data points
Nip	flr1-1	flr1-2	flr2-1	flr2-2	flr3-1	flr3-2	flr5-1	flr5-2	flr7-1	flr7-2	flr8-1	flr8-2	flr10-1	flr10-2	flr11-1	flr11-2	flr12-1	flr12-2	flr14-1	flr14-2	flr16-1	flr16-2
98940	242760	159375	262140	116215	512295	352410	370005	614040	1357365	1830900	982005	779535	788460	986340	491130	367455	218025	940440	853230	957932	968353	869673
158100	225734	196473	237859	169605	571458	396343	408636	558521	1326357	1655684	869654	689035	667835	789047	523657	476554	245745	775472	784562	874457	915477	813562
119850	205468	215891	203784	143674	480732	325724	338945	494563	1384234	1780907	903434	635623	703366	857843	355797	284578	195673	659451	824667	901354	946852	835458
ANOVA with Tukey’s HSD test
	Nip vs. flr1-1	Nip vs. flr1-2	Nip vs. flr2-1	Nip vs. flr2-2	Nip vs. flr3-1	Nip vs. flr3-2	Nip vs. flr5-1	Nip vs. flr5-2	Nip vs. flr7-1	Nip vs. flr7-2	Nip vs. flr8-1	Nip vs. flr8-2	Nip vs. flr10-1	Nip vs. flr10-2	Nip vs. flr11-1	Nip vs. flr11-2	Nip vs. flr12-1	Nip vs. flr12-2	Nip vs. flr14-1	Nip vs. flr14-2	Nip vs. flr16-1	Nip vs. flr16-2
p Value	0.4385	0.9074	0.3167	0.9996	<0.0001	0.0005	0.0002	<0.0001	<0.0001	<0.0001	<0.0001	<0.0001	<0.0001	<0.0001	<0.0001	0.0002	0.5061	<0.0001	<0.0001	<0.0001	<0.0001	<0.0001
Significant	No	No	No	No	Yes	Yes	Yes	Yes	Yes	Yes	Yes	Yes	Yes	Yes	Yes	Yes	No	Yes	Yes	Yes	Yes	Yes
Figure 1B
Data points
	Nip										flr7-1										flr7-2
3.5 cm from the root tip	-0.04807	-0.04473	-0.04348	-0.03267	-0.03007	-0.02139	-0.02658	-0.01938	-0.01194	-0.01573	-0.00603	-0.0033	0.00032	-0.00327	-0.00135	0.00063	-0.00753	-0.00296	-0.00179	0.00029	-0.00037	-0.001	-0.00018	0.00016	-0.00019	-0.00032	-0.00079	-0.00189	-0.00048	4e-05
5.5 cm from the root tip	-0.00966	-0.01079	-0.00756	-0.00465	-0.00691	-0.00028	-0.00462	-0.00571	-0.00729	-0.00544	-0.00344	-0.00037	-0.00201	-0.00273	-0.0013	-0.00172	-0.00015	-0.00119	-0.00102	-0.00039	-0.00085	-0.0004	-0.00165	-0.00029	-0.00047	-0.00115	-0.001063	-0.00155	-0.00085	-0.00066
ANOVA with Tukey’s HSD test
3.5 cm from the root tip				5.5 cm from the root tip
	Nip vs. flr7-1	Nip vs. flr7-2			Nip vs. flr7-1	Nip vs. flr7-2
p Value	<0.0001	<0.0001		p Value	<0.0001	<0.0001
Significant	Yes	Yes		Significant	Yes	Yes
Figure 1C
Data points
	Nip										flr7-1										flr7-2
3.5 cm from the root tip	-3.59529	-5.77267	-10.6123	-8.704	-11.1146	-7.0041	-10.7385	-14.4874	-9.1848	-16.3456	-2.4203	-3.63721	-3.46561	-5.32199	-2.47104	-3.20368	-5.28577	-5.04896	-3.68916	-4.17451	-4.52568	-3.78083	-2.6275	-2.72223	-4.0422	-4.75501	-4.93958	-4.48534	-4.32768	-3.7036
5.5 cm from the root tip	-10.7578	-10.796	-14.3618	-19.1162	-18.2376	-19.4335	-16.0498	-13.9574	-11.1879	-9.70341	-3.71941	-2.56696	-2.62763	-1.81489	-2.13518	-2.32434	-4.72344	-4.36484	-1.86656	-3.00977	-5.61423	-4.7073	-4.53085	-4.15199	-5.6802	-4.33364	-5.55388	-7.5944	-4.52755	-6.95796
ANOVA with Tukey’s HSD test
3.5 cm from the root tip				5.5 cm from the root tip
	Nip vs. flr7-1	Nip vs. flr7-2			Nip vs. flr7-1	Nip vs. flr7-2
p Value	<0.0001	<0.0001		p Value	<0.0001	<0.0001
Significant	Yes	Yes		Significant	Yes	Yes
Figure 1D
Data points
	NIP			flr7-1			flr7-2
OsPCO1	1	1.14211	0.85825	0.54691	0.63567	0.44658	0.3559	0.45989	0.27894
OsPDC1	1	1.20271	0.78934	0.60345	0.43824	0.78025	0.45985	0.61783	0.66217
OsLBD41	1	1.16329	0.83671	0.68982	0.47573	0.43327	0.38234	0.25837	0.33813
OsADH	1	0.84692	1.15318	0.36837	0.55872	0.61359	0.51902	0.68928	0.79253
ANOVA with Tukey’s HSD test
OsPCO1				OsPDC1				OsLBD41				OsADH
	Nip vs. flr7-1	Nip vs. flr7-2			Nip vs. flr7-1	Nip vs. flr7-2			Nip vs. flr7-1	Nip vs. flr7-2			Nip vs. flr7-1	Nip vs. flr7-2
p Value	0.0043	0.0008		p Value	0.0497	0.0385		p Value	0.0077	0.0012		p Value	0.0097	0.0473
Significant	Yes	Yes		Significant	Yes	Yes		Significant	Yes	Yes		Significant	Yes	Yes
Figure 1F
Data points
Nip	flr7-1	flr7-2
3.86	9.94	13.13
4.13	10.24	12.42
4.35	12.06	9.91
ANOVA with Tukey’s HSD test
	Nip vs. flr7-1	Nip vs. flr7-2
p Value	0.0009	0.0004
Significant	Yes	Yes

## Sheet: Figure 2
Figure 2D
Data points
	Nip											flr1												flr2												flr3												flr5
Proteobacteria	0.368542	0.324794	0.366499	0.382458	0.428547	0.42676	0.439569	0.558303	0.467146	0.550557	0.415184	0.44791	0.568304	0.426334	0.483403	0.374798	0.545876	0.475615	0.450251	0.397098	0.35403	0.478977	0.408588	0.454166	0.386671	0.562176	0.402119	0.477019	0.391778	0.54311	0.409524	0.536088	0.499489	0.505617	0.590008	0.468934	0.523619	0.542557	0.424717	0.454251	0.415354	0.523279	0.457145	0.453954	0.430122	0.415142	0.469274	0.381224	0.503149
Myxococcota	0.156652	0.136309	0.165716	0.129288	0.14082	0.133926	0.12001	0.0890714	0.1215	0.0822198	0.166312	0.0885607	0.0661333	0.100136	0.129373	0.107499	0.118138	0.0798791	0.101583	0.195123	0.124308	0.119244	0.142225	0.0817942	0.145374	0.0788578	0.0739212	0.102179	0.120563	0.0963912	0.0826879	0.0526428	0.068559	0.0623883	0.0627713	0.0638352	0.104988	0.079411	0.0968593	0.0794961	0.071155	0.0795812	0.0789854	0.0765172	0.0908162	0.0855818	0.066644	0.0944336	0.097753
Bacteroidota	0.0293642	0.0402587	0.0462167	0.0681335	0.0245553	0.0416631	0.0301302	0.0509831	0.0440463	0.0330666	0.0424717	0.0899651	0.0362158	0.0558345	0.0656226	0.0920504	0.0602179	0.0623032	0.113882	0.0779215	0.141629	0.0625585	0.0807728	0.0622606	0.0639203	0.0390246	0.0660907	0.0439186	0.0400885	0.033705	0.0576645	0.0628564	0.0571112	0.060686	0.0484722	0.119031	0.0875394	0.0503873	0.0658354	0.0808579	0.0937101	0.0457911	0.10337	0.0641757	0.0507277	0.0700485	0.0619202	0.048302	0.0454507
Actinobacteria	0.0393225	0.0531109	0.0415354	0.0279173	0.043791	0.0652396	0.0600477	0.0317474	0.0549408	0.0703039	0.0511958	0.042344	0.0219168	0.0423015	0.0343433	0.0455358	0.0262576	0.0294068	0.0214061	0.0243425	0.0391523	0.0481743	0.0385139	0.0679632	0.041578	0.0356201	0.0685165	0.0453656	0.10269	0.0478764	0.223551	0.14397	0.0734531	0.0785599	0.0439612	0.0623032	0.0176611	0.0317048	0.0603456	0.0526853	0.0416631	0.0401311	0.0494936	0.0764746	0.0617074	0.0600477	0.0505575	0.039663	0.0249383
Acidobacteriota	0.0703039	0.0999234	0.103583	0.0583454	0.0325985	0.0589412	0.138991	0.0471955	0.0521747	0.0448974	0.0883054	0.0359605	0.0332369	0.0457911	0.0356201	0.0544727	0.0462167	0.045706	0.0376628	0.0330241	0.0614095	0.0492808	0.0558345	0.0687718	0.0791557	0.0452379	0.0478764	0.0873691	0.0643885	0.0392799	0.0357477	0.0225126	0.031492	0.042344	0.0355349	0.0499191	0.0307686	0.0381735	0.0429398	0.0420461	0.0356201	0.0336199	0.0428973	0.0342582	0.0465146	0.047536	0.061835	0.0452804	0.0344285
Firmicutes	0.0958805	0.0364712	0.023619	0.0497915	0.0234062	0.0467274	0.0226828	0.0272364	0.0260448	0.027364	0.0200443	0.0245127	0.0140012	0.0205124	0.0140863	0.0280024	0.0138735	0.0240446	0.0342582	0.0141714	0.0172355	0.0169376	0.0220444	0.0234488	0.0296621	0.0257894	0.0423866	0.0179164	0.0495361	0.0214912	0.014214	0.0133628	0.0225977	0.0303005	0.0266406	0.0300877	0.0204698	0.0254064	0.0462167	0.0338752	0.0763044	0.0613244	0.0294919	0.0452804	0.0582177	0.0490254	0.0506001	0.0774534	0.0411099
Desulfobacterota	0.0475785	0.041961	0.0354924	0.0526428	0.0239595	0.0241297	0.0345987	0.02996	0.0285982	0.0231509	0.0239595	0.0445144	0.0285556	0.0426845	0.0283854	0.0584305	0.0205549	0.0462167	0.0263001	0.0263427	0.0254915	0.0273215	0.0321304	0.036684	0.019108	0.0356626	0.102136	0.0620053	0.0455783	0.030343	0.0408545	0.0285982	0.0480466	0.0346838	0.0353647	0.0350668	0.0585582	0.038599	0.0491957	0.046472	0.0352796	0.0308111	0.0411524	0.0450677	0.0574943	0.0580475	0.0348966	0.0552387	0.0349817
Spirochaetota	0.0145544	0.0222147	0.0148949	0.0128096	0.0122138	0.0288961	0.0204698	0.0220444	0.0238744	0.0145544	0.0225977	0.0352796	0.0103413	0.0354498	0.0191931	0.0178739	0.0214486	0.0244276	0.0278747	0.0188527	0.0160865	0.0281301	0.0257469	0.0161716	0.0264278	0.0239169	0.0346412	0.0239169	0.026981	0.0175334	0.0142991	0.0215337	0.0275768	0.0264703	0.0266406	0.0276619	0.0409397	0.0298323	0.0274491	0.0228105	0.0328539	0.0294919	0.016512	0.0306835	0.0281726	0.023619	0.0188527	0.0243425	0.0177462
Chloroflexi	0.00493659	0.00868159	0.00919227	0.00583028	0.003745	0.00331943	0.00348966	0.00148949	0.0034471	0.00348966	0.0024683	0.00221295	0.00302153	0.00425568	0.00412801	0.00706443	0.00434079	0.00940506	0.00268108	0.0034471	0.00497915	0.00340455	0.00204273	0.00506426	0.0136182	0.00391523	0.0053196	0.00302153	0.00697932	0.00425568	0.003745	0.0031492	0.00536216	0.00293642	0.00178739	0.00174483	0.00383011	0.00548983	0.0296621	0.0204273	0.0101711	0.00770278	0.0181718	0.0127245	0.0122989	0.011235	0.0130649	0.00974551	0.011235
Fibrobacterota	0.00587284	0.00842625	0.00319176	0.00378756	0.00697932	0.00365989	0.003745	0.00706443	0.00285131	0.00510682	0.00170227	0.00817091	0.00536216	0.00557494	0.00395778	0.00846881	0.00489403	0.00697932	0.00476636	0.0130224	0.0114052	0.00306409	0.00212784	0.00336199	0.00395778	0.00566006	0.00429824	0.00319176	0.00468125	0.00323432	0.00617074	0.00638352	0.00634097	0.00817091	0.0059154	0.00310665	0.00480892	0.00434079	0.00383011	0.00527704	0.0102987	0.00302153	0.00331943	0.00493659	0.0053196	0.00663886	0.00514937	0.00412801	0.00855392
Others	0.172866	0.236275	0.19325	0.212784	0.266363	0.170397	0.130011	0.14197	0.178228	0.150396	0.167461	0.188739	0.218274	0.2267	0.185846	0.214274	0.143076	0.202996	0.184101	0.209677	0.215678	0.165972	0.192101	0.183675	0.194485	0.1498	0.156992	0.137288	0.151417	0.166014	0.117712	0.115286	0.166312	0.156013	0.128819	0.141416	0.111627	0.158439	0.156779	0.167078	0.187888	0.148268	0.16278	0.160865	0.163929	0.179717	0.172355	0.224317	0.189208
ANOVA with Tukey’s HSD test
Proteobacteria
	Nip vs. flr1	Nip vs. flr2	Nip vs. flr3	Nip vs. flr5	Nip vs. flr7	Nip vs. flr8	Nip vs. flr10	Nip vs. flr11	Nip vs. flr12	Nip vs. flr14	Nip vs. flr16
p Value	>0.9999	0.9385	0.9972	>0.9999	0.8062	0.9978	0.8908	0.9869	>0.9999	0.531	>0.9999
Significant	No	No	No	No	No	No	No	No	No	No	No
Myxococcota
	Nip vs. flr1	Nip vs. flr2	Nip vs. flr3	Nip vs. flr5	Nip vs. flr7	Nip vs. flr8	Nip vs. flr10	Nip vs. flr11	Nip vs. flr12	Nip vs. flr14	Nip vs. flr16
p Value	0.8863	0.0003	<0.0001	0.0024	<0.0001	<0.0001	<0.0001	<0.0001	<0.0001	0.0004	0.0027
Significant	No	Yes	Yes	Yes	Yes	Yes	Yes	Yes	Yes	Yes	Yes
Bacteroidota
	Nip vs. flr1	Nip vs. flr2	Nip vs. flr3	Nip vs. flr5	Nip vs. flr7	Nip vs. flr8	Nip vs. flr10	Nip vs. flr11	Nip vs. flr12	Nip vs. flr14	Nip vs. flr16
p Value	0.0006	0.9667	0.0039	0.7003	0.0432	0.9803	0.9953	0.7893	0.0015	0.541	0.3346
Significant	Yes	No	Yes	No	Yes	No	No	No	Yes	No	No
Actinobacteria
	Nip vs. flr1	Nip vs. flr2	Nip vs. flr3	Nip vs. flr5	Nip vs. flr7	Nip vs. flr8	Nip vs. flr10	Nip vs. flr11	Nip vs. flr12	Nip vs. flr14	Nip vs. flr16
p Value	0.9998	0.7868	1	>0.9999	1	0.9998	>0.9999	0.735	1	>0.9999	0.9741
Significant	No	No	No	No	No	No	No	No	No	No	No
Acidobacteriota
	Nip vs. flr1	Nip vs. flr2	Nip vs. flr3	Nip vs. flr5	Nip vs. flr7	Nip vs. flr8	Nip vs. flr10	Nip vs. flr11	Nip vs. flr12	Nip vs. flr14	Nip vs. flr16
p Value	0.0008	0.0221	0.0002	0.0008	<0.0001	<0.0001	0.0042	<0.0001	0.0002	<0.0001	0.0002
Significant	Yes	Yes	Yes	Yes	Yes	Yes	Yes	Yes	Yes	Yes	Yes
Firmicutes
	Nip vs. flr1	Nip vs. flr2	Nip vs. flr3	Nip vs. flr5	Nip vs. flr7	Nip vs. flr8	Nip vs. flr10	Nip vs. flr11	Nip vs. flr12	Nip vs. flr14	Nip vs. flr16
p Value	0.4208	0.9588	0.996	1	>0.9999	>0.9999	0.9998	>0.9999	0.218	>0.9999	0.9992
Significant	No	No	No	No	No	No	No	No	No	No	No
Desulfobacterota
	Nip vs. flr1	Nip vs. flr2	Nip vs. flr3	Nip vs. flr5	Nip vs. flr7	Nip vs. flr8	Nip vs. flr10	Nip vs. flr11	Nip vs. flr12	Nip vs. flr14	Nip vs. flr16
p Value	1	0.7421	0.6061	>0.9999	0.9999	>0.9999	0.9471	>0.9999	>0.9999	>0.9999	1
Significant	No	No	No	No	No	No	No	No	No	No	No
Spirochaetota
	Nip vs. flr1	Nip vs. flr2	Nip vs. flr3	Nip vs. flr5	Nip vs. flr7	Nip vs. flr8	Nip vs. flr10	Nip vs. flr11	Nip vs. flr12	Nip vs. flr14	Nip vs. flr16
p Value	0.999	0.9974	0.7889	0.9696	>0.9999	0.9896	0.9887	0.6595	0.9853	0.9984	0.9999
Significant	No	No	No	No	No	No	No	No	No	No	No
Chloroflexi
	Nip vs. flr1	Nip vs. flr2	Nip vs. flr3	Nip vs. flr5	Nip vs. flr7	Nip vs. flr8	Nip vs. flr10	Nip vs. flr11	Nip vs. flr12	Nip vs. flr14	Nip vs. flr16
p Value	1	1	0.7155	0.9693	1	0.2061	0.993	0.7996	0.9988	>0.9999	>0.9999
Significant	No	No	No	No	No	No	No	No	No	No	No
Fibrobacterota
	Nip vs. flr1	Nip vs. flr2	Nip vs. flr3	Nip vs. flr5	Nip vs. flr7	Nip vs. flr8	Nip vs. flr10	Nip vs. flr11	Nip vs. flr12	Nip vs. flr14	Nip vs. flr16
p Value	0.9999	1	1	0.9992	0.9986	>0.9999	>0.9999	0.9869	0.9992	0.898	0.93
Significant	No	No	No	No	No	No	No	No	No	No	No
Figure 2E
Data points
Nip	flr1	flr2	flr3	flr5	flr7	flr8	flr10	flr11	flr12	flr14	flr16	Bulk soil
0.103115	0.0484722	0.0545153	0.025066	0.0607711	0.0219593	0.0118308	0.039663	0.0507277	0.0484297	0.0417482	0.0594519	0.0293216
0.0873266	0.0349817	0.102562	0.046472	0.0574517	0.0140437	0.0291514	0.0313218	0.0520044	0.0383011	0.0379607	0.0388969	0.0548557
0.119883	0.0524726	0.047536	0.0368968	0.0508128	0.0449826	0.0469402	0.0447698	0.0251085	0.031492	0.036301	0.0479615	0.0463869
0.112776	0.0357903	0.0386841	0.0460039	0.051281	0.0244276	0.0257043	0.042727	0.0459188	0.0663461	0.0233211	0.0285982	0.0315772
0.077879	0.077879	0.0694102	0.0371095	0.077879	0.017193	0.0432803	0.0506001	0.0392799	0.0339178	0.0345561	0.0304707	0.0430249
0.0860073	0.0565154	0.0742616	0.0333645	0.0648566	0.0335773	0.0177036	0.0148523	0.0334071	0.0480892	0.0493659	0.0283003	0.0466423
0.0851136	0.0452804	0.0678356	0.0413652	0.0368116	0.0235339	0.0200868	0.0436207	0.0360456	0.030343	0.062899	0.0237041
0.063282	0.0496212	0.0667291	0.0511107	0.0531109	0.0245127	0.0243851	0.0566857	0.0395778	0.0405566	0.0580049	0.0995404
0.0893268	0.145119	0.0261724	0.0300451	0.0304707	0.0178313	0.0412376	0.0350668	0.0231935	0.076815	0.0703464	0.0434079
0.0517065	0.0915823	0.0307686	0.0491957	0.0197889	0.0179164	0.0435356	0.0353647	0.0340029	0.0360882	0.0418759	0.0189803
0.144012	0.0811133	0.0223423	0.0343859	0.0367691	0.00693676	0.0583879	0.0530683	0.0234488	0.0580475	0.0297047	0.0435356
	0.0606435	0.0328964	0.0371521	0.00893693	0.00983062	0.0509831	0.020257	0.0255766	0.0624734	0.0297472	0.0754958
ANOVA with Tukey’s HSD test
	Nip vs. flr1	Nip vs. flr2	Nip vs. flr3	Nip vs. flr5	Nip vs. flr7	Nip vs. flr8	Nip vs. flr10	Nip vs. flr11	Nip vs. flr12	Nip vs. flr14	Nip vs. flr16	Nip vs. Bulk soil
p Value	0.0247	<0.0001	<0.0001	<0.0001	<0.0001	<0.0001	<0.0001	<0.0001	<0.0001	<0.0001	<0.0001	<0.0001
Significant	Yes	Yes	Yes	Yes	Yes	Yes	Yes	Yes	Yes	Yes	Yes	Yes
[truncated: 100 more columns]

## Sheet: Figure 3
Figure 3A
Data points
	Nip			flr7
Anaeromyxobacter sp. Fw109-5	0.0488291	0.0591985	0.0333124	0.00440328	0.00812443	0.00486682
Anaeromyxobacter sp. PSR-1	0.0176309	0.0212323	0.0126669	0.00179463	0.00321423	0.00196616
Anaeromyxobacter sp. R267	0.011273	0.0126909	0.00708899	0.00129945	0.00206425	0.00132183
Anaeromyxobacter sp. RBG_16_69_14	0.00797444	0.0091182	0.00507544	0.00104309	0.00160125	0.00097921
Anaeromyxobacter dehalogenans	0.0268741	0.032284	0.0184286	0.00259749	0.00471805	0.00295471
Anaeromyxobacter sp. K	0.0110502	0.0133895	0.00751288	0.00104449	0.00193224	0.00116157
Thermothielavioides terrestris	0.00958873	0.0279846	0.0173743	0.00249782	0.00185095	0.00232195
Chaetomium globosum	0.00951532	0.0276989	0.0173145	0.00253548	0.00184377	0.00228768
Madurella mycetomatis	0.00817883	0.0239076	0.0148041	0.00210325	0.00156911	0.0019955
Geothrix fermentans	0.0163715	0.0168527	0.00801765	0.00325936	0.00375783	0.00323704
Thermothelomyces thermophilus	0.00342456	0.0100643	0.00632882	0.000901741	0.000671684	0.000849967
Acidobacteria bacterium	0.00714207	0.0051484	0.00596657	0.00311021	0.00314239	0.00285163
Ohtaekwangia koreensis	0.0130928	0.00442984	0.0145492	0.00566546	0.00691587	0.00689824
Deltaproteobacteria bacterium	0.0138067	0.0138329	0.0104045	0.0143451	0.0118832	0.00923431
Pseudorivibacter rhizosphaerae	0.0133222	0.00741612	0.0207149	0.0134104	0.0106271	0.0109278
Proteobacteria bacterium	0.00877159	0.0019032	0.00326919	0.00439632	0.00404624	0.00410346
Myxococcales bacterium	0.0470336	0.0190375	0.0590113	0.0471266	0.0545952	0.0550962
Lysobacter sp.	0.00918937	0.0139658	0.00409033	0.0161459	0.0092263	0.0290445
Sideroxydans lithotrophicus	0.00755281	0.0105524	0.0134279	0.0186923	0.0242415	0.0122034
Piscinibacter defluvii	0.0197512	0.015452	0.0229433	0.0299625	0.0295342	0.0413478
Burkholderiaceae bacterium	0.0118806	0.0064793	0.0120605	0.0150903	0.0161422	0.0206935
Piscinibacter aquaticus	0.00956357	0.00470005	0.00991273	0.0122113	0.0136296	0.016987
Rhodocyclaceae bacterium	0.0118975	0.0163663	0.010789	0.028554	0.0256117	0.0233831
Bacteroidetes bacterium	0.00866036	0.00561836	0.00564884	0.00842581	0.00696677	0.00716628
Rhodocyclales bacterium GWA2_65_20	0.0080238	0.0137394	0.00774358	0.0164226	0.0127874	0.0116037
Gallionellaceae bacterium	0.0162448	0.0256667	0.033648	0.0652169	0.0929674	0.0426223
Sulfurisoma sediminicola	0.00470516	0.00683452	0.00382462	0.0151908	0.0132861	0.0124154
Betaproteobacteria bacterium	0.00921725	0.00830635	0.00976464	0.0119813	0.0119087	0.0137143
Bacteroidales bacterium	0.0100594	0.00806115	0.0052567	0.0148698	0.0145092	0.0108579
Burkholderiales bacterium	0.00519689	0.00346247	0.00579331	0.00676786	0.00780837	0.00639348
Welch’s t-test
Nip vs. flr7	p Value	Significant
Anaeromyxobacter sp. Fw109-5	0.0291	Yes
Anaeromyxobacter sp. PSR-1	0.0238	Yes
Anaeromyxobacter sp. R267	0.0323	Yes
Anaeromyxobacter sp. RBG_16_69_14	0.033	Yes
Anaeromyxobacter dehalogenans	0.0281	Yes
Anaeromyxobacter sp. K	0.0296	Yes
Thermothielavioides terrestris	0.0943	No
Chaetomium globosum	0.0937	No
Madurella mycetomatis	0.0945	No
Geothrix fermentans	0.0687	No
Thermothelomyces thermophilus	0.0943	No
Acidobacteria bacterium	0.0315	Yes
Ohtaekwangia koreensis	0.3146	No
Deltaproteobacteria bacterium	0.6698	No
Pseudorivibacter rhizosphaerae	0.6341	No
Proteobacteria bacterium	0.845	No
Myxococcales bacterium	0.4679	No
Lysobacter sp.	0.2586	No
Sideroxydans lithotrophicus	0.1381	No
Piscinibacter defluvii	0.0459	Yes
Burkholderiaceae bacterium	0.0464	Yes
Piscinibacter aquaticus	0.0491	Yes
Rhodocyclaceae bacterium	0.0051	Yes
Bacteroidetes bacterium	0.4903	No
Rhodocyclales bacterium GWA2_65_20	0.2021	No
Gallionellaceae bacterium	0.0904	No
Sulfurisoma sediminicola	0.0022	Yes
Betaproteobacteria bacterium	0.0115	Yes
Bacteroidales bacterium	0.0415	Yes
Burkholderiales bacterium	0.0693	No
Figure 3B
Data points
Aerobic related genes																	Anaerobic related genes
	cyc			ccmA			oxyR			ahpC			sod2					nrfA			adh
Nip	0.000187	0.000202	0.000208	6.49e-05	5.31e-05	6.96e-05	0.000172	0.000124	0.000175	0.000199	0.000171	0.00018	0.000255	0.000258	0.000254		Nip	0.000154	0.000143	0.000111	1.7e-05	1.79e-05	2.2e-05
flr7	0.000382	0.000327	0.000355	0.000109	0.000112	0.000112	0.000252	0.000268	0.000232	0.000334	0.000334	0.000297	0.000308	0.00031	0.000295		flr7	6.98e-05	6.84e-05	6.93e-05	9.88e-06	7.28e-06	1.12e-05
Welch’s t-test
Nip vs. flr7	p Value	Significant
cyc	0.0048	Yes
ccmA	0.0081	Yes
oxyR	0.0131	Yes
ahpC	0.0014	Yes
sod2	0.0064	Yes
nrfA	0.0352	Yes
adh	0.0094	Yes
Figure 3C
Data points
	Tricarboxylic acid (TCA) cycle			Oxidative phosphorylation
Nip	208	124	171.458	293	185	252.056
flr7	308	318	390	421	428	517
Welch’s t-test
Nip vs. flr7	p Value	Significant
Tricarboxylic acid (TCA) cycle	0.0086	Yes
Oxidative phosphorylation	0.0086	Yes
Figure 3D
Data points
	antioxidant activity			response to oxidative stress			cellular response to oxidative stress
Nip	7.78	3.99	7.41	42.8	25.3	38.9	12.3	8.94	12.3
flr7	17	17.6	20	70.2	74.4	93.4	18.7	19.2	25.5
Welch’s t-test
Nip vs. flr7	p Value	Significant
antioxidant activity	0.0019	Yes
response to oxidative stress	0.0098	Yes
cellular response to oxidative stress	0.0275	Yes
Figure 3E
Data points
	Nip									flr7-1									flr7-2
0.5 cm depth (0.35-0.45%)	8.821	8.804	8.813	8.796	8.788	8.802	8.774	8.809	8.797	8.735	8.703	8.727	8.719	8.731	8.728	8.722	8.738	8.729	8.722	8.717	8.701	8.74	8.748	8.713	8.711	8.719	8.726
2.5 cm depth (0.2-0.3%)	9.01821	8.95254	8.97328	9.004	8.995	8.979	8.98	8.963	8.985	8.82566	8.85331	8.81183	8.818	8.851	8.847	8.833	8.829	8.819	8.83051	8.86507	8.80632	8.811	8.853	8.834	8.827	8.819	8.814
4.5 cm depth (< 0.1%)	9.082	9.071	9.052	9.094	9.079	9.072	9.058	9.087	9.071	8.897	8.883	8.879	8.931	8.892	8.887	8.872	8.897	8.914	8.902	8.895	8.909	8.925	8.913	8.879	8.891	8.916	8.881
ANOVA with Tukey’s HSD test
0.5 cm depth (0.35-0.45%)				2.5 cm depth (0.2-0.3%)				4.5 cm depth (< 0.1%)
	Nip vs. flr7-1	Nip vs. flr7-2			Nip vs. flr7-1	Nip vs. flr7-2			Nip vs. flr7-1	Nip vs. flr7-2
p Value	<0.0001	<0.0001		p Value	<0.0001	<0.0001		p Value	<0.0001	<0.0001
Significant	Yes	Yes		Significant	Yes	Yes		Significant	Yes	Yes

## Sheet: Figure 4
Figure 4B
Data points
Shoot height (cm)
	Normal									Submergence									Recovering
	Nip			flr7-1			flr7-2			Nip			flr7-1			flr7-2			Nip			flr7-1			flr7-2
Mock	8.254	8.942	8.563	8.342	8.898	8.656	8.129	9.003	8.527	7.447	7.032	6.924	7.562	7.165	6.886	7.025	7.438	6.853	25.316	25.207	25.638	25.26	25.334	25.673	25.386	25.221	25.539
PSR-1	8.965	8.233	8.478	8.504	8.829	8.298	8.585	8.994	8.185	5.318	5.275	5.496	6.584	6.739	6.936	6.885	7.125	6.964	29.763	29.416	29.098	25.874	25.424	26.103	25.484	25.391	25.206
Fresh weight (g)
	Normal									Submergence									Recovering
	Nip			flr7-1			flr7-2			Nip			flr7-1			flr7-2			Nip			flr7-1			flr7-2
Mock	0.124	0.111	0.108	0.115	0.104	0.126	0.103	0.117	0.115	0.073	0.075	0.077	0.069	0.076	0.081	0.071	0.074	0.078	0.263	0.27	0.287	0.275	0.264	0.283	0.266	0.278	0.281
PSR-1	0.114	0.112	0.108	0.113	0.119	0.121	0.112	0.124	0.106	0.063	0.061	0.053	0.072	0.075	0.068	0.073	0.079	0.077	0.389	0.326	0.363	0.298	0.292	0.279	0.285	0.274	0.262
ANOVA with Tukey’s HSD test
Shoot height (cm)	Normal
		Mock-Nip vs. PSR-1-Nip	Mock-Nip vs. Mock-flr7-1	Mock-Nip vs. Mock-flr7-2	PSR-1-Nip vs. PSR-1-flr7-1	PSR-1-Nip vs. PSR-1-flr7-2	Mock-flr7-1 vs. PSR-1-flr7-1	Mock-flr7-1 vs. Mock-flr7-2	PSR-1-flr7-1 vs. PSR-1-flr7-2	Mock-flr7-2 vs. PSR-1-flr7-2
	p Value	>0.9999	>0.9999	>0.9999	>0.9999	>0.9999	0.9996	0.9997	>0.9999	>0.9999
	Significant	No	No	No	No	No	No	No	No	No
	Submergence
		Mock-Nip vs. PSR-1-Nip	Mock-Nip vs. Mock-flr7-1	Mock-Nip vs. Mock-flr7-2	PSR-1-Nip vs. PSR-1-flr7-1	PSR-1-Nip vs. PSR-1-flr7-2	Mock-flr7-1 vs. PSR-1-flr7-1	Mock-flr7-1 vs. Mock-flr7-2	PSR-1-flr7-1 vs. PSR-1-flr7-2	Mock-flr7-2 vs. PSR-1-flr7-2
	p Value	<0.0001	0.999	>0.9999	0.0001	<0.0001	0.2595	0.9948	0.8181	0.9902
	Significant	Yes	No	No	Yes	Yes	No	No	No	No
	Recovering
		Mock-Nip vs. PSR-1-Nip	Mock-Nip vs. Mock-flr7-1	Mock-Nip vs. Mock-flr7-2	PSR-1-Nip vs. PSR-1-flr7-1	PSR-1-Nip vs. PSR-1-flr7-2	Mock-flr7-1 vs. PSR-1-flr7-1	Mock-flr7-1 vs. Mock-flr7-2	PSR-1-flr7-1 vs. PSR-1-flr7-2	Mock-flr7-2 vs. PSR-1-flr7-2
	p Value	<0.0001	>0.9999	>0.9999	<0.0001	<0.0001	0.4706	>0.9999	0.3224	>0.9999
	Significant	Yes	No	No	Yes	Yes	No	No	No	No
Fresh weight (g)	Normal
		Mock-Nip vs. PSR-1-Nip	Mock-Nip vs. Mock-flr7-1	Mock-Nip vs. Mock-flr7-2	PSR-1-Nip vs. PSR-1-flr7-1	PSR-1-Nip vs. PSR-1-flr7-2	Mock-flr7-1 vs. PSR-1-flr7-1	Mock-flr7-1 vs. Mock-flr7-2	PSR-1-flr7-1 vs. PSR-1-flr7-2	Mock-flr7-2 vs. PSR-1-flr7-2
	p Value	0.9963	>0.9999	0.9979	0.9094	>0.9999	0.9979	0.9939	0.9907	0.9989
	Significant	No	No	No	No	No	No	No	No	No
	Submergence
		Mock-Nip vs. PSR-1-Nip	Mock-Nip vs. Mock-flr7-1	Mock-Nip vs. Mock-flr7-2	PSR-1-Nip vs. PSR-1-flr7-1	PSR-1-Nip vs. PSR-1-flr7-2	Mock-flr7-1 vs. PSR-1-flr7-1	Mock-flr7-1 vs. Mock-flr7-2	PSR-1-flr7-1 vs. PSR-1-flr7-2	Mock-flr7-2 vs. PSR-1-flr7-2
	p Value	0.0049	>0.9999	>0.9999	0.0256	0.0026	0.8773	0.9996	0.7355	0.9896
	Significant	Yes	No	No	Yes	Yes	No	No	No	No
	Recovering
		Mock-Nip vs. PSR-1-Nip	Mock-Nip vs. Mock-flr7-1	Mock-Nip vs. Mock-flr7-2	PSR-1-Nip vs. PSR-1-flr7-1	PSR-1-Nip vs. PSR-1-flr7-2	Mock-flr7-1 vs. PSR-1-flr7-1	Mock-flr7-1 vs. Mock-flr7-2	PSR-1-flr7-1 vs. PSR-1-flr7-2	Mock-flr7-2 vs. PSR-1-flr7-2
	p Value	0.0003	>0.9999	>0.9999	0.0019	0.0003	0.8291	>0.9999	0.8171	>0.9999
	Significant	Yes	No	No	Yes	Yes	No	No	No	No
Figure 4D
Data points
	Mock			FSG67
Normal	12.713	11.744	12.256	9.359	9.494	9.742
Submergence	8.136	7.065	7.673	5.564	5.575	5.579
Student’s t-test
Mock vs. FSG67	p Value	Significant
Normal	0.0009	Yes
Submergence	0.0027	Yes
Figure 4E
Data points
Mock	FSG67
36.0025	40.5492
39.8416	41.2787
37.3939	42.7325
Student’s t-test
	Mock vs. FSG67
p Value	0.0433
Significant	Yes

## Sheet: Figure S2
Figure S2C
Data points
Nip	flr1	flr2	flr3	flr5	flr7	flr8	flr10	flr11	flr12	flr14	flr16	Bulk soil
8.296	7.633	8.209	7.196	8.576	8.247	6.07	8.143	7.283	7.741	7.186	8.25	9.377
8.731	7.086	8.092	7.229	7.88	7.485	7.539	8.458	7.622	8.211	7.748	8.07	9.228
8.409	7.826	7.658	8.058	7.71	7.375	7.644	8.205	7.671	8.345	7.416	7.719	9.345
8.241	7.425	8.201	8.405	8.558	7.627	7.355	7.833	8.402	8.585	7.733	8.34	9.463
7.634	7.92	7.679	8.338	8.173	7.544	8.223	8.491	7.686	8.628	8.077	7.94	9.445
8.212	6.63	8.343	8.386	8.014	7.95	7.159	6.66	8.291	8.685	7.66	8.157	9.445
7.521	7.921	7.437	8.007	7.943	8.15	8.585	8.272	8.831	8.929	7.892	7.654
6.979	7.557	6.875	7.972	8.157	7.292	8.204	8.638	8.632	8.848	8.357	8.354
7.885	7.029	7.108	8.392	5.997	6.622	8.456	8.673	7.603	7.461	7.82	6.958
7.896	7.223	7.744	8.499	7.638	7.686	8.362	6.521	8.151	7.573	8.134	7.762
7.063	7.297	7.41	8.527	8.78	5.149	6.834	6.686	6.962	7.969	8.113	8.258
	7.244	6.856	8.147	7.877	7.771	8.523	6.812	8.106	7.483	7.26	8.051
ANOVA with Tukey’s HSD test
	Nip vs. flr1	Nip vs. flr2	Nip vs. flr3	Nip vs. flr5	Nip vs. flr7	Nip vs. flr8	Nip vs. flr10	Nip vs. flr11	Nip vs. flr12	Nip vs. flr14	Nip vs. flr16	Nip vs. Bulk soil
p Value	0.727194	0.998193	0.999907	1	0.751034	0.999996	1	1	0.991609	1	1	0.000105644
Significant	No	No	No	No	No	No	No	No	No	No	No	Yes

## Sheet: Figure S7
Figure S7B
Data points
	Nip									flr7-1									flr7-2
Normal	13.243	13.235	13.252	13.244	13.193	13.268	13.294	13.228	13.241	13.252	13.262	13.203	13.266	13.274	13.225	13.229	13.231	13.236	13.255	13.272	13.217	13.208	13.283	13.259	13.271	13.221	13.218
Submergence	13.224	13.289	13.211	13.221	13.243	13.257	13.276	13.288	13.279	13.257	13.247	13.217	13.278	13.275	13.245	13.269	13.225	13.236	13.239	13.244	13.258	13.282	13.211	13.207	13.277	13.283	13.257
Recovering	13.447	13.419	13.395	13.384	13.403	13.415	13.439	13.451	13.429	13.311	13.342	13.309	13.325	13.336	13.35	13.334	13.328	13.301	13.299	13.321	13.344	13.338	13.327	13.366	13.305	13.314	13.337
Figure S7D
Data points
Shoot height (cm)
	Normal			Submergence
Mock	8.156	7.844	7.765	6.346	5.831	6.622
Escherichia coli	8.267	7.845	7.679	5.919	6.273	6.793
Fresh weight (g)
	Normal			Submergence
Mock	0.105	0.095	0.101	0.069	0.073	0.075
Escherichia coli	0.097	0.102	0.107	0.07	0.076	0.073
ANOVA with Tukey’s HSD test
Shoot height (cm)
	Normal-Mock vs. Normal-Escherichia coli	Normal-Mock vs. Submergence-Mock	Normal-Mock vs. Submergence-Escherichia coli	Normal-Escherichia coli vs. Submergence-Mock	Normal-Escherichia coli vs. Submergence-Escherichia coli	Submergence-Mock vs. Submergence-Escherichia coli
p Value	>0.9999	0.0018	0.0023	0.0018	0.0022	0.9961
Significant	No	Yes	Yes	Yes	Yes	No
Fresh weight (g)
	Normal-Mock vs. Normal-Escherichia coli	Normal-Mock vs. Submergence-Mock	Normal-Mock vs. Submergence-Escherichia coli	Normal-Escherichia coli vs. Submergence-Mock	Normal-Escherichia coli vs. Submergence-Escherichia coli	Submergence-Mock vs. Submergence-Escherichia coli
p Value	0.9585	0.0002	0.0002	0.0001	0.0001	0.9971
Significant	No	Yes	Yes	Yes	Yes	No

## Sheet: Figure S8
Figure S8A
Data points
	Normal-Mock			Normal-PSR-1
LOC_Os01g44050	1	0.8124	1.1976	0.55732	0.47107	0.64355
LOC_Os04g57860	1	1.24074	0.76926	2.45334	3.00232	2.11345
LOC_Os05g28770	1	1.05126	0.94874	5.80182	6.74583	5.15324
	Submergence-Mock			Submergence-PSR-1
LOC_Os01g22560	1	1.02732	0.97268	0.24691	0.21985	0.27381
LOC_Os06g48850	1	1.11134	0.88866	1.7838	1.54782	1.73124
LOC_Os11g29420	1	1.06885	0.93115	3.01896	2.89748	3.76316
	Recovering-Mock			Recovering-PSR-1
LOC_Os12g13350	1	1.6317	0.4683	3.47248	3.32784	3.96732
LOC_Os03g14654	1	1.21105	0.78895	2.21072	2.11374	2.38984
LOC_Os02g13800	1	1.23277	0.76723	0.34745	0.37892	0.32898
LOC_Os01g61160	1	1.20713	0.79287	0.18733	0.21767	0.18874
Student’s t-test
Normal-Mock vs. Normal-PSR-1	p Value	Significant		Submergence-Mock vs. Submergence-PSR-1	p Value	Significant		Recovering-Mock vs. Recovering-PSR-1	p Value	Significant
LOC_Os01g44050	0.0216	Yes		LOC_Os01g22560	<0.0001	Yes		LOC_Os12g13350	0.0028	Yes
LOC_Os04g57860	0.0065	Yes		LOC_Os06g48850	0.002	Yes		LOC_Os03g14654	0.0011	Yes
LOC_Os05g28770	0.0005	Yes		LOC_Os11g29420	0.0012	Yes		LOC_Os02g13800	0.0087	Yes
								LOC_Os01g61160	0.0026	Yes
Figure S8C
Data points
	Normal-Mock			Normal-PSR-1			Normal-TOP10			Submergence-Mock			Submergence-PSR-1			Submergence-TOP10
OsGPAT1	1	1.25504	0.76496	0.97462	1.25783	0.75054	0.98956	1.11346	0.95732	0.56285	0.65832	0.46893	0.1232	0.18097	0.09394	0.57587	0.62346	0.49534
OsSAUR27	1	1.29644	0.70356	1.10218	1.33451	0.97873	1.00563	1.21535	0.95346	1.90761	1.96424	2.35247	4.29597	3.75437	4.58933	1.88456	2.05324	2.24236
ANOVA with Tukey’s HSD test
OsGPAT1
	Normal-Mock vs. Normal-PSR-1	Normal-Mock vs. Normal-TOP10	Normal-Mock vs. Submergence-Mock	Normal-Mock vs. Submergence-PSR-1	Normal-Mock vs. Submergence-TOP10	Normal-PSR-1 vs. Normal-TOP10	Normal-PSR-1 vs. Submergence-Mock	Normal-PSR-1 vs. Submergence-PSR-1	Normal-PSR-1 vs. Submergence-TOP10	Normal-TOP10 vs. Submergence-Mock	Normal-TOP10 vs. Submergence-PSR-1	Normal-TOP10 vs. Submergence-TOP10	Submergence-Mock vs. Submergence-PSR-1	Submergence-Mock vs. Submergence-TOP10	Submergence-PSR-1 vs. Submergence-TOP10
p Value	>0.9999	>0.9999	0.0413	0.0002	0.0421	>0.9999	0.0486	0.0002	0.0495	0.0346	0.0002	0.0353	0.0487	>0.9999	0.0478
Significant	No	No	Yes	Yes	Yes	No	Yes	Yes	Yes	Yes	Yes	Yes	Yes	No	Yes
OsSAUR27
	Normal-Mock vs. Normal-PSR-1	Normal-Mock vs. Normal-TOP10	Normal-Mock vs. Submergence-Mock	Normal-Mock vs. Submergence-PSR-1	Normal-Mock vs. Submergence-TOP10	Normal-PSR-1 vs. Normal-TOP10	Normal-PSR-1 vs. Submergence-Mock	Normal-PSR-1 vs. Submergence-PSR-1	Normal-PSR-1 vs. Submergence-TOP10	Normal-TOP10 vs. Submergence-Mock	Normal-TOP10 vs. Submergence-PSR-1	Normal-TOP10 vs. Submergence-TOP10	Submergence-Mock vs. Submergence-PSR-1	Submergence-Mock vs. Submergence-TOP10	Submergence-PSR-1 vs. Submergence-TOP10
p Value	0.9845	0.9997	0.003	<0.0001	0.0034	0.9987	0.0088	<0.0001	0.0099	0.0047	<0.0001	0.0053	<0.0001	>0.9999	<0.0001
Significant	No	No	Yes	Yes	Yes	No	Yes	Yes	Yes	Yes	Yes	Yes	Yes	No	Yes
Figure S8E
Data points
	Mock			GPAT inhibitor
Normal	0.063	0.067	0.059	0.04	0.043	0.044
Submergence	0.034	0.038	0.034	0.028	0.026	0.025
Student’s t-test
Mock vs. GPAT inhibitor	p Value	Significant
Normal	0.0014	Yes
Submergence	0.0049	Yes
